# Supplementary material for: HDAC5 enhances IRF3 activation and is targeted for degradation by protein C6 from orthopoxviruses including Monkeypox virus and Variola virus
Source: Cell Rep. 2024 Mar 10;43(3):113788. doi: 10.1016/j.celrep.2024.113788 (PMC11650635; doi:10.1016/j.celrep.2024.113788)
Supplement: Data S1. C6 with HDAC5N.pdb [file mmc3.zip › C6 with HDAC5N.pdb]

ATOM      1  N   MET A   1       4.452   0.740 -16.667  1.00 43.08           N  
ATOM      2  H   MET A   1       4.731  -0.090 -16.163  1.00 43.08           H  
ATOM      3  H2  MET A   1       5.020   0.831 -17.497  1.00 43.08           H  
ATOM      4  H3  MET A   1       3.478   0.651 -16.921  1.00 43.08           H  
ATOM      5  CA  MET A   1       4.636   1.901 -15.780  1.00 43.08           C  
ATOM      6  HA  MET A   1       4.401   2.827 -16.303  1.00 43.08           H  
ATOM      7  C   MET A   1       6.082   1.947 -15.344  1.00 43.08           C  
ATOM      8  CB  MET A   1       3.728   1.782 -14.551  1.00 43.08           C  
ATOM      9  HB2 MET A   1       3.707   0.755 -14.188  1.00 43.08           H  
ATOM     10  HB3 MET A   1       4.096   2.427 -13.753  1.00 43.08           H  
ATOM     11  O   MET A   1       6.559   0.958 -14.804  1.00 43.08           O  
ATOM     12  CG  MET A   1       2.324   2.241 -14.920  1.00 43.08           C  
ATOM     13  HG2 MET A   1       2.359   3.309 -15.137  1.00 43.08           H  
ATOM     14  HG3 MET A   1       1.979   1.714 -15.810  1.00 43.08           H  
ATOM     15  SD  MET A   1       1.129   1.959 -13.617  1.00 43.08           S  
ATOM     16  CE  MET A   1      -0.208   2.990 -14.264  1.00 43.08           C  
ATOM     17  HE1 MET A   1      -0.817   3.360 -13.439  1.00 43.08           H  
ATOM     18  HE2 MET A   1       0.199   3.855 -14.788  1.00 43.08           H  
ATOM     19  HE3 MET A   1      -0.828   2.407 -14.944  1.00 43.08           H  
ATOM     20  N   ASN A   2       6.785   3.054 -15.584  1.00 50.13           N  
ATOM     21  H   ASN A   2       6.354   3.825 -16.074  1.00 50.13           H  
ATOM     22  CA  ASN A   2       7.867   3.422 -14.674  1.00 50.13           C  
ATOM     23  HA  ASN A   2       8.565   2.597 -14.530  1.00 50.13           H  
ATOM     24  C   ASN A   2       7.168   3.705 -13.343  1.00 50.13           C  
ATOM     25  CB  ASN A   2       8.615   4.667 -15.196  1.00 50.13           C  
ATOM     26  HB2 ASN A   2       7.927   5.342 -15.706  1.00 50.13           H  
ATOM     27  HB3 ASN A   2       9.043   5.187 -14.339  1.00 50.13           H  
ATOM     28  O   ASN A   2       6.686   4.818 -13.152  1.00 50.13           O  
ATOM     29  CG  ASN A   2       9.791   4.366 -16.098  1.00 50.13           C  
ATOM     30  ND2 ASN A   2      10.321   5.356 -16.772  1.00 50.13           N  
ATOM     31 HD21 ASN A   2      10.088   6.310 -16.532  1.00 50.13           H  
ATOM     32 HD22 ASN A   2      11.155   5.133 -17.296  1.00 50.13           H  
ATOM     33  OD1 ASN A   2      10.253   3.248 -16.203  1.00 50.13           O  
ATOM     34  N   ALA A   3       7.016   2.669 -12.514  1.00 52.08           N  
ATOM     35  H   ALA A   3       7.381   1.770 -12.792  1.00 52.08           H  
ATOM     36  CA  ALA A   3       6.232   2.693 -11.275  1.00 52.08           C  
ATOM     37  HA  ALA A   3       5.170   2.799 -11.499  1.00 52.08           H  
ATOM     38  C   ALA A   3       6.629   3.872 -10.370  1.00 52.08           C  
ATOM     39  CB  ALA A   3       6.447   1.341 -10.581  1.00 52.08           C  
ATOM     40  HB1 ALA A   3       5.868   1.323  -9.658  1.00 52.08           H  
ATOM     41  HB2 ALA A   3       6.092   0.530 -11.217  1.00 52.08           H  
ATOM     42  HB3 ALA A   3       7.498   1.196 -10.335  1.00 52.08           H  
ATOM     43  O   ALA A   3       5.813   4.436  -9.657  1.00 52.08           O  
ATOM     44  N   TYR A   4       7.873   4.331 -10.507  1.00 58.85           N  
ATOM     45  H   TYR A   4       8.516   3.772 -11.050  1.00 58.85           H  
ATOM     46  CA  TYR A   4       8.432   5.420  -9.721  1.00 58.85           C  
ATOM     47  HA  TYR A   4       7.773   5.619  -8.876  1.00 58.85           H  
ATOM     48  C   TYR A   4       8.560   6.756 -10.458  1.00 58.85           C  
ATOM     49  CB  TYR A   4       9.755   4.919  -9.144  1.00 58.85           C  
ATOM     50  HB2 TYR A   4      10.212   5.713  -8.553  1.00 58.85           H  
ATOM     51  HB3 TYR A   4      10.440   4.660  -9.951  1.00 58.85           H  
ATOM     52  O   TYR A   4       8.805   7.766  -9.812  1.00 58.85           O  
ATOM     53  CG  TYR A   4       9.528   3.721  -8.246  1.00 58.85           C  
ATOM     54  CD1 TYR A   4       8.894   3.925  -7.009  1.00 58.85           C  
ATOM     55  HD1 TYR A   4       8.616   4.918  -6.690  1.00 58.85           H  
ATOM     56  CD2 TYR A   4       9.868   2.415  -8.659  1.00 58.85           C  
ATOM     57  HD2 TYR A   4      10.377   2.257  -9.598  1.00 58.85           H  
ATOM     58  CE1 TYR A   4       8.610   2.828  -6.184  1.00 58.85           C  
ATOM     59  HE1 TYR A   4       8.134   2.981  -5.227  1.00 58.85           H  
ATOM     60  CE2 TYR A   4       9.600   1.317  -7.817  1.00 58.85           C  
ATOM     61  HE2 TYR A   4       9.909   0.323  -8.104  1.00 58.85           H  
ATOM     62  OH  TYR A   4       8.798   0.505  -5.693  1.00 58.85           O  
ATOM     63  HH  TYR A   4       9.136  -0.326  -6.033  1.00 58.85           H  
ATOM     64  CZ  TYR A   4       8.979   1.528  -6.567  1.00 58.85           C  
ATOM     65  N   ASN A   5       8.326   6.836 -11.776  1.00 58.70           N  
ATOM     66  H   ASN A   5       7.992   6.018 -12.266  1.00 58.70           H  
ATOM     67  CA  ASN A   5       8.355   8.148 -12.450  1.00 58.70           C  
ATOM     68  HA  ASN A   5       9.220   8.705 -12.090  1.00 58.70           H  
ATOM     69  C   ASN A   5       7.149   9.019 -12.094  1.00 58.70           C  
ATOM     70  CB  ASN A   5       8.464   8.024 -13.978  1.00 58.70           C  
ATOM     71  HB2 ASN A   5       7.877   7.177 -14.334  1.00 58.70           H  
ATOM     72  HB3 ASN A   5       8.037   8.922 -14.425  1.00 58.70           H  
ATOM     73  O   ASN A   5       7.192  10.226 -12.307  1.00 58.70           O  
ATOM     74  CG  ASN A   5       9.894   7.950 -14.471  1.00 58.70           C  
ATOM     75  ND2 ASN A   5      10.115   8.153 -15.750  1.00 58.70           N  
ATOM     76 HD21 ASN A   5      11.095   8.295 -15.949  1.00 58.70           H  
ATOM     77 HD22 ASN A   5       9.399   8.612 -16.295  1.00 58.70           H  
ATOM     78  OD1 ASN A   5      10.837   7.698 -13.756  1.00 58.70           O  
ATOM     79  N   LYS A   6       6.074   8.424 -11.573  1.00 65.61           N  
ATOM     80  H   LYS A   6       6.104   7.427 -11.413  1.00 65.61           H  
ATOM     81  CA  LYS A   6       4.925   9.174 -11.058  1.00 65.61           C  
ATOM     82  HA  LYS A   6       4.926  10.178 -11.481  1.00 65.61           H  
ATOM     83  C   LYS A   6       5.003   9.411  -9.555  1.00 65.61           C  
ATOM     84  CB  LYS A   6       3.608   8.513 -11.474  1.00 65.61           C  
ATOM     85  HB2 LYS A   6       2.787   9.016 -10.965  1.00 65.61           H  
ATOM     86  HB3 LYS A   6       3.604   7.463 -11.178  1.00 65.61           H  
ATOM     87  O   LYS A   6       4.039   9.895  -8.983  1.00 65.61           O  
ATOM     88  CG  LYS A   6       3.385   8.645 -12.984  1.00 65.61           C  
ATOM     89  HG2 LYS A   6       4.073   7.990 -13.518  1.00 65.61           H  
ATOM     90  HG3 LYS A   6       3.558   9.677 -13.289  1.00 65.61           H  
ATOM     91  CD  LYS A   6       1.944   8.264 -13.319  1.00 65.61           C  
ATOM     92  HD2 LYS A   6       1.759   7.238 -13.003  1.00 65.61           H  
ATOM     93  HD3 LYS A   6       1.265   8.932 -12.789  1.00 65.61           H  
ATOM     94  CE  LYS A   6       1.714   8.396 -14.823  1.00 65.61           C  
ATOM     95  HE2 LYS A   6       1.938   9.422 -15.115  1.00 65.61           H  
ATOM     96  HE3 LYS A   6       2.399   7.725 -15.342  1.00 65.61           H  
ATOM     97  NZ  LYS A   6       0.311   8.078 -15.160  1.00 65.61           N  
ATOM     98  HZ1 LYS A   6       0.015   7.184 -14.796  1.00 65.61           H  
ATOM     99  HZ2 LYS A   6      -0.294   8.762 -14.728  1.00 65.61           H  
ATOM    100  HZ3 LYS A   6       0.114   8.152 -16.148  1.00 65.61           H  
ATOM    101  N   ALA A   7       6.137   9.121  -8.917  1.00 70.44           N  
ATOM    102  H   ALA A   7       6.934   8.757  -9.420  1.00 70.44           H  
ATOM    103  CA  ALA A   7       6.269   9.319  -7.481  1.00 70.44           C  
ATOM    104  HA  ALA A   7       5.502   8.727  -6.982  1.00 70.44           H  
ATOM    105  C   ALA A   7       6.042  10.783  -7.073  1.00 70.44           C  
ATOM    106  CB  ALA A   7       7.633   8.790  -7.030  1.00 70.44           C  
ATOM    107  HB1 ALA A   7       7.762   7.759  -7.362  1.00 70.44           H  
ATOM    108  HB2 ALA A   7       8.433   9.410  -7.435  1.00 70.44           H  
ATOM    109  HB3 ALA A   7       7.686   8.795  -5.942  1.00 70.44           H  
ATOM    110  O   ALA A   7       5.591  11.014  -5.962  1.00 70.44           O  
ATOM    111  N   ASP A   8       6.255  11.755  -7.968  1.00 81.35           N  
ATOM    112  H   ASP A   8       6.711  11.508  -8.835  1.00 81.35           H  
ATOM    113  CA  ASP A   8       6.119  13.182  -7.651  1.00 81.35           C  
ATOM    114  HA  ASP A   8       5.954  13.291  -6.579  1.00 81.35           H  
ATOM    115  C   ASP A   8       4.923  13.890  -8.305  1.00 81.35           C  
ATOM    116  CB  ASP A   8       7.447  13.890  -7.954  1.00 81.35           C  
ATOM    117  HB2 ASP A   8       7.342  14.958  -7.761  1.00 81.35           H  
ATOM    118  HB3 ASP A   8       7.694  13.754  -9.007  1.00 81.35           H  
ATOM    119  O   ASP A   8       4.707  15.069  -8.045  1.00 81.35           O  
ATOM    120  CG  ASP A   8       8.579  13.357  -7.072  1.00 81.35           C  
ATOM    121  OD1 ASP A   8       9.683  13.144  -7.619  1.00 81.35           O  
ATOM    122  OD2 ASP A   8       8.321  13.126  -5.865  1.00 81.35           O  
ATOM    123  N   SER A   9       4.115  13.214  -9.133  1.00 88.05           N  
ATOM    124  H   SER A   9       4.208  12.210  -9.196  1.00 88.05           H  
ATOM    125  CA  SER A   9       2.946  13.851  -9.765  1.00 88.05           C  
ATOM    126  HA  SER A   9       2.621  14.673  -9.127  1.00 88.05           H  
ATOM    127  C   SER A   9       1.753  12.907  -9.893  1.00 88.05           C  
ATOM    128  CB  SER A   9       3.313  14.470 -11.122  1.00 88.05           C  
ATOM    129  HB2 SER A   9       4.121  15.186 -10.977  1.00 88.05           H  
ATOM    130  HB3 SER A   9       2.449  15.001 -11.521  1.00 88.05           H  
ATOM    131  O   SER A   9       1.909  11.731 -10.216  1.00 88.05           O  
ATOM    132  OG  SER A   9       3.724  13.487 -12.052  1.00 88.05           O  
ATOM    133  HG  SER A   9       4.387  12.951 -11.612  1.00 88.05           H  
ATOM    134  N   PHE A  10       0.553  13.442  -9.649  1.00 92.60           N  
ATOM    135  H   PHE A  10       0.503  14.415  -9.382  1.00 92.60           H  
ATOM    136  CA  PHE A  10      -0.713  12.725  -9.788  1.00 92.60           C  
ATOM    137  HA  PHE A  10      -0.571  11.873 -10.452  1.00 92.60           H  
ATOM    138  C   PHE A  10      -1.787  13.637 -10.382  1.00 92.60           C  
ATOM    139  CB  PHE A  10      -1.168  12.204  -8.423  1.00 92.60           C  
ATOM    140  HB2 PHE A  10      -0.385  11.572  -8.004  1.00 92.60           H  
ATOM    141  HB3 PHE A  10      -1.308  13.062  -7.765  1.00 92.60           H  
ATOM    142  O   PHE A  10      -2.078  14.709  -9.848  1.00 92.60           O  
ATOM    143  CG  PHE A  10      -2.456  11.406  -8.464  1.00 92.60           C  
ATOM    144  CD1 PHE A  10      -3.658  11.954  -7.975  1.00 92.60           C  
ATOM    145  HD1 PHE A  10      -3.665  12.952  -7.563  1.00 92.60           H  
ATOM    146  CD2 PHE A  10      -2.447  10.107  -8.999  1.00 92.60           C  
ATOM    147  HD2 PHE A  10      -1.528   9.694  -9.387  1.00 92.60           H  
ATOM    148  CE1 PHE A  10      -4.845  11.198  -8.013  1.00 92.60           C  
ATOM    149  HE1 PHE A  10      -5.762  11.614  -7.623  1.00 92.60           H  
ATOM    150  CE2 PHE A  10      -3.628   9.349  -9.031  1.00 92.60           C  
ATOM    151  HE2 PHE A  10      -3.616   8.349  -9.437  1.00 92.60           H  
ATOM    152  CZ  PHE A  10      -4.823   9.893  -8.539  1.00 92.60           C  
ATOM    153  HZ  PHE A  10      -5.714   9.284  -8.564  1.00 92.60           H  
ATOM    154  N   SER A  11      -2.405  13.188 -11.467  1.00 93.00           N  
ATOM    155  H   SER A  11      -2.081  12.312 -11.851  1.00 93.00           H  
ATOM    156  CA  SER A  11      -3.492  13.876 -12.157  1.00 93.00           C  
ATOM    157  HA  SER A  11      -3.515  14.923 -11.855  1.00 93.00           H  
ATOM    158  C   SER A  11      -4.841  13.241 -11.836  1.00 93.00           C  
ATOM    159  CB  SER A  11      -3.228  13.834 -13.655  1.00 93.00           C  
ATOM    160  HB2 SER A  11      -3.022  12.798 -13.925  1.00 93.00           H  
ATOM    161  HB3 SER A  11      -2.350  14.438 -13.885  1.00 93.00           H  
ATOM    162  O   SER A  11      -5.049  12.038 -12.016  1.00 93.00           O  
ATOM    163  OG  SER A  11      -4.345  14.307 -14.389  1.00 93.00           O  
ATOM    164  HG  SER A  11      -4.081  14.326 -15.312  1.00 93.00           H  
ATOM    165  N   LEU A  12      -5.806  14.072 -11.433  1.00 92.92           N  
ATOM    166  H   LEU A  12      -5.582  15.051 -11.323  1.00 92.92           H  
ATOM    167  CA  LEU A  12      -7.177  13.630 -11.184  1.00 92.92           C  
ATOM    168  HA  LEU A  12      -7.142  12.836 -10.438  1.00 92.92           H  
ATOM    169  C   LEU A  12      -7.847  13.068 -12.453  1.00 92.92           C  
ATOM    170  CB  LEU A  12      -7.992  14.813 -10.634  1.00 92.92           C  
ATOM    171  HB2 LEU A  12      -8.268  15.455 -11.470  1.00 92.92           H  
ATOM    172  HB3 LEU A  12      -7.379  15.408  -9.956  1.00 92.92           H  
ATOM    173  O   LEU A  12      -8.723  12.213 -12.362  1.00 92.92           O  
ATOM    174  CG  LEU A  12      -9.261  14.353  -9.888  1.00 92.92           C  
ATOM    175  HG  LEU A  12      -9.630  13.417 -10.307  1.00 92.92           H  
ATOM    176  CD1 LEU A  12      -8.964  14.129  -8.404  1.00 92.92           C  
ATOM    177 HD11 LEU A  12      -9.850  13.724  -7.914  1.00 92.92           H  
ATOM    178 HD12 LEU A  12      -8.684  15.072  -7.934  1.00 92.92           H  
ATOM    179 HD13 LEU A  12      -8.146  13.418  -8.292  1.00 92.92           H  
ATOM    180  CD2 LEU A  12     -10.377  15.386 -10.011  1.00 92.92           C  
ATOM    181 HD21 LEU A  12     -11.260  15.044  -9.472  1.00 92.92           H  
ATOM    182 HD22 LEU A  12     -10.047  16.344  -9.608  1.00 92.92           H  
ATOM    183 HD23 LEU A  12     -10.638  15.514 -11.061  1.00 92.92           H  
ATOM    184  N   GLU A  13      -7.448  13.514 -13.639  1.00 91.84           N  
ATOM    185  H   GLU A  13      -6.707  14.200 -13.683  1.00 91.84           H  
ATOM    186  CA  GLU A  13      -8.108  13.119 -14.886  1.00 91.84           C  
ATOM    187  HA  GLU A  13      -9.149  12.860 -14.692  1.00 91.84           H  
ATOM    188  C   GLU A  13      -7.460  11.884 -15.511  1.00 91.84           C  
ATOM    189  CB  GLU A  13      -8.113  14.295 -15.866  1.00 91.84           C  
ATOM    190  HB2 GLU A  13      -8.549  13.957 -16.805  1.00 91.84           H  
ATOM    191  HB3 GLU A  13      -7.088  14.618 -16.046  1.00 91.84           H  
ATOM    192  O   GLU A  13      -8.162  10.955 -15.905  1.00 91.84           O  
ATOM    193  CG  GLU A  13      -8.942  15.471 -15.322  1.00 91.84           C  
ATOM    194  HG2 GLU A  13      -9.942  15.109 -15.086  1.00 91.84           H  
ATOM    195  HG3 GLU A  13      -8.489  15.834 -14.400  1.00 91.84           H  
ATOM    196  CD  GLU A  13      -9.047  16.639 -16.312  1.00 91.84           C  
ATOM    197  OE1 GLU A  13      -9.806  17.578 -15.988  1.00 91.84           O  
ATOM    198  OE2 GLU A  13      -8.373  16.590 -17.366  1.00 91.84           O  
ATOM    199  N   SER A  14      -6.126  11.840 -15.564  1.00 91.80           N  
ATOM    200  H   SER A  14      -5.598  12.610 -15.178  1.00 91.80           H  
ATOM    201  CA  SER A  14      -5.409  10.817 -16.334  1.00 91.80           C  
ATOM    202  HA  SER A  14      -6.079  10.422 -17.097  1.00 91.80           H  
ATOM    203  C   SER A  14      -4.935   9.624 -15.513  1.00 91.80           C  
ATOM    204  CB  SER A  14      -4.224  11.447 -17.067  1.00 91.80           C  
ATOM    205  HB2 SER A  14      -3.761  10.701 -17.713  1.00 91.80           H  
ATOM    206  HB3 SER A  14      -4.590  12.263 -17.690  1.00 91.80           H  
ATOM    207  O   SER A  14      -4.701   8.560 -16.084  1.00 91.80           O  
ATOM    208  OG  SER A  14      -3.255  11.948 -16.165  1.00 91.80           O  
ATOM    209  HG  SER A  14      -2.832  11.220 -15.704  1.00 91.80           H  
ATOM    210  N   ASP A  15      -4.752   9.783 -14.200  1.00 92.87           N  
ATOM    211  H   ASP A  15      -4.975  10.664 -13.760  1.00 92.87           H  
ATOM    212  CA  ASP A  15      -4.111   8.746 -13.395  1.00 92.87           C  
ATOM    213  HA  ASP A  15      -3.540   8.106 -14.067  1.00 92.87           H  
ATOM    214  C   ASP A  15      -5.123   7.826 -12.714  1.00 92.87           C  
ATOM    215  CB  ASP A  15      -3.075   9.340 -12.433  1.00 92.87           C  
ATOM    216  HB2 ASP A  15      -3.558  10.046 -11.758  1.00 92.87           H  
ATOM    217  HB3 ASP A  15      -2.654   8.532 -11.835  1.00 92.87           H  
ATOM    218  O   ASP A  15      -6.163   8.243 -12.192  1.00 92.87           O  
ATOM    219  CG  ASP A  15      -1.931  10.027 -13.181  1.00 92.87           C  
ATOM    220  OD1 ASP A  15      -1.291  10.920 -12.602  1.00 92.87           O  
ATOM    221  OD2 ASP A  15      -1.648   9.640 -14.340  1.00 92.87           O  
ATOM    222  N   SER A  16      -4.806   6.533 -12.730  1.00 93.68           N  
ATOM    223  H   SER A  16      -3.936   6.257 -13.164  1.00 93.68           H  
ATOM    224  CA  SER A  16      -5.565   5.496 -12.045  1.00 93.68           C  
ATOM    225  HA  SER A  16      -6.633   5.700 -12.129  1.00 93.68           H  
ATOM    226  C   SER A  16      -5.160   5.463 -10.578  1.00 93.68           C  
ATOM    227  CB  SER A  16      -5.286   4.148 -12.698  1.00 93.68           C  
ATOM    228  HB2 SER A  16      -4.206   3.998 -12.681  1.00 93.68           H  
ATOM    229  HB3 SER A  16      -5.626   4.161 -13.734  1.00 93.68           H  
ATOM    230  O   SER A  16      -4.001   5.224 -10.244  1.00 93.68           O  
ATOM    231  OG  SER A  16      -5.916   3.092 -12.000  1.00 93.68           O  
ATOM    232  HG  SER A  16      -5.555   2.283 -12.372  1.00 93.68           H  
ATOM    233  N   ILE A  17      -6.130   5.674  -9.690  1.00 94.02           N  
ATOM    234  H   ILE A  17      -7.061   5.877 -10.024  1.00 94.02           H  
ATOM    235  CA  ILE A  17      -5.909   5.510  -8.252  1.00 94.02           C  
ATOM    236  HA  ILE A  17      -5.017   6.080  -7.991  1.00 94.02           H  
ATOM    237  C   ILE A  17      -5.608   4.045  -7.898  1.00 94.02           C  
ATOM    238  CB  ILE A  17      -7.097   6.100  -7.461  1.00 94.02           C  
ATOM    239  HB  ILE A  17      -7.166   7.154  -7.729  1.00 94.02           H  
ATOM    240  O   ILE A  17      -4.807   3.809  -7.004  1.00 94.02           O  
ATOM    241  CG1 ILE A  17      -6.907   6.043  -5.931  1.00 94.02           C  
ATOM    242 HG12 ILE A  17      -6.802   5.007  -5.609  1.00 94.02           H  
ATOM    243 HG13 ILE A  17      -7.798   6.450  -5.453  1.00 94.02           H  
ATOM    244  CG2 ILE A  17      -8.433   5.445  -7.861  1.00 94.02           C  
ATOM    245 HG21 ILE A  17      -9.229   5.791  -7.202  1.00 94.02           H  
ATOM    246 HG22 ILE A  17      -8.372   4.359  -7.785  1.00 94.02           H  
ATOM    247 HG23 ILE A  17      -8.703   5.710  -8.883  1.00 94.02           H  
ATOM    248  CD1 ILE A  17      -5.701   6.847  -5.432  1.00 94.02           C  
ATOM    249 HD11 ILE A  17      -4.770   6.391  -5.769  1.00 94.02           H  
ATOM    250 HD12 ILE A  17      -5.760   7.872  -5.800  1.00 94.02           H  
ATOM    251 HD13 ILE A  17      -5.705   6.860  -4.342  1.00 94.02           H  
ATOM    252  N   LYS A  18      -6.170   3.068  -8.632  1.00 92.86           N  
ATOM    253  H   LYS A  18      -6.735   3.329  -9.428  1.00 92.86           H  
ATOM    254  CA  LYS A  18      -5.872   1.637  -8.430  1.00 92.86           C  
ATOM    255  HA  LYS A  18      -6.064   1.368  -7.391  1.00 92.86           H  
ATOM    256  C   LYS A  18      -4.385   1.366  -8.642  1.00 92.86           C  
ATOM    257  CB  LYS A  18      -6.729   0.731  -9.340  1.00 92.86           C  
ATOM    258  HB2 LYS A  18      -6.361  -0.291  -9.249  1.00 92.86           H  
ATOM    259  HB3 LYS A  18      -6.624   1.037 -10.381  1.00 92.86           H  
ATOM    260  O   LYS A  18      -3.746   0.788  -7.774  1.00 92.86           O  
ATOM    261  CG  LYS A  18      -8.211   0.744  -8.940  1.00 92.86           C  
ATOM    262  HG2 LYS A  18      -8.279   0.461  -7.889  1.00 92.86           H  
ATOM    263  HG3 LYS A  18      -8.600   1.754  -9.067  1.00 92.86           H  
ATOM    264  CD  LYS A  18      -9.095  -0.229  -9.738  1.00 92.86           C  
ATOM    265  HD2 LYS A  18      -9.033   0.005 -10.801  1.00 92.86           H  
ATOM    266  HD3 LYS A  18      -8.749  -1.248  -9.567  1.00 92.86           H  
ATOM    267  CE  LYS A  18     -10.545  -0.073  -9.239  1.00 92.86           C  
ATOM    268  HE2 LYS A  18     -10.863   0.957  -9.405  1.00 92.86           H  
ATOM    269  HE3 LYS A  18     -10.557  -0.247  -8.163  1.00 92.86           H  
ATOM    270  NZ  LYS A  18     -11.510  -0.996  -9.890  1.00 92.86           N  
ATOM    271  HZ1 LYS A  18     -11.305  -1.952  -9.634  1.00 92.86           H  
ATOM    272  HZ2 LYS A  18     -12.445  -0.786  -9.572  1.00 92.86           H  
ATOM    273  HZ3 LYS A  18     -11.498  -0.899 -10.895  1.00 92.86           H  
ATOM    274  N   ASP A  19      -3.819   1.891  -9.728  1.00 93.86           N  
ATOM    275  H   ASP A  19      -4.407   2.359 -10.403  1.00 93.86           H  
ATOM    276  CA  ASP A  19      -2.402   1.692 -10.043  1.00 93.86           C  
ATOM    277  HA  ASP A  19      -2.185   0.624 -10.034  1.00 93.86           H  
ATOM    278  C   ASP A  19      -1.489   2.359  -9.009  1.00 93.86           C  
ATOM    279  CB  ASP A  19      -2.079   2.234 -11.439  1.00 93.86           C  
ATOM    280  HB2 ASP A  19      -1.014   2.076 -11.610  1.00 93.86           H  
ATOM    281  HB3 ASP A  19      -2.268   3.307 -11.456  1.00 93.86           H  
ATOM    282  O   ASP A  19      -0.512   1.756  -8.573  1.00 93.86           O  
ATOM    283  CG  ASP A  19      -2.852   1.566 -12.583  1.00 93.86           C  
ATOM    284  OD1 ASP A  19      -3.007   2.226 -13.637  1.00 93.86           O  
ATOM    285  OD2 ASP A  19      -3.358   0.441 -12.402  1.00 93.86           O  
ATOM    286  N   VAL A  20      -1.836   3.573  -8.558  1.00 94.46           N  
ATOM    287  H   VAL A  20      -2.648   4.022  -8.958  1.00 94.46           H  
ATOM    288  CA  VAL A  20      -1.090   4.248  -7.483  1.00 94.46           C  
ATOM    289  HA  VAL A  20      -0.045   4.324  -7.782  1.00 94.46           H  
ATOM    290  C   VAL A  20      -1.114   3.429  -6.201  1.00 94.46           C  
ATOM    291  CB  VAL A  20      -1.627   5.663  -7.207  1.00 94.46           C  
ATOM    292  HB  VAL A  20      -2.709   5.628  -7.077  1.00 94.46           H  
ATOM    293  O   VAL A  20      -0.075   3.294  -5.558  1.00 94.46           O  
ATOM    294  CG1 VAL A  20      -1.007   6.289  -5.950  1.00 94.46           C  
ATOM    295 HG11 VAL A  20      -1.372   5.787  -5.053  1.00 94.46           H  
ATOM    296 HG12 VAL A  20      -1.285   7.341  -5.883  1.00 94.46           H  
ATOM    297 HG13 VAL A  20       0.079   6.210  -5.990  1.00 94.46           H  
ATOM    298  CG2 VAL A  20      -1.304   6.585  -8.386  1.00 94.46           C  
ATOM    299 HG21 VAL A  20      -1.786   6.221  -9.293  1.00 94.46           H  
ATOM    300 HG22 VAL A  20      -0.226   6.620  -8.545  1.00 94.46           H  
ATOM    301 HG23 VAL A  20      -1.663   7.590  -8.167  1.00 94.46           H  
ATOM    302  N   ILE A  21      -2.269   2.878  -5.816  1.00 93.88           N  
ATOM    303  H   ILE A  21      -3.098   3.001  -6.380  1.00 93.88           H  
ATOM    304  CA  ILE A  21      -2.336   2.069  -4.601  1.00 93.88           C  
ATOM    305  HA  ILE A  21      -1.832   2.628  -3.813  1.00 93.88           H  
ATOM    306  C   ILE A  21      -1.557   0.764  -4.778  1.00 93.88           C  
ATOM    307  CB  ILE A  21      -3.775   1.803  -4.126  1.00 93.88           C  
ATOM    308  HB  ILE A  21      -4.301   1.203  -4.868  1.00 93.88           H  
ATOM    309  O   ILE A  21      -0.852   0.371  -3.853  1.00 93.88           O  
ATOM    310  CG1 ILE A  21      -4.570   3.095  -3.840  1.00 93.88           C  
ATOM    311 HG12 ILE A  21      -4.249   3.516  -2.887  1.00 93.88           H  
ATOM    312 HG13 ILE A  21      -4.369   3.848  -4.602  1.00 93.88           H  
ATOM    313  CG2 ILE A  21      -3.640   1.022  -2.807  1.00 93.88           C  
ATOM    314 HG21 ILE A  21      -2.839   1.436  -2.194  1.00 93.88           H  
ATOM    315 HG22 ILE A  21      -4.552   1.096  -2.215  1.00 93.88           H  
ATOM    316 HG23 ILE A  21      -3.422  -0.028  -3.005  1.00 93.88           H  
ATOM    317  CD1 ILE A  21      -6.084   2.865  -3.783  1.00 93.88           C  
ATOM    318 HD11 ILE A  21      -6.347   2.190  -2.967  1.00 93.88           H  
ATOM    319 HD12 ILE A  21      -6.410   2.435  -4.730  1.00 93.88           H  
ATOM    320 HD13 ILE A  21      -6.591   3.815  -3.619  1.00 93.88           H  
ATOM    321  N   HIS A  22      -1.620   0.121  -5.946  1.00 94.10           N  
ATOM    322  H   HIS A  22      -2.219   0.480  -6.676  1.00 94.10           H  
ATOM    323  CA  HIS A  22      -0.836  -1.085  -6.217  1.00 94.10           C  
ATOM    324  HA  HIS A  22      -1.090  -1.849  -5.482  1.00 94.10           H  
ATOM    325  C   HIS A  22       0.656  -0.800  -6.061  1.00 94.10           C  
ATOM    326  CB  HIS A  22      -1.149  -1.638  -7.617  1.00 94.10           C  
ATOM    327  HB2 HIS A  22      -0.447  -2.444  -7.830  1.00 94.10           H  
ATOM    328  HB3 HIS A  22      -0.994  -0.856  -8.360  1.00 94.10           H  
ATOM    329  O   HIS A  22       1.311  -1.440  -5.242  1.00 94.10           O  
ATOM    330  CG  HIS A  22      -2.543  -2.189  -7.779  1.00 94.10           C  
ATOM    331  CD2 HIS A  22      -3.558  -2.152  -6.862  1.00 94.10           C  
ATOM    332  HD2 HIS A  22      -3.516  -1.721  -5.872  1.00 94.10           H  
ATOM    333  ND1 HIS A  22      -3.039  -2.827  -8.895  1.00 94.10           N  
ATOM    334  HD1 HIS A  22      -2.544  -2.991  -9.761  1.00 94.10           H  
ATOM    335  CE1 HIS A  22      -4.316  -3.169  -8.649  1.00 94.10           C  
ATOM    336  HE1 HIS A  22      -4.975  -3.694  -9.325  1.00 94.10           H  
ATOM    337  NE2 HIS A  22      -4.676  -2.752  -7.429  1.00 94.10           N  
ATOM    338  N   ASP A  23       1.173   0.216  -6.755  1.00 93.72           N  
ATOM    339  H   ASP A  23       0.582   0.720  -7.400  1.00 93.72           H  
ATOM    340  CA  ASP A  23       2.591   0.574  -6.689  1.00 93.72           C  
ATOM    341  HA  ASP A  23       3.183  -0.306  -6.939  1.00 93.72           H  
ATOM    342  C   ASP A  23       3.005   1.007  -5.265  1.00 93.72           C  
ATOM    343  CB  ASP A  23       2.902   1.669  -7.729  1.00 93.72           C  
ATOM    344  HB2 ASP A  23       3.902   2.048  -7.521  1.00 93.72           H  
ATOM    345  HB3 ASP A  23       2.199   2.493  -7.610  1.00 93.72           H  
ATOM    346  O   ASP A  23       4.094   0.665  -4.801  1.00 93.72           O  
ATOM    347  CG  ASP A  23       2.915   1.203  -9.200  1.00 93.72           C  
ATOM    348  OD1 ASP A  23       2.949   2.090 -10.088  1.00 93.72           O  
ATOM    349  OD2 ASP A  23       3.031  -0.019  -9.473  1.00 93.72           O  
ATOM    350  N   TYR A  24       2.126   1.691  -4.527  1.00 94.89           N  
ATOM    351  H   TYR A  24       1.259   1.975  -4.960  1.00 94.89           H  
ATOM    352  CA  TYR A  24       2.369   2.073  -3.134  1.00 94.89           C  
ATOM    353  HA  TYR A  24       3.346   2.553  -3.072  1.00 94.89           H  
ATOM    354  C   TYR A  24       2.392   0.872  -2.174  1.00 94.89           C  
ATOM    355  CB  TYR A  24       1.313   3.095  -2.713  1.00 94.89           C  
ATOM    356  HB2 TYR A  24       1.471   4.020  -3.267  1.00 94.89           H  
ATOM    357  HB3 TYR A  24       0.329   2.712  -2.986  1.00 94.89           H  
ATOM    358  O   TYR A  24       3.265   0.795  -1.311  1.00 94.89           O  
ATOM    359  CG  TYR A  24       1.314   3.403  -1.235  1.00 94.89           C  
ATOM    360  CD1 TYR A  24       0.227   2.985  -0.456  1.00 94.89           C  
ATOM    361  HD1 TYR A  24      -0.587   2.436  -0.905  1.00 94.89           H  
ATOM    362  CD2 TYR A  24       2.409   4.056  -0.634  1.00 94.89           C  
ATOM    363  HD2 TYR A  24       3.268   4.316  -1.235  1.00 94.89           H  
ATOM    364  CE1 TYR A  24       0.211   3.272   0.912  1.00 94.89           C  
ATOM    365  HE1 TYR A  24      -0.630   2.940   1.503  1.00 94.89           H  
ATOM    366  CE2 TYR A  24       2.399   4.330   0.749  1.00 94.89           C  
ATOM    367  HE2 TYR A  24       3.239   4.819   1.220  1.00 94.89           H  
ATOM    368  OH  TYR A  24       1.219   4.195   2.855  1.00 94.89           O  
ATOM    369  HH  TYR A  24       2.080   4.454   3.192  1.00 94.89           H  
ATOM    370  CZ  TYR A  24       1.282   3.950   1.523  1.00 94.89           C  
ATOM    371  N   ILE A  25       1.484  -0.095  -2.327  1.00 94.01           N  
ATOM    372  H   ILE A  25       0.797   0.007  -3.060  1.00 94.01           H  
ATOM    373  CA  ILE A  25       1.482  -1.338  -1.537  1.00 94.01           C  
ATOM    374  HA  ILE A  25       1.542  -1.081  -0.480  1.00 94.01           H  
ATOM    375  C   ILE A  25       2.729  -2.171  -1.855  1.00 94.01           C  
ATOM    376  CB  ILE A  25       0.169  -2.117  -1.787  1.00 94.01           C  
ATOM    377  HB  ILE A  25       0.001  -2.159  -2.863  1.00 94.01           H  
ATOM    378  O   ILE A  25       3.368  -2.709  -0.950  1.00 94.01           O  
ATOM    379  CG1 ILE A  25      -1.050  -1.388  -1.169  1.00 94.01           C  
ATOM    380 HG12 ILE A  25      -1.960  -1.824  -1.583  1.00 94.01           H  
ATOM    381 HG13 ILE A  25      -1.032  -0.341  -1.470  1.00 94.01           H  
ATOM    382  CG2 ILE A  25       0.261  -3.571  -1.295  1.00 94.01           C  
ATOM    383 HG21 ILE A  25      -0.734  -3.992  -1.155  1.00 94.01           H  
ATOM    384 HG22 ILE A  25       0.790  -4.170  -2.036  1.00 94.01           H  
ATOM    385 HG23 ILE A  25       0.811  -3.617  -0.355  1.00 94.01           H  
ATOM    386  CD1 ILE A  25      -1.166  -1.413   0.360  1.00 94.01           C  
ATOM    387 HD11 ILE A  25      -1.470  -2.406   0.690  1.00 94.01           H  
ATOM    388 HD12 ILE A  25      -0.221  -1.137   0.830  1.00 94.01           H  
ATOM    389 HD13 ILE A  25      -1.933  -0.705   0.674  1.00 94.01           H  
ATOM    390  N   CYS A  26       3.129  -2.215  -3.124  1.00 92.40           N  
ATOM    391  H   CYS A  26       2.534  -1.811  -3.833  1.00 92.40           H  
ATOM    392  CA  CYS A  26       4.375  -2.833  -3.557  1.00 92.40           C  
ATOM    393  HA  CYS A  26       4.375  -3.878  -3.248  1.00 92.40           H  
ATOM    394  C   CYS A  26       5.602  -2.164  -2.920  1.00 92.40           C  
ATOM    395  CB  CYS A  26       4.422  -2.751  -5.089  1.00 92.40           C  
ATOM    396  HB2 CYS A  26       5.410  -3.020  -5.463  1.00 92.40           H  
ATOM    397  HB3 CYS A  26       4.203  -1.733  -5.409  1.00 92.40           H  
ATOM    398  O   CYS A  26       6.509  -2.855  -2.461  1.00 92.40           O  
ATOM    399  SG  CYS A  26       3.186  -3.872  -5.806  1.00 92.40           S  
ATOM    400  HG  CYS A  26       3.969  -4.954  -5.845  1.00 92.40           H  
ATOM    401  N   TRP A  27       5.628  -0.832  -2.851  1.00 92.56           N  
ATOM    402  H   TRP A  27       4.890  -0.314  -3.306  1.00 92.56           H  
ATOM    403  CA  TRP A  27       6.683  -0.074  -2.173  1.00 92.56           C  
ATOM    404  HA  TRP A  27       7.653  -0.370  -2.572  1.00 92.56           H  
ATOM    405  C   TRP A  27       6.708  -0.347  -0.666  1.00 92.56           C  
ATOM    406  CB  TRP A  27       6.469   1.411  -2.468  1.00 92.56           C  
ATOM    407  HB2 TRP A  27       6.495   1.538  -3.550  1.00 92.56           H  
ATOM    408  HB3 TRP A  27       5.480   1.717  -2.126  1.00 92.56           H  
ATOM    409  O   TRP A  27       7.765  -0.629  -0.097  1.00 92.56           O  
ATOM    410  CG  TRP A  27       7.473   2.332  -1.857  1.00 92.56           C  
ATOM    411  CD1 TRP A  27       8.642   2.684  -2.427  1.00 92.56           C  
ATOM    412  HD1 TRP A  27       8.967   2.318  -3.390  1.00 92.56           H  
ATOM    413  CD2 TRP A  27       7.442   3.011  -0.566  1.00 92.56           C  
ATOM    414  CE2 TRP A  27       8.653   3.755  -0.423  1.00 92.56           C  
ATOM    415  CE3 TRP A  27       6.519   3.073   0.501  1.00 92.56           C  
ATOM    416  HE3 TRP A  27       5.584   2.540   0.417  1.00 92.56           H  
ATOM    417  NE1 TRP A  27       9.336   3.545  -1.598  1.00 92.56           N  
ATOM    418  HE1 TRP A  27      10.228   3.963  -1.822  1.00 92.56           H  
ATOM    419  CH2 TRP A  27       8.024   4.509   1.785  1.00 92.56           C  
ATOM    420  HH2 TRP A  27       8.242   5.053   2.692  1.00 92.56           H  
ATOM    421  CZ2 TRP A  27       8.951   4.493   0.729  1.00 92.56           C  
ATOM    422  HZ2 TRP A  27       9.892   5.019   0.805  1.00 92.56           H  
ATOM    423  CZ3 TRP A  27       6.806   3.815   1.663  1.00 92.56           C  
ATOM    424  HZ3 TRP A  27       6.089   3.849   2.469  1.00 92.56           H  
ATOM    425  N   LEU A  28       5.537  -0.350  -0.023  1.00 93.52           N  
ATOM    426  H   LEU A  28       4.708  -0.101  -0.544  1.00 93.52           H  
ATOM    427  CA  LEU A  28       5.399  -0.684   1.392  1.00 93.52           C  
ATOM    428  HA  LEU A  28       6.026  -0.007   1.971  1.00 93.52           H  
ATOM    429  C   LEU A  28       5.867  -2.101   1.712  1.00 93.52           C  
ATOM    430  CB  LEU A  28       3.933  -0.555   1.824  1.00 93.52           C  
ATOM    431  HB2 LEU A  28       3.794  -1.141   2.732  1.00 93.52           H  
ATOM    432  HB3 LEU A  28       3.297  -0.993   1.055  1.00 93.52           H  
ATOM    433  O   LEU A  28       6.379  -2.332   2.803  1.00 93.52           O  
ATOM    434  CG  LEU A  28       3.457   0.866   2.124  1.00 93.52           C  
ATOM    435  HG  LEU A  28       3.592   1.516   1.259  1.00 93.52           H  
ATOM    436  CD1 LEU A  28       1.972   0.770   2.465  1.00 93.52           C  
ATOM    437 HD11 LEU A  28       1.800  -0.033   3.181  1.00 93.52           H  
ATOM    438 HD12 LEU A  28       1.407   0.573   1.554  1.00 93.52           H  
ATOM    439 HD13 LEU A  28       1.625   1.705   2.906  1.00 93.52           H  
ATOM    440  CD2 LEU A  28       4.199   1.456   3.323  1.00 93.52           C  
ATOM    441 HD21 LEU A  28       3.750   2.420   3.560  1.00 93.52           H  
ATOM    442 HD22 LEU A  28       4.134   0.779   4.175  1.00 93.52           H  
ATOM    443 HD23 LEU A  28       5.246   1.629   3.075  1.00 93.52           H  
ATOM    444  N   SER A  29       5.725  -3.058   0.799  1.00 93.75           N  
ATOM    445  H   SER A  29       5.246  -2.856  -0.067  1.00 93.75           H  
ATOM    446  CA  SER A  29       6.146  -4.425   1.095  1.00 93.75           C  
ATOM    447  HA  SER A  29       5.771  -4.680   2.086  1.00 93.75           H  
ATOM    448  C   SER A  29       7.667  -4.585   1.140  1.00 93.75           C  
ATOM    449  CB  SER A  29       5.517  -5.413   0.116  1.00 93.75           C  
ATOM    450  HB2 SER A  29       5.461  -6.390   0.596  1.00 93.75           H  
ATOM    451  HB3 SER A  29       4.507  -5.085  -0.133  1.00 93.75           H  
ATOM    452  O   SER A  29       8.131  -5.591   1.662  1.00 93.75           O  
ATOM    453  OG  SER A  29       6.287  -5.535  -1.060  1.00 93.75           O  
ATOM    454  HG  SER A  29       7.190  -5.730  -0.799  1.00 93.75           H  
ATOM    455  N   MET A  30       8.445  -3.654   0.575  1.00 93.19           N  
ATOM    456  H   MET A  30       8.003  -2.830   0.193  1.00 93.19           H  
ATOM    457  CA  MET A  30       9.913  -3.716   0.566  1.00 93.19           C  
ATOM    458  HA  MET A  30      10.216  -4.743   0.361  1.00 93.19           H  
ATOM    459  C   MET A  30      10.489  -3.319   1.930  1.00 93.19           C  
ATOM    460  CB  MET A  30      10.490  -2.813  -0.539  1.00 93.19           C  
ATOM    461  HB2 MET A  30      11.572  -2.943  -0.576  1.00 93.19           H  
ATOM    462  HB3 MET A  30      10.276  -1.771  -0.303  1.00 93.19           H  
ATOM    463  O   MET A  30       9.889  -2.515   2.649  1.00 93.19           O  
ATOM    464  CG  MET A  30       9.909  -3.118  -1.921  1.00 93.19           C  
ATOM    465  HG2 MET A  30       8.849  -2.864  -1.902  1.00 93.19           H  
ATOM    466  HG3 MET A  30      10.000  -4.188  -2.109  1.00 93.19           H  
ATOM    467  SD  MET A  30      10.673  -2.203  -3.289  1.00 93.19           S  
ATOM    468  CE  MET A  30       9.491  -2.594  -4.608  1.00 93.19           C  
ATOM    469  HE1 MET A  30       9.873  -2.220  -5.559  1.00 93.19           H  
ATOM    470  HE2 MET A  30       9.342  -3.671  -4.679  1.00 93.19           H  
ATOM    471  HE3 MET A  30       8.535  -2.122  -4.385  1.00 93.19           H  
ATOM    472  N   THR A  31      11.672  -3.835   2.281  1.00 92.08           N  
ATOM    473  H   THR A  31      12.160  -4.452   1.647  1.00 92.08           H  
ATOM    474  CA  THR A  31      12.408  -3.339   3.457  1.00 92.08           C  
ATOM    475  HA  THR A  31      11.718  -3.323   4.300  1.00 92.08           H  
ATOM    476  C   THR A  31      12.875  -1.904   3.227  1.00 92.08           C  
ATOM    477  CB  THR A  31      13.602  -4.214   3.870  1.00 92.08           C  
ATOM    478  HB  THR A  31      13.929  -3.881   4.855  1.00 92.08           H  
ATOM    479  O   THR A  31      13.047  -1.475   2.084  1.00 92.08           O  
ATOM    480  CG2 THR A  31      13.257  -5.695   3.979  1.00 92.08           C  
ATOM    481 HG21 THR A  31      12.942  -6.088   3.013  1.00 92.08           H  
ATOM    482 HG22 THR A  31      12.464  -5.815   4.716  1.00 92.08           H  
ATOM    483 HG23 THR A  31      14.137  -6.243   4.316  1.00 92.08           H  
ATOM    484  OG1 THR A  31      14.685  -4.081   2.994  1.00 92.08           O  
ATOM    485  HG1 THR A  31      15.371  -3.674   3.528  1.00 92.08           H  
ATOM    486  N   ASP A  32      13.084  -1.155   4.309  1.00 91.26           N  
ATOM    487  H   ASP A  32      13.056  -1.580   5.225  1.00 91.26           H  
ATOM    488  CA  ASP A  32      13.384   0.277   4.228  1.00 91.26           C  
ATOM    489  HA  ASP A  32      12.571   0.770   3.694  1.00 91.26           H  
ATOM    490  C   ASP A  32      14.664   0.570   3.425  1.00 91.26           C  
ATOM    491  CB  ASP A  32      13.453   0.877   5.644  1.00 91.26           C  
ATOM    492  HB2 ASP A  32      13.761   1.920   5.567  1.00 91.26           H  
ATOM    493  HB3 ASP A  32      14.208   0.343   6.221  1.00 91.26           H  
ATOM    494  O   ASP A  32      14.730   1.578   2.727  1.00 91.26           O  
ATOM    495  CG  ASP A  32      12.110   0.831   6.385  1.00 91.26           C  
ATOM    496  OD1 ASP A  32      12.085   0.639   7.620  1.00 91.26           O  
ATOM    497  OD2 ASP A  32      11.035   0.924   5.744  1.00 91.26           O  
ATOM    498  N   GLU A  33      15.646  -0.335   3.441  1.00 90.44           N  
ATOM    499  H   GLU A  33      15.530  -1.150   4.026  1.00 90.44           H  
ATOM    500  CA  GLU A  33      16.906  -0.217   2.692  1.00 90.44           C  
ATOM    501  HA  GLU A  33      17.319   0.779   2.850  1.00 90.44           H  
ATOM    502  C   GLU A  33      16.723  -0.410   1.179  1.00 90.44           C  
ATOM    503  CB  GLU A  33      17.924  -1.264   3.186  1.00 90.44           C  
ATOM    504  HB2 GLU A  33      17.625  -2.256   2.849  1.00 90.44           H  
ATOM    505  HB3 GLU A  33      18.877  -1.042   2.704  1.00 90.44           H  
ATOM    506  O   GLU A  33      17.491   0.119   0.368  1.00 90.44           O  
ATOM    507  CG  GLU A  33      18.171  -1.290   4.705  1.00 90.44           C  
ATOM    508  HG2 GLU A  33      19.097  -1.837   4.882  1.00 90.44           H  
ATOM    509  HG3 GLU A  33      18.322  -0.268   5.051  1.00 90.44           H  
ATOM    510  CD  GLU A  33      17.052  -1.965   5.521  1.00 90.44           C  
ATOM    511  OE1 GLU A  33      17.049  -1.763   6.753  1.00 90.44           O  
ATOM    512  OE2 GLU A  33      16.188  -2.655   4.915  1.00 90.44           O  
ATOM    513  N   MET A  34      15.706  -1.180   0.791  1.00 89.49           N  
ATOM    514  H   MET A  34      15.091  -1.541   1.506  1.00 89.49           H  
ATOM    515  CA  MET A  34      15.414  -1.504  -0.606  1.00 89.49           C  
ATOM    516  HA  MET A  34      16.325  -1.404  -1.196  1.00 89.49           H  
ATOM    517  C   MET A  34      14.393  -0.542  -1.214  1.00 89.49           C  
ATOM    518  CB  MET A  34      14.949  -2.963  -0.716  1.00 89.49           C  
ATOM    519  HB2 MET A  34      14.808  -3.211  -1.768  1.00 89.49           H  
ATOM    520  HB3 MET A  34      13.992  -3.074  -0.208  1.00 89.49           H  
ATOM    521  O   MET A  34      14.248  -0.492  -2.437  1.00 89.49           O  
ATOM    522  CG  MET A  34      15.946  -3.957  -0.097  1.00 89.49           C  
ATOM    523  HG2 MET A  34      15.937  -3.812   0.983  1.00 89.49           H  
ATOM    524  HG3 MET A  34      15.596  -4.970  -0.293  1.00 89.49           H  
ATOM    525  SD  MET A  34      17.683  -3.827  -0.602  1.00 89.49           S  
ATOM    526  CE  MET A  34      17.535  -4.341  -2.303  1.00 89.49           C  
ATOM    527  HE1 MET A  34      17.117  -5.348  -2.310  1.00 89.49           H  
ATOM    528  HE2 MET A  34      18.520  -4.345  -2.769  1.00 89.49           H  
ATOM    529  HE3 MET A  34      16.895  -3.629  -2.825  1.00 89.49           H  
ATOM    530  N   ARG A  35      13.686   0.240  -0.389  1.00 90.80           N  
ATOM    531  H   ARG A  35      13.865   0.168   0.602  1.00 90.80           H  
ATOM    532  CA  ARG A  35      12.694   1.210  -0.859  1.00 90.80           C  
ATOM    533  HA  ARG A  35      12.001   0.666  -1.501  1.00 90.80           H  
ATOM    534  C   ARG A  35      13.374   2.326  -1.675  1.00 90.80           C  
ATOM    535  CB  ARG A  35      11.895   1.782   0.325  1.00 90.80           C  
ATOM    536  HB2 ARG A  35      11.407   2.706   0.015  1.00 90.80           H  
ATOM    537  HB3 ARG A  35      12.578   2.023   1.139  1.00 90.80           H  
ATOM    538  O   ARG A  35      14.318   2.956  -1.198  1.00 90.80           O  
ATOM    539  CG  ARG A  35      10.815   0.805   0.817  1.00 90.80           C  
ATOM    540  HG2 ARG A  35      11.272  -0.158   1.045  1.00 90.80           H  
ATOM    541  HG3 ARG A  35      10.076   0.664   0.029  1.00 90.80           H  
ATOM    542  CD  ARG A  35      10.114   1.326   2.076  1.00 90.80           C  
ATOM    543  HD2 ARG A  35       9.539   2.215   1.816  1.00 90.80           H  
ATOM    544  HD3 ARG A  35      10.866   1.610   2.812  1.00 90.80           H  
ATOM    545  NE  ARG A  35       9.205   0.330   2.672  1.00 90.80           N  
ATOM    546  HE  ARG A  35       9.106  -0.558   2.201  1.00 90.80           H  
ATOM    547  NH1 ARG A  35       8.630   1.519   4.562  1.00 90.80           N  
ATOM    548 HH11 ARG A  35       7.987   1.573   5.339  1.00 90.80           H  
ATOM    549 HH12 ARG A  35       9.593   1.783   4.713  1.00 90.80           H  
ATOM    550  NH2 ARG A  35       7.586  -0.342   4.142  1.00 90.80           N  
ATOM    551 HH21 ARG A  35       7.023  -0.172   4.963  1.00 90.80           H  
ATOM    552 HH22 ARG A  35       7.418  -1.179   3.602  1.00 90.80           H  
ATOM    553  CZ  ARG A  35       8.483   0.508   3.764  1.00 90.80           C  
ATOM    554  N   PRO A  36      12.893   2.629  -2.895  1.00 90.53           N  
ATOM    555  CA  PRO A  36      13.252   3.871  -3.573  1.00 90.53           C  
ATOM    556  HA  PRO A  36      14.334   3.940  -3.686  1.00 90.53           H  
ATOM    557  C   PRO A  36      12.749   5.085  -2.788  1.00 90.53           C  
ATOM    558  CB  PRO A  36      12.584   3.832  -4.948  1.00 90.53           C  
ATOM    559  HB2 PRO A  36      12.189   4.802  -5.249  1.00 90.53           H  
ATOM    560  HB3 PRO A  36      13.293   3.500  -5.708  1.00 90.53           H  
ATOM    561  O   PRO A  36      11.899   4.960  -1.902  1.00 90.53           O  
ATOM    562  CG  PRO A  36      11.453   2.829  -4.778  1.00 90.53           C  
ATOM    563  HG2 PRO A  36      10.548   3.389  -4.543  1.00 90.53           H  
ATOM    564  HG3 PRO A  36      11.334   2.232  -5.682  1.00 90.53           H  
ATOM    565  CD  PRO A  36      11.812   1.953  -3.584  1.00 90.53           C  
ATOM    566  HD2 PRO A  36      12.109   0.955  -3.905  1.00 90.53           H  
ATOM    567  HD3 PRO A  36      10.954   1.846  -2.921  1.00 90.53           H  
ATOM    568  N   SER A  37      13.223   6.274  -3.180  1.00 88.72           N  
ATOM    569  H   SER A  37      13.890   6.296  -3.938  1.00 88.72           H  
ATOM    570  CA  SER A  37      12.681   7.543  -2.684  1.00 88.72           C  
ATOM    571  HA  SER A  37      12.970   7.658  -1.640  1.00 88.72           H  
ATOM    572  C   SER A  37      11.154   7.550  -2.786  1.00 88.72           C  
ATOM    573  CB  SER A  37      13.235   8.728  -3.477  1.00 88.72           C  
ATOM    574  HB2 SER A  37      12.908   8.655  -4.514  1.00 88.72           H  
ATOM    575  HB3 SER A  37      14.325   8.715  -3.443  1.00 88.72           H  
ATOM    576  O   SER A  37      10.593   7.236  -3.833  1.00 88.72           O  
ATOM    577  OG  SER A  37      12.764   9.939  -2.916  1.00 88.72           O  
ATOM    578  HG  SER A  37      12.831  10.625  -3.584  1.00 88.72           H  
ATOM    579  N   ILE A  38      10.497   7.907  -1.684  1.00 90.03           N  
ATOM    580  H   ILE A  38      11.049   8.116  -0.864  1.00 90.03           H  
ATOM    581  CA  ILE A  38       9.042   7.842  -1.526  1.00 90.03           C  
ATOM    582  HA  ILE A  38       8.729   6.823  -1.753  1.00 90.03           H  
ATOM    583  C   ILE A  38       8.285   8.762  -2.512  1.00 90.03           C  
ATOM    584  CB  ILE A  38       8.722   8.119  -0.034  1.00 90.03           C  
ATOM    585  HB  ILE A  38       9.293   7.403   0.557  1.00 90.03           H  
ATOM    586  O   ILE A  38       7.184   8.439  -2.938  1.00 90.03           O  
ATOM    587  CG1 ILE A  38       7.238   7.856   0.270  1.00 90.03           C  
ATOM    588 HG12 ILE A  38       6.989   6.860  -0.097  1.00 90.03           H  
ATOM    589 HG13 ILE A  38       6.636   8.593  -0.262  1.00 90.03           H  
ATOM    590  CG2 ILE A  38       9.177   9.528   0.399  1.00 90.03           C  
ATOM    591 HG21 ILE A  38       8.703  10.279  -0.234  1.00 90.03           H  
ATOM    592 HG22 ILE A  38      10.259   9.622   0.303  1.00 90.03           H  
ATOM    593 HG23 ILE A  38       8.923   9.704   1.444  1.00 90.03           H  
ATOM    594  CD1 ILE A  38       6.856   7.907   1.751  1.00 90.03           C  
ATOM    595 HD11 ILE A  38       6.895   8.931   2.123  1.00 90.03           H  
ATOM    596 HD12 ILE A  38       5.836   7.537   1.852  1.00 90.03           H  
ATOM    597 HD13 ILE A  38       7.526   7.279   2.338  1.00 90.03           H  
ATOM    598  N   GLY A  39       8.864   9.900  -2.905  1.00 91.83           N  
ATOM    599  H   GLY A  39       9.822  10.061  -2.628  1.00 91.83           H  
ATOM    600  CA  GLY A  39       8.190  10.927  -3.715  1.00 91.83           C  
ATOM    601  HA2 GLY A  39       7.904  10.511  -4.681  1.00 91.83           H  
ATOM    602  HA3 GLY A  39       8.896  11.734  -3.913  1.00 91.83           H  
ATOM    603  C   GLY A  39       6.936  11.540  -3.068  1.00 91.83           C  
ATOM    604  O   GLY A  39       6.501  11.130  -1.985  1.00 91.83           O  
ATOM    605  N   ASN A  40       6.363  12.570  -3.693  1.00 92.73           N  
ATOM    606  H   ASN A  40       6.800  12.883  -4.548  1.00 92.73           H  
ATOM    607  CA  ASN A  40       5.204  13.307  -3.157  1.00 92.73           C  
ATOM    608  HA  ASN A  40       5.414  13.558  -2.117  1.00 92.73           H  
ATOM    609  C   ASN A  40       3.896  12.492  -3.117  1.00 92.73           C  
ATOM    610  CB  ASN A  40       5.035  14.640  -3.913  1.00 92.73           C  
ATOM    611  HB2 ASN A  40       5.038  14.476  -4.991  1.00 92.73           H  
ATOM    612  HB3 ASN A  40       4.077  15.089  -3.649  1.00 92.73           H  
ATOM    613  O   ASN A  40       3.117  12.625  -2.168  1.00 92.73           O  
ATOM    614  CG  ASN A  40       6.113  15.654  -3.561  1.00 92.73           C  
ATOM    615  ND2 ASN A  40       6.094  16.810  -4.178  1.00 92.73           N  
ATOM    616 HD21 ASN A  40       5.277  17.128  -4.679  1.00 92.73           H  
ATOM    617 HD22 ASN A  40       6.723  17.522  -3.835  1.00 92.73           H  
ATOM    618  OD1 ASN A  40       6.943  15.433  -2.681  1.00 92.73           O  
ATOM    619  N   VAL A  41       3.667  11.607  -4.087  1.00 94.43           N  
ATOM    620  H   VAL A  41       4.366  11.520  -4.811  1.00 94.43           H  
ATOM    621  CA  VAL A  41       2.467  10.764  -4.175  1.00 94.43           C  
ATOM    622  HA  VAL A  41       1.594  11.405  -4.051  1.00 94.43           H  
ATOM    623  C   VAL A  41       2.430   9.746  -3.040  1.00 94.43           C  
ATOM    624  CB  VAL A  41       2.351  10.075  -5.551  1.00 94.43           C  
ATOM    625  HB  VAL A  41       3.226   9.448  -5.722  1.00 94.43           H  
ATOM    626  O   VAL A  41       1.427   9.679  -2.328  1.00 94.43           O  
ATOM    627  CG1 VAL A  41       1.095   9.198  -5.642  1.00 94.43           C  
ATOM    628 HG11 VAL A  41       1.033   8.752  -6.635  1.00 94.43           H  
ATOM    629 HG12 VAL A  41       1.134   8.389  -4.913  1.00 94.43           H  
ATOM    630 HG13 VAL A  41       0.204   9.800  -5.465  1.00 94.43           H  
ATOM    631  CG2 VAL A  41       2.255  11.120  -6.668  1.00 94.43           C  
ATOM    632 HG21 VAL A  41       2.053  10.631  -7.621  1.00 94.43           H  
ATOM    633 HG22 VAL A  41       3.192  11.670  -6.758  1.00 94.43           H  
ATOM    634 HG23 VAL A  41       1.452  11.826  -6.459  1.00 94.43           H  
ATOM    635  N   PHE A  42       3.507   8.988  -2.791  1.00 94.48           N  
ATOM    636  H   PHE A  42       4.332   9.061  -3.369  1.00 94.48           H  
ATOM    637  CA  PHE A  42       3.475   8.003  -1.699  1.00 94.48           C  
ATOM    638  HA  PHE A  42       2.511   7.496  -1.729  1.00 94.48           H  
ATOM    639  C   PHE A  42       3.580   8.669  -0.332  1.00 94.48           C  
ATOM    640  CB  PHE A  42       4.533   6.917  -1.843  1.00 94.48           C  
ATOM    641  HB2 PHE A  42       4.450   6.255  -0.982  1.00 94.48           H  
ATOM    642  HB3 PHE A  42       5.517   7.381  -1.770  1.00 94.48           H  
ATOM    643  O   PHE A  42       2.961   8.202   0.620  1.00 94.48           O  
ATOM    644  CG  PHE A  42       4.499   6.055  -3.085  1.00 94.48           C  
ATOM    645  CD1 PHE A  42       3.437   6.109  -4.014  1.00 94.48           C  
ATOM    646  HD1 PHE A  42       2.602   6.780  -3.878  1.00 94.48           H  
ATOM    647  CD2 PHE A  42       5.534   5.123  -3.267  1.00 94.48           C  
ATOM    648  HD2 PHE A  42       6.341   5.058  -2.553  1.00 94.48           H  
ATOM    649  CE1 PHE A  42       3.428   5.258  -5.129  1.00 94.48           C  
ATOM    650  HE1 PHE A  42       2.612   5.288  -5.836  1.00 94.48           H  
ATOM    651  CE2 PHE A  42       5.507   4.262  -4.372  1.00 94.48           C  
ATOM    652  HE2 PHE A  42       6.285   3.524  -4.502  1.00 94.48           H  
ATOM    653  CZ  PHE A  42       4.467   4.335  -5.308  1.00 94.48           C  
ATOM    654  HZ  PHE A  42       4.462   3.671  -6.160  1.00 94.48           H  
ATOM    655  N   LYS A  43       4.251   9.822  -0.233  1.00 94.33           N  
ATOM    656  H   LYS A  43       4.792  10.131  -1.028  1.00 94.33           H  
ATOM    657  CA  LYS A  43       4.163  10.687   0.951  1.00 94.33           C  
ATOM    658  HA  LYS A  43       4.562  10.163   1.819  1.00 94.33           H  
ATOM    659  C   LYS A  43       2.716  11.054   1.279  1.00 94.33           C  
ATOM    660  CB  LYS A  43       4.956  11.967   0.687  1.00 94.33           C  
ATOM    661  HB2 LYS A  43       4.886  12.214  -0.372  1.00 94.33           H  
ATOM    662  HB3 LYS A  43       4.480  12.795   1.213  1.00 94.33           H  
ATOM    663  O   LYS A  43       2.355  11.084   2.452  1.00 94.33           O  
ATOM    664  CG  LYS A  43       6.427  11.891   1.102  1.00 94.33           C  
ATOM    665  HG2 LYS A  43       6.505  11.780   2.184  1.00 94.33           H  
ATOM    666  HG3 LYS A  43       6.878  11.025   0.618  1.00 94.33           H  
ATOM    667  CD  LYS A  43       7.129  13.181   0.652  1.00 94.33           C  
ATOM    668  HD2 LYS A  43       6.697  14.027   1.186  1.00 94.33           H  
ATOM    669  HD3 LYS A  43       6.934  13.323  -0.411  1.00 94.33           H  
ATOM    670  CE  LYS A  43       8.647  13.185   0.847  1.00 94.33           C  
ATOM    671  HE2 LYS A  43       9.065  12.327   0.321  1.00 94.33           H  
ATOM    672  HE3 LYS A  43       8.878  13.089   1.908  1.00 94.33           H  
ATOM    673  NZ  LYS A  43       9.216  14.446   0.293  1.00 94.33           N  
ATOM    674  HZ1 LYS A  43       8.947  14.560  -0.673  1.00 94.33           H  
ATOM    675  HZ2 LYS A  43       8.861  15.263   0.768  1.00 94.33           H  
ATOM    676  HZ3 LYS A  43      10.224  14.463   0.340  1.00 94.33           H  
ATOM    677  N   ALA A  44       1.893  11.356   0.275  1.00 95.48           N  
ATOM    678  H   ALA A  44       2.260  11.382  -0.666  1.00 95.48           H  
ATOM    679  CA  ALA A  44       0.471  11.623   0.468  1.00 95.48           C  
ATOM    680  HA  ALA A  44       0.352  12.275   1.334  1.00 95.48           H  
ATOM    681  C   ALA A  44      -0.332  10.342   0.767  1.00 95.48           C  
ATOM    682  CB  ALA A  44      -0.052  12.387  -0.749  1.00 95.48           C  
ATOM    683  HB1 ALA A  44       0.055  11.781  -1.649  1.00 95.48           H  
ATOM    684  HB2 ALA A  44      -1.104  12.633  -0.603  1.00 95.48           H  
ATOM    685  HB3 ALA A  44       0.512  13.310  -0.879  1.00 95.48           H  
ATOM    686  O   ALA A  44      -1.256  10.392   1.574  1.00 95.48           O  
ATOM    687  N   MET A  45       0.042   9.190   0.204  1.00 96.04           N  
ATOM    688  H   MET A  45       0.757   9.212  -0.509  1.00 96.04           H  
ATOM    689  CA  MET A  45      -0.552   7.895   0.569  1.00 96.04           C  
ATOM    690  HA  MET A  45      -1.634   7.970   0.458  1.00 96.04           H  
ATOM    691  C   MET A  45      -0.283   7.508   2.032  1.00 96.04           C  
ATOM    692  CB  MET A  45      -0.044   6.782  -0.354  1.00 96.04           C  
ATOM    693  HB2 MET A  45       1.045   6.810  -0.399  1.00 96.04           H  
ATOM    694  HB3 MET A  45      -0.308   5.820   0.085  1.00 96.04           H  
ATOM    695  O   MET A  45      -1.204   7.068   2.722  1.00 96.04           O  
ATOM    696  CG  MET A  45      -0.626   6.837  -1.770  1.00 96.04           C  
ATOM    697  HG2 MET A  45      -0.381   7.800  -2.218  1.00 96.04           H  
ATOM    698  HG3 MET A  45      -0.146   6.060  -2.367  1.00 96.04           H  
ATOM    699  SD  MET A  45      -2.424   6.599  -1.868  1.00 96.04           S  
ATOM    700  CE  MET A  45      -2.591   4.909  -1.233  1.00 96.04           C  
ATOM    701  HE1 MET A  45      -2.074   4.215  -1.896  1.00 96.04           H  
ATOM    702  HE2 MET A  45      -3.648   4.650  -1.180  1.00 96.04           H  
ATOM    703  HE3 MET A  45      -2.177   4.834  -0.227  1.00 96.04           H  
ATOM    704  N   GLU A  46       0.932   7.742   2.546  1.00 95.35           N  
ATOM    705  H   GLU A  46       1.666   8.022   1.912  1.00 95.35           H  
ATOM    706  CA  GLU A  46       1.297   7.489   3.953  1.00 95.35           C  
ATOM    707  HA  GLU A  46       1.242   6.421   4.163  1.00 95.35           H  
ATOM    708  C   GLU A  46       0.349   8.182   4.932  1.00 95.35           C  
ATOM    709  CB  GLU A  46       2.721   8.000   4.247  1.00 95.35           C  
ATOM    710  HB2 GLU A  46       2.834   8.132   5.323  1.00 95.35           H  
ATOM    711  HB3 GLU A  46       2.853   8.980   3.790  1.00 95.35           H  
ATOM    712  O   GLU A  46       0.091   7.683   6.027  1.00 95.35           O  
ATOM    713  CG  GLU A  46       3.849   7.081   3.776  1.00 95.35           C  
ATOM    714  HG2 GLU A  46       3.747   6.901   2.706  1.00 95.35           H  
ATOM    715  HG3 GLU A  46       4.798   7.587   3.953  1.00 95.35           H  
ATOM    716  CD  GLU A  46       3.839   5.753   4.528  1.00 95.35           C  
ATOM    717  OE1 GLU A  46       3.407   4.750   3.932  1.00 95.35           O  
ATOM    718  OE2 GLU A  46       4.169   5.695   5.730  1.00 95.35           O  
ATOM    719  N   THR A  47      -0.233   9.316   4.543  1.00 95.87           N  
ATOM    720  H   THR A  47      -0.076   9.653   3.604  1.00 95.87           H  
ATOM    721  CA  THR A  47      -1.114  10.060   5.438  1.00 95.87           C  
ATOM    722  HA  THR A  47      -0.614  10.126   6.404  1.00 95.87           H  
ATOM    723  C   THR A  47      -2.443   9.360   5.691  1.00 95.87           C  
ATOM    724  CB  THR A  47      -1.349  11.487   4.970  1.00 95.87           C  
ATOM    725  HB  THR A  47      -1.734  12.004   5.849  1.00 95.87           H  
ATOM    726  O   THR A  47      -3.111   9.681   6.671  1.00 95.87           O  
ATOM    727  CG2 THR A  47      -0.086  12.197   4.489  1.00 95.87           C  
ATOM    728 HG21 THR A  47       0.654  12.184   5.289  1.00 95.87           H  
ATOM    729 HG22 THR A  47       0.298  11.678   3.610  1.00 95.87           H  
ATOM    730 HG23 THR A  47      -0.307  13.224   4.197  1.00 95.87           H  
ATOM    731  OG1 THR A  47      -2.299  11.591   3.950  1.00 95.87           O  
ATOM    732  HG1 THR A  47      -3.110  11.174   4.250  1.00 95.87           H  
ATOM    733  N   PHE A  48      -2.829   8.380   4.867  1.00 95.70           N  
ATOM    734  H   PHE A  48      -2.242   8.130   4.084  1.00 95.70           H  
ATOM    735  CA  PHE A  48      -3.972   7.525   5.182  1.00 95.70           C  
ATOM    736  HA  PHE A  48      -4.828   8.159   5.411  1.00 95.70           H  
ATOM    737  C   PHE A  48      -3.733   6.700   6.452  1.00 95.70           C  
ATOM    738  CB  PHE A  48      -4.356   6.660   3.973  1.00 95.70           C  
ATOM    739  HB2 PHE A  48      -3.494   6.074   3.654  1.00 95.70           H  
ATOM    740  HB3 PHE A  48      -5.128   5.959   4.291  1.00 95.70           H  
ATOM    741  O   PHE A  48      -4.677   6.489   7.211  1.00 95.70           O  
ATOM    742  CG  PHE A  48      -4.926   7.442   2.800  1.00 95.70           C  
ATOM    743  CD1 PHE A  48      -6.098   8.199   2.972  1.00 95.70           C  
ATOM    744  HD1 PHE A  48      -6.585   8.202   3.936  1.00 95.70           H  
ATOM    745  CD2 PHE A  48      -4.306   7.413   1.538  1.00 95.70           C  
ATOM    746  HD2 PHE A  48      -3.422   6.812   1.383  1.00 95.70           H  
ATOM    747  CE1 PHE A  48      -6.617   8.967   1.913  1.00 95.70           C  
ATOM    748  HE1 PHE A  48      -7.488   9.586   2.069  1.00 95.70           H  
ATOM    749  CE2 PHE A  48      -4.842   8.156   0.469  1.00 95.70           C  
ATOM    750  HE2 PHE A  48      -4.367   8.124  -0.500  1.00 95.70           H  
ATOM    751  CZ  PHE A  48      -5.994   8.938   0.655  1.00 95.70           C  
ATOM    752  HZ  PHE A  48      -6.397   9.505  -0.170  1.00 95.70           H  
ATOM    753  N   LYS A  49      -2.483   6.321   6.775  1.00 95.52           N  
ATOM    754  H   LYS A  49      -1.721   6.579   6.165  1.00 95.52           H  
ATOM    755  CA  LYS A  49      -2.161   5.652   8.053  1.00 95.52           C  
ATOM    756  HA  LYS A  49      -2.734   4.729   8.135  1.00 95.52           H  
ATOM    757  C   LYS A  49      -2.553   6.521   9.255  1.00 95.52           C  
ATOM    758  CB  LYS A  49      -0.663   5.300   8.134  1.00 95.52           C  
ATOM    759  HB2 LYS A  49      -0.076   6.219   8.135  1.00 95.52           H  
ATOM    760  HB3 LYS A  49      -0.489   4.802   9.087  1.00 95.52           H  
ATOM    761  O   LYS A  49      -3.076   6.015  10.245  1.00 95.52           O  
ATOM    762  CG  LYS A  49      -0.151   4.379   7.011  1.00 95.52           C  
ATOM    763  HG2 LYS A  49      -0.247   4.881   6.048  1.00 95.52           H  
ATOM    764  HG3 LYS A  49      -0.744   3.465   6.986  1.00 95.52           H  
ATOM    765  CD  LYS A  49       1.328   4.032   7.249  1.00 95.52           C  
ATOM    766  HD2 LYS A  49       1.897   4.962   7.249  1.00 95.52           H  
ATOM    767  HD3 LYS A  49       1.443   3.557   8.223  1.00 95.52           H  
ATOM    768  CE  LYS A  49       1.905   3.104   6.173  1.00 95.52           C  
ATOM    769  HE2 LYS A  49       1.616   3.493   5.196  1.00 95.52           H  
ATOM    770  HE3 LYS A  49       1.496   2.100   6.284  1.00 95.52           H  
ATOM    771  NZ  LYS A  49       3.388   3.071   6.238  1.00 95.52           N  
ATOM    772  HZ1 LYS A  49       3.753   4.011   6.184  1.00 95.52           H  
ATOM    773  HZ2 LYS A  49       3.770   2.610   7.051  1.00 95.52           H  
ATOM    774  HZ3 LYS A  49       3.772   2.619   5.420  1.00 95.52           H  
ATOM    775  N   ILE A  50      -2.381   7.840   9.137  1.00 94.89           N  
ATOM    776  H   ILE A  50      -1.970   8.183   8.281  1.00 94.89           H  
ATOM    777  CA  ILE A  50      -2.797   8.809  10.160  1.00 94.89           C  
ATOM    778  HA  ILE A  50      -2.406   8.482  11.123  1.00 94.89           H  
ATOM    779  C   ILE A  50      -4.328   8.839  10.279  1.00 94.89           C  
ATOM    780  CB  ILE A  50      -2.216  10.210   9.858  1.00 94.89           C  
ATOM    781  HB  ILE A  50      -2.596  10.540   8.891  1.00 94.89           H  
ATOM    782  O   ILE A  50      -4.850   8.861  11.393  1.00 94.89           O  
ATOM    783  CG1 ILE A  50      -0.672  10.189   9.787  1.00 94.89           C  
ATOM    784 HG12 ILE A  50      -0.347   9.401   9.107  1.00 94.89           H  
ATOM    785 HG13 ILE A  50      -0.263   9.968  10.773  1.00 94.89           H  
ATOM    786  CG2 ILE A  50      -2.695  11.227  10.905  1.00 94.89           C  
ATOM    787 HG21 ILE A  50      -2.376  10.912  11.899  1.00 94.89           H  
ATOM    788 HG22 ILE A  50      -2.284  12.214  10.690  1.00 94.89           H  
ATOM    789 HG23 ILE A  50      -3.781  11.303  10.865  1.00 94.89           H  
ATOM    790  CD1 ILE A  50      -0.054  11.497   9.273  1.00 94.89           C  
ATOM    791 HD11 ILE A  50       1.016  11.351   9.125  1.00 94.89           H  
ATOM    792 HD12 ILE A  50      -0.186  12.300   9.998  1.00 94.89           H  
ATOM    793 HD13 ILE A  50      -0.508  11.775   8.322  1.00 94.89           H  
ATOM    794  N   ASP A  51      -5.065   8.793   9.164  1.00 95.51           N  
ATOM    795  H   ASP A  51      -4.597   8.767   8.270  1.00 95.51           H  
ATOM    796  CA  ASP A  51      -6.532   8.695   9.204  1.00 95.51           C  
ATOM    797  HA  ASP A  51      -6.932   9.553   9.745  1.00 95.51           H  
ATOM    798  C   ASP A  51      -7.003   7.427   9.919  1.00 95.51           C  
ATOM    799  CB  ASP A  51      -7.137   8.686   7.800  1.00 95.51           C  
ATOM    800  HB2 ASP A  51      -6.773   7.824   7.241  1.00 95.51           H  
ATOM    801  HB3 ASP A  51      -8.219   8.574   7.876  1.00 95.51           H  
ATOM    802  O   ASP A  51      -7.967   7.476  10.681  1.00 95.51           O  
ATOM    803  CG  ASP A  51      -6.855   9.953   7.023  1.00 95.51           C  
ATOM    804  OD1 ASP A  51      -6.372   9.824   5.883  1.00 95.51           O  
ATOM    805  OD2 ASP A  51      -7.183  11.067   7.485  1.00 95.51           O  
ATOM    806  N   ALA A  52      -6.319   6.302   9.706  1.00 95.90           N  
ATOM    807  H   ALA A  52      -5.558   6.318   9.042  1.00 95.90           H  
ATOM    808  CA  ALA A  52      -6.659   5.038  10.352  1.00 95.90           C  
ATOM    809  HA  ALA A  52      -7.694   4.789  10.117  1.00 95.90           H  
ATOM    810  C   ALA A  52      -6.558   5.145  11.878  1.00 95.90           C  
ATOM    811  CB  ALA A  52      -5.762   3.941   9.780  1.00 95.90           C  
ATOM    812  HB1 ALA A  52      -5.734   4.035   8.694  1.00 95.90           H  
ATOM    813  HB2 ALA A  52      -4.749   4.014  10.176  1.00 95.90           H  
ATOM    814  HB3 ALA A  52      -6.185   2.965  10.017  1.00 95.90           H  
ATOM    815  O   ALA A  52      -7.496   4.777  12.581  1.00 95.90           O  
ATOM    816  N   VAL A  53      -5.468   5.735  12.379  1.00 93.91           N  
ATOM    817  H   VAL A  53      -4.740   6.007  11.734  1.00 93.91           H  
ATOM    818  CA  VAL A  53      -5.277   6.004  13.814  1.00 93.91           C  
ATOM    819  HA  VAL A  53      -5.417   5.077  14.370  1.00 93.91           H  
ATOM    820  C   VAL A  53      -6.312   7.006  14.343  1.00 93.91           C  
ATOM    821  CB  VAL A  53      -3.849   6.526  14.080  1.00 93.91           C  
ATOM    822  HB  VAL A  53      -3.694   7.435  13.500  1.00 93.91           H  
ATOM    823  O   VAL A  53      -6.810   6.843  15.451  1.00 93.91           O  
ATOM    824  CG1 VAL A  53      -3.614   6.852  15.561  1.00 93.91           C  
ATOM    825 HG11 VAL A  53      -3.844   5.984  16.178  1.00 93.91           H  
ATOM    826 HG12 VAL A  53      -2.575   7.143  15.719  1.00 93.91           H  
ATOM    827 HG13 VAL A  53      -4.245   7.685  15.873  1.00 93.91           H  
ATOM    828  CG2 VAL A  53      -2.764   5.515  13.682  1.00 93.91           C  
ATOM    829 HG21 VAL A  53      -2.769   4.668  14.368  1.00 93.91           H  
ATOM    830 HG22 VAL A  53      -1.786   5.995  13.729  1.00 93.91           H  
ATOM    831 HG23 VAL A  53      -2.914   5.158  12.664  1.00 93.91           H  
ATOM    832  N   ARG A  54      -6.648   8.049  13.570  1.00 92.88           N  
ATOM    833  H   ARG A  54      -6.190   8.133  12.674  1.00 92.88           H  
ATOM    834  CA  ARG A  54      -7.552   9.126  14.016  1.00 92.88           C  
ATOM    835  HA  ARG A  54      -7.304   9.393  15.043  1.00 92.88           H  
ATOM    836  C   ARG A  54      -9.025   8.725  14.054  1.00 92.88           C  
ATOM    837  CB  ARG A  54      -7.388  10.355  13.112  1.00 92.88           C  
ATOM    838  HB2 ARG A  54      -7.410  10.042  12.068  1.00 92.88           H  
ATOM    839  HB3 ARG A  54      -8.230  11.028  13.279  1.00 92.88           H  
ATOM    840  O   ARG A  54      -9.759   9.221  14.907  1.00 92.88           O  
ATOM    841  CG  ARG A  54      -6.099  11.136  13.398  1.00 92.88           C  
ATOM    842  HG2 ARG A  54      -6.117  11.501  14.425  1.00 92.88           H  
ATOM    843  HG3 ARG A  54      -5.229  10.492  13.271  1.00 92.88           H  
ATOM    844  CD  ARG A  54      -6.013  12.323  12.435  1.00 92.88           C  
ATOM    845  HD2 ARG A  54      -6.863  12.981  12.615  1.00 92.88           H  
ATOM    846  HD3 ARG A  54      -6.071  11.945  11.414  1.00 92.88           H  
ATOM    847  NE  ARG A  54      -4.757  13.078  12.602  1.00 92.88           N  
ATOM    848  HE  ARG A  54      -4.068  12.686  13.229  1.00 92.88           H  
ATOM    849  NH1 ARG A  54      -5.212  14.710  11.063  1.00 92.88           N  
ATOM    850 HH11 ARG A  54      -4.967  15.546  10.551  1.00 92.88           H  
ATOM    851 HH12 ARG A  54      -6.107  14.274  10.889  1.00 92.88           H  
ATOM    852  NH2 ARG A  54      -3.215  14.669  12.082  1.00 92.88           N  
ATOM    853 HH21 ARG A  54      -2.537  14.229  12.688  1.00 92.88           H  
ATOM    854 HH22 ARG A  54      -2.928  15.475  11.546  1.00 92.88           H  
ATOM    855  CZ  ARG A  54      -4.399  14.149  11.917  1.00 92.88           C  
ATOM    856  N   TYR A  55      -9.487   7.919  13.099  1.00 92.90           N  
ATOM    857  H   TYR A  55      -8.843   7.597  12.390  1.00 92.90           H  
ATOM    858  CA  TYR A  55     -10.911   7.589  12.976  1.00 92.90           C  
ATOM    859  HA  TYR A  55     -11.494   8.369  13.466  1.00 92.90           H  
ATOM    860  C   TYR A  55     -11.306   6.303  13.682  1.00 92.90           C  
ATOM    861  CB  TYR A  55     -11.338   7.549  11.505  1.00 92.90           C  
ATOM    862  HB2 TYR A  55     -12.366   7.190  11.452  1.00 92.90           H  
ATOM    863  HB3 TYR A  55     -10.713   6.833  10.971  1.00 92.90           H  
ATOM    864  O   TYR A  55     -12.464   6.191  14.089  1.00 92.90           O  
ATOM    865  CG  TYR A  55     -11.286   8.902  10.828  1.00 92.90           C  
ATOM    866  CD1 TYR A  55     -12.022   9.979  11.358  1.00 92.90           C  
ATOM    867  HD1 TYR A  55     -12.648   9.822  12.224  1.00 92.90           H  
ATOM    868  CD2 TYR A  55     -10.461   9.094   9.706  1.00 92.90           C  
ATOM    869  HD2 TYR A  55      -9.890   8.266   9.314  1.00 92.90           H  
ATOM    870  CE1 TYR A  55     -11.881  11.265  10.806  1.00 92.90           C  
ATOM    871  HE1 TYR A  55     -12.385  12.121  11.228  1.00 92.90           H  
ATOM    872  CE2 TYR A  55     -10.317  10.375   9.148  1.00 92.90           C  
ATOM    873  HE2 TYR A  55      -9.630  10.541   8.331  1.00 92.90           H  
ATOM    874  OH  TYR A  55     -10.774  12.711   9.266  1.00 92.90           O  
ATOM    875  HH  TYR A  55     -10.267  12.694   8.451  1.00 92.90           H  
ATOM    876  CZ  TYR A  55     -11.005  11.462   9.720  1.00 92.90           C  
ATOM    877  N   TYR A  56     -10.381   5.356  13.832  1.00 94.19           N  
ATOM    878  H   TYR A  56      -9.431   5.510  13.524  1.00 94.19           H  
ATOM    879  CA  TYR A  56     -10.691   4.100  14.489  1.00 94.19           C  
ATOM    880  HA  TYR A  56     -11.679   3.783  14.155  1.00 94.19           H  
ATOM    881  C   TYR A  56     -10.735   4.274  16.008  1.00 94.19           C  
ATOM    882  CB  TYR A  56      -9.702   3.025  14.053  1.00 94.19           C  
ATOM    883  HB2 TYR A  56      -9.702   2.987  12.963  1.00 94.19           H  
ATOM    884  HB3 TYR A  56      -8.703   3.302  14.389  1.00 94.19           H  
ATOM    885  O   TYR A  56      -9.744   4.608  16.651  1.00 94.19           O  
ATOM    886  CG  TYR A  56     -10.049   1.648  14.573  1.00 94.19           C  
ATOM    887  CD1 TYR A  56      -9.198   1.004  15.491  1.00 94.19           C  
ATOM    888  HD1 TYR A  56      -8.303   1.506  15.827  1.00 94.19           H  
ATOM    889  CD2 TYR A  56     -11.230   1.017  14.140  1.00 94.19           C  
ATOM    890  HD2 TYR A  56     -11.876   1.510  13.428  1.00 94.19           H  
ATOM    891  CE1 TYR A  56      -9.514  -0.285  15.962  1.00 94.19           C  
ATOM    892  HE1 TYR A  56      -8.844  -0.789  16.642  1.00 94.19           H  
ATOM    893  CE2 TYR A  56     -11.566  -0.257  14.633  1.00 94.19           C  
ATOM    894  HE2 TYR A  56     -12.467  -0.751  14.300  1.00 94.19           H  
ATOM    895  OH  TYR A  56     -11.019  -2.158  15.988  1.00 94.19           O  
ATOM    896  HH  TYR A  56     -10.289  -2.525  16.493  1.00 94.19           H  
ATOM    897  CZ  TYR A  56     -10.706  -0.912  15.539  1.00 94.19           C  
ATOM    898  N   ASP A  57     -11.906   4.011  16.583  1.00 92.82           N  
ATOM    899  H   ASP A  57     -12.689   3.804  15.981  1.00 92.82           H  
ATOM    900  CA  ASP A  57     -12.115   3.969  18.029  1.00 92.82           C  
ATOM    901  HA  ASP A  57     -11.559   4.782  18.497  1.00 92.82           H  
ATOM    902  C   ASP A  57     -11.572   2.649  18.605  1.00 92.82           C  
ATOM    903  CB  ASP A  57     -13.599   4.215  18.312  1.00 92.82           C  
ATOM    904  HB2 ASP A  57     -13.862   5.222  17.988  1.00 92.82           H  
ATOM    905  HB3 ASP A  57     -14.196   3.509  17.735  1.00 92.82           H  
ATOM    906  O   ASP A  57     -12.302   1.668  18.805  1.00 92.82           O  
ATOM    907  CG  ASP A  57     -13.927   4.069  19.794  1.00 92.82           C  
ATOM    908  OD1 ASP A  57     -14.917   3.340  20.061  1.00 92.82           O  
ATOM    909  OD2 ASP A  57     -13.187   4.651  20.615  1.00 92.82           O  
ATOM    910  N   GLY A  58     -10.249   2.618  18.778  1.00 91.47           N  
ATOM    911  H   GLY A  58      -9.725   3.417  18.451  1.00 91.47           H  
ATOM    912  CA  GLY A  58      -9.485   1.489  19.294  1.00 91.47           C  
ATOM    913  HA2 GLY A  58      -9.544   1.485  20.383  1.00 91.47           H  
ATOM    914  HA3 GLY A  58      -9.919   0.562  18.919  1.00 91.47           H  
ATOM    915  C   GLY A  58      -8.013   1.541  18.881  1.00 91.47           C  
ATOM    916  O   GLY A  58      -7.533   2.519  18.314  1.00 91.47           O  
ATOM    917  N   ASN A  59      -7.278   0.459  19.142  1.00 94.68           N  
ATOM    918  H   ASN A  59      -7.708  -0.334  19.596  1.00 94.68           H  
ATOM    919  CA  ASN A  59      -5.907   0.326  18.658  1.00 94.68           C  
ATOM    920  HA  ASN A  59      -5.446   1.313  18.630  1.00 94.68           H  
ATOM    921  C   ASN A  59      -5.905  -0.226  17.223  1.00 94.68           C  
ATOM    922  CB  ASN A  59      -5.086  -0.521  19.645  1.00 94.68           C  
ATOM    923  HB2 ASN A  59      -5.200  -0.109  20.647  1.00 94.68           H  
ATOM    924  HB3 ASN A  59      -5.443  -1.551  19.647  1.00 94.68           H  
ATOM    925  O   ASN A  59      -6.145  -1.416  17.009  1.00 94.68           O  
ATOM    926  CG  ASN A  59      -3.607  -0.519  19.295  1.00 94.68           C  
ATOM    927  ND2 ASN A  59      -2.755  -0.877  20.224  1.00 94.68           N  
ATOM    928 HD21 ASN A  59      -1.786  -0.942  19.944  1.00 94.68           H  
ATOM    929 HD22 ASN A  59      -3.076  -1.239  21.110  1.00 94.68           H  
ATOM    930  OD1 ASN A  59      -3.197  -0.190  18.195  1.00 94.68           O  
ATOM    931  N   ILE A  60      -5.626   0.637  16.243  1.00 94.92           N  
ATOM    932  H   ILE A  60      -5.496   1.611  16.479  1.00 94.92           H  
ATOM    933  CA  ILE A  60      -5.581   0.246  14.828  1.00 94.92           C  
ATOM    934  HA  ILE A  60      -6.530  -0.239  14.599  1.00 94.92           H  
ATOM    935  C   ILE A  60      -4.479  -0.784  14.534  1.00 94.92           C  
ATOM    936  CB  ILE A  60      -5.448   1.501  13.935  1.00 94.92           C  
ATOM    937  HB  ILE A  60      -6.159   2.248  14.286  1.00 94.92           H  
ATOM    938  O   ILE A  60      -4.649  -1.615  13.650  1.00 94.92           O  
ATOM    939  CG1 ILE A  60      -5.769   1.214  12.456  1.00 94.92           C  
ATOM    940 HG12 ILE A  60      -5.218   0.342  12.103  1.00 94.92           H  
ATOM    941 HG13 ILE A  60      -5.440   2.066  11.862  1.00 94.92           H  
ATOM    942  CG2 ILE A  60      -4.047   2.128  14.020  1.00 94.92           C  
ATOM    943 HG21 ILE A  60      -3.290   1.455  13.616  1.00 94.92           H  
ATOM    944 HG22 ILE A  60      -3.799   2.381  15.050  1.00 94.92           H  
ATOM    945 HG23 ILE A  60      -4.036   3.039  13.422  1.00 94.92           H  
ATOM    946  CD1 ILE A  60      -7.265   1.015  12.200  1.00 94.92           C  
ATOM    947 HD11 ILE A  60      -7.791   1.939  12.441  1.00 94.92           H  
ATOM    948 HD12 ILE A  60      -7.432   0.794  11.146  1.00 94.92           H  
ATOM    949 HD13 ILE A  60      -7.660   0.198  12.804  1.00 94.92           H  
ATOM    950  N   TYR A  61      -3.375  -0.781  15.289  1.00 95.32           N  
ATOM    951  H   TYR A  61      -3.305  -0.128  16.057  1.00 95.32           H  
ATOM    952  CA  TYR A  61      -2.276  -1.729  15.091  1.00 95.32           C  
ATOM    953  HA  TYR A  61      -2.051  -1.789  14.026  1.00 95.32           H  
ATOM    954  C   TYR A  61      -2.638  -3.138  15.555  1.00 95.32           C  
ATOM    955  CB  TYR A  61      -1.015  -1.254  15.819  1.00 95.32           C  
ATOM    956  HB2 TYR A  61      -0.259  -2.035  15.739  1.00 95.32           H  
ATOM    957  HB3 TYR A  61      -1.225  -1.124  16.880  1.00 95.32           H  
ATOM    958  O   TYR A  61      -2.176  -4.104  14.960  1.00 95.32           O  
ATOM    959  CG  TYR A  61      -0.429   0.019  15.254  1.00 95.32           C  
ATOM    960  CD1 TYR A  61       0.429  -0.051  14.140  1.00 95.32           C  
ATOM    961  HD1 TYR A  61       0.661  -1.005  13.690  1.00 95.32           H  
ATOM    962  CD2 TYR A  61      -0.737   1.265  15.834  1.00 95.32           C  
ATOM    963  HD2 TYR A  61      -1.392   1.313  16.692  1.00 95.32           H  
ATOM    964  CE1 TYR A  61       0.988   1.125  13.608  1.00 95.32           C  
ATOM    965  HE1 TYR A  61       1.650   1.085  12.756  1.00 95.32           H  
ATOM    966  CE2 TYR A  61      -0.182   2.445  15.301  1.00 95.32           C  
ATOM    967  HE2 TYR A  61      -0.413   3.402  15.745  1.00 95.32           H  
ATOM    968  OH  TYR A  61       1.235   3.501  13.671  1.00 95.32           O  
ATOM    969  HH  TYR A  61       0.978   4.291  14.152  1.00 95.32           H  
ATOM    970  CZ  TYR A  61       0.686   2.373  14.189  1.00 95.32           C  
ATOM    971  N   GLU A  62      -3.483  -3.269  16.580  1.00 95.38           N  
ATOM    972  H   GLU A  62      -3.856  -2.438  17.016  1.00 95.38           H  
ATOM    973  CA  GLU A  62      -4.031  -4.579  16.950  1.00 95.38           C  
ATOM    974  HA  GLU A  62      -3.228  -5.314  16.999  1.00 95.38           H  
ATOM    975  C   GLU A  62      -4.984  -5.082  15.867  1.00 95.38           C  
ATOM    976  CB  GLU A  62      -4.723  -4.530  18.321  1.00 95.38           C  
ATOM    977  HB2 GLU A  62      -5.475  -3.741  18.321  1.00 95.38           H  
ATOM    978  HB3 GLU A  62      -5.235  -5.477  18.491  1.00 95.38           H  
ATOM    979  O   GLU A  62      -4.841  -6.213  15.418  1.00 95.38           O  
ATOM    980  CG  GLU A  62      -3.746  -4.290  19.483  1.00 95.38           C  
ATOM    981  HG2 GLU A  62      -3.323  -3.293  19.368  1.00 95.38           H  
ATOM    982  HG3 GLU A  62      -4.303  -4.305  20.420  1.00 95.38           H  
ATOM    983  CD  GLU A  62      -2.602  -5.315  19.549  1.00 95.38           C  
ATOM    984  OE1 GLU A  62      -1.437  -4.900  19.760  1.00 95.38           O  
ATOM    985  OE2 GLU A  62      -2.833  -6.515  19.313  1.00 95.38           O  
ATOM    986  N   LEU A  63      -5.863  -4.214  15.347  1.00 95.54           N  
ATOM    987  H   LEU A  63      -5.914  -3.280  15.728  1.00 95.54           H  
ATOM    988  CA  LEU A  63      -6.710  -4.581  14.210  1.00 95.54           C  
ATOM    989  HA  LEU A  63      -7.301  -5.447  14.506  1.00 95.54           H  
ATOM    990  C   LEU A  63      -5.871  -5.007  12.996  1.00 95.54           C  
ATOM    991  CB  LEU A  63      -7.653  -3.413  13.862  1.00 95.54           C  
ATOM    992  HB2 LEU A  63      -8.233  -3.151  14.747  1.00 95.54           H  
ATOM    993  HB3 LEU A  63      -7.054  -2.547  13.580  1.00 95.54           H  
ATOM    994  O   LEU A  63      -6.206  -5.985  12.338  1.00 95.54           O  
ATOM    995  CG  LEU A  63      -8.617  -3.733  12.703  1.00 95.54           C  
ATOM    996  HG  LEU A  63      -8.054  -3.993  11.806  1.00 95.54           H  
ATOM    997  CD1 LEU A  63      -9.568  -4.877  13.049  1.00 95.54           C  
ATOM    998 HD11 LEU A  63     -10.045  -4.695  14.012  1.00 95.54           H  
ATOM    999 HD12 LEU A  63      -9.015  -5.816  13.089  1.00 95.54           H  
ATOM   1000 HD13 LEU A  63     -10.332  -4.955  12.276  1.00 95.54           H  
ATOM   1001  CD2 LEU A  63      -9.474  -2.512  12.374  1.00 95.54           C  
ATOM   1002 HD21 LEU A  63      -8.829  -1.670  12.124  1.00 95.54           H  
ATOM   1003 HD22 LEU A  63     -10.100  -2.251  13.228  1.00 95.54           H  
ATOM   1004 HD23 LEU A  63     -10.108  -2.730  11.515  1.00 95.54           H  
ATOM   1005  N   ALA A  64      -4.769  -4.309  12.711  1.00 95.65           N  
ATOM   1006  H   ALA A  64      -4.571  -3.481  13.253  1.00 95.65           H  
ATOM   1007  CA  ALA A  64      -3.878  -4.642  11.604  1.00 95.65           C  
ATOM   1008  HA  ALA A  64      -4.469  -4.661  10.688  1.00 95.65           H  
ATOM   1009  C   ALA A  64      -3.230  -6.032  11.750  1.00 95.65           C  
ATOM   1010  CB  ALA A  64      -2.818  -3.542  11.477  1.00 95.65           C  
ATOM   1011  HB1 ALA A  64      -2.193  -3.519  12.370  1.00 95.65           H  
ATOM   1012  HB2 ALA A  64      -3.297  -2.571  11.345  1.00 95.65           H  
ATOM   1013  HB3 ALA A  64      -2.183  -3.745  10.614  1.00 95.65           H  
ATOM   1014  O   ALA A  64      -3.047  -6.720  10.749  1.00 95.65           O  
ATOM   1015  N   LYS A  65      -2.924  -6.480  12.975  1.00 94.79           N  
ATOM   1016  H   LYS A  65      -3.141  -5.896  13.770  1.00 94.79           H  
ATOM   1017  CA  LYS A  65      -2.376  -7.829  13.222  1.00 94.79           C  
ATOM   1018  HA  LYS A  65      -1.532  -8.004  12.555  1.00 94.79           H  
ATOM   1019  C   LYS A  65      -3.384  -8.942  12.921  1.00 94.79           C  
ATOM   1020  CB  LYS A  65      -1.907  -7.948  14.675  1.00 94.79           C  
ATOM   1021  HB2 LYS A  65      -1.674  -8.991  14.887  1.00 94.79           H  
ATOM   1022  HB3 LYS A  65      -2.729  -7.657  15.330  1.00 94.79           H  
ATOM   1023  O   LYS A  65      -2.970 -10.044  12.565  1.00 94.79           O  
ATOM   1024  CG  LYS A  65      -0.660  -7.108  14.987  1.00 94.79           C  
ATOM   1025  HG2 LYS A  65      -0.780  -6.092  14.611  1.00 94.79           H  
ATOM   1026  HG3 LYS A  65       0.212  -7.554  14.509  1.00 94.79           H  
ATOM   1027  CD  LYS A  65      -0.469  -7.081  16.505  1.00 94.79           C  
ATOM   1028  HD2 LYS A  65      -1.402  -6.760  16.967  1.00 94.79           H  
ATOM   1029  HD3 LYS A  65      -0.243  -8.087  16.857  1.00 94.79           H  
ATOM   1030  CE  LYS A  65       0.636  -6.118  16.933  1.00 94.79           C  
ATOM   1031  HE2 LYS A  65       0.430  -5.144  16.490  1.00 94.79           H  
ATOM   1032  HE3 LYS A  65       1.593  -6.481  16.559  1.00 94.79           H  
ATOM   1033  NZ  LYS A  65       0.642  -6.008  18.412  1.00 94.79           N  
ATOM   1034  HZ1 LYS A  65       1.348  -5.372  18.754  1.00 94.79           H  
ATOM   1035  HZ2 LYS A  65      -0.242  -5.652  18.746  1.00 94.79           H  
ATOM   1036  HZ3 LYS A  65       0.726  -6.914  18.852  1.00 94.79           H  
ATOM   1037  N   ASP A  66      -4.681  -8.650  13.017  1.00 94.24           N  
ATOM   1038  H   ASP A  66      -4.940  -7.748  13.391  1.00 94.24           H  
ATOM   1039  CA  ASP A  66      -5.757  -9.600  12.708  1.00 94.24           C  
ATOM   1040  HA  ASP A  66      -5.456 -10.592  13.047  1.00 94.24           H  
ATOM   1041  C   ASP A  66      -6.047  -9.714  11.200  1.00 94.24           C  
ATOM   1042  CB  ASP A  66      -7.034  -9.210  13.472  1.00 94.24           C  
ATOM   1043  HB2 ASP A  66      -7.852  -9.842  13.128  1.00 94.24           H  
ATOM   1044  HB3 ASP A  66      -7.298  -8.179  13.233  1.00 94.24           H  
ATOM   1045  O   ASP A  66      -6.763 -10.625  10.769  1.00 94.24           O  
ATOM   1046  CG  ASP A  66      -6.937  -9.376  14.992  1.00 94.24           C  
ATOM   1047  OD1 ASP A  66      -7.764  -8.730  15.678  1.00 94.24           O  
ATOM   1048  OD2 ASP A  66      -6.118 -10.206  15.450  1.00 94.24           O  
ATOM   1049  N   ILE A  67      -5.498  -8.810  10.379  1.00 95.06           N  
ATOM   1050  H   ILE A  67      -4.884  -8.117  10.780  1.00 95.06           H  
ATOM   1051  CA  ILE A  67      -5.649  -8.840   8.923  1.00 95.06           C  
ATOM   1052  HA  ILE A  67      -6.582  -9.347   8.680  1.00 95.06           H  
ATOM   1053  C   ILE A  67      -4.512  -9.653   8.307  1.00 95.06           C  
ATOM   1054  CB  ILE A  67      -5.738  -7.419   8.334  1.00 95.06           C  
ATOM   1055  HB  ILE A  67      -4.793  -6.916   8.545  1.00 95.06           H  
ATOM   1056  O   ILE A  67      -3.342  -9.278   8.337  1.00 95.06           O  
ATOM   1057  CG1 ILE A  67      -6.867  -6.566   8.953  1.00 95.06           C  
ATOM   1058 HG12 ILE A  67      -6.922  -5.614   8.426  1.00 95.06           H  
ATOM   1059 HG13 ILE A  67      -6.593  -6.335   9.983  1.00 95.06           H  
ATOM   1060  CG2 ILE A  67      -5.912  -7.459   6.806  1.00 95.06           C  
ATOM   1061 HG21 ILE A  67      -5.967  -6.445   6.409  1.00 95.06           H  
ATOM   1062 HG22 ILE A  67      -6.825  -7.995   6.545  1.00 95.06           H  
ATOM   1063 HG23 ILE A  67      -5.068  -7.964   6.337  1.00 95.06           H  
ATOM   1064  CD1 ILE A  67      -8.265  -7.200   8.966  1.00 95.06           C  
ATOM   1065 HD11 ILE A  67      -8.596  -7.416   7.950  1.00 95.06           H  
ATOM   1066 HD12 ILE A  67      -8.962  -6.502   9.429  1.00 95.06           H  
ATOM   1067 HD13 ILE A  67      -8.265  -8.118   9.555  1.00 95.06           H  
ATOM   1068  N   ASN A  68      -4.873 -10.771   7.686  1.00 93.96           N  
ATOM   1069  H   ASN A  68      -5.859 -10.988   7.652  1.00 93.96           H  
ATOM   1070  CA  ASN A  68      -3.946 -11.624   6.959  1.00 93.96           C  
ATOM   1071  HA  ASN A  68      -3.082 -11.037   6.646  1.00 93.96           H  
ATOM   1072  C   ASN A  68      -4.630 -12.174   5.711  1.00 93.96           C  
ATOM   1073  CB  ASN A  68      -3.461 -12.736   7.904  1.00 93.96           C  
ATOM   1074  HB2 ASN A  68      -4.315 -13.315   8.257  1.00 93.96           H  
ATOM   1075  HB3 ASN A  68      -2.990 -12.268   8.768  1.00 93.96           H  
ATOM   1076  O   ASN A  68      -5.549 -12.979   5.816  1.00 93.96           O  
ATOM   1077  CG  ASN A  68      -2.462 -13.685   7.265  1.00 93.96           C  
ATOM   1078  ND2 ASN A  68      -1.740 -14.420   8.075  1.00 93.96           N  
ATOM   1079 HD21 ASN A  68      -1.016 -14.987   7.657  1.00 93.96           H  
ATOM   1080 HD22 ASN A  68      -1.791 -14.251   9.070  1.00 93.96           H  
ATOM   1081  OD1 ASN A  68      -2.314 -13.804   6.058  1.00 93.96           O  
ATOM   1082  N   ALA A  69      -4.147 -11.785   4.533  1.00 92.80           N  
ATOM   1083  H   ALA A  69      -3.395 -11.111   4.523  1.00 92.80           H  
ATOM   1084  CA  ALA A  69      -4.689 -12.215   3.246  1.00 92.80           C  
ATOM   1085  HA  ALA A  69      -5.601 -12.785   3.420  1.00 92.80           H  
ATOM   1086  C   ALA A  69      -3.752 -13.167   2.472  1.00 92.80           C  
ATOM   1087  CB  ALA A  69      -5.101 -10.966   2.461  1.00 92.80           C  
ATOM   1088  HB1 ALA A  69      -5.586 -11.256   1.529  1.00 92.80           H  
ATOM   1089  HB2 ALA A  69      -4.217 -10.369   2.234  1.00 92.80           H  
ATOM   1090  HB3 ALA A  69      -5.799 -10.368   3.046  1.00 92.80           H  
ATOM   1091  O   ALA A  69      -3.868 -13.282   1.255  1.00 92.80           O  
ATOM   1092  N   MET A  70      -2.825 -13.871   3.143  1.00 91.47           N  
ATOM   1093  H   MET A  70      -2.726 -13.729   4.138  1.00 91.47           H  
ATOM   1094  CA  MET A  70      -1.929 -14.832   2.465  1.00 91.47           C  
ATOM   1095  HA  MET A  70      -1.472 -14.346   1.603  1.00 91.47           H  
ATOM   1096  C   MET A  70      -2.642 -16.078   1.942  1.00 91.47           C  
ATOM   1097  CB  MET A  70      -0.823 -15.328   3.403  1.00 91.47           C  
ATOM   1098  HB2 MET A  70      -0.319 -16.175   2.936  1.00 91.47           H  
ATOM   1099  HB3 MET A  70      -1.248 -15.662   4.350  1.00 91.47           H  
ATOM   1100  O   MET A  70      -2.182 -16.708   0.994  1.00 91.47           O  
ATOM   1101  CG  MET A  70       0.224 -14.257   3.646  1.00 91.47           C  
ATOM   1102  HG2 MET A  70      -0.233 -13.500   4.282  1.00 91.47           H  
ATOM   1103  HG3 MET A  70       0.490 -13.802   2.691  1.00 91.47           H  
ATOM   1104  SD  MET A  70       1.750 -14.881   4.402  1.00 91.47           S  
ATOM   1105  CE  MET A  70       1.224 -15.027   6.128  1.00 91.47           C  
ATOM   1106  HE1 MET A  70       2.064 -15.367   6.734  1.00 91.47           H  
ATOM   1107  HE2 MET A  70       0.896 -14.053   6.490  1.00 91.47           H  
ATOM   1108  HE3 MET A  70       0.407 -15.745   6.202  1.00 91.47           H  
ATOM   1109  N   SER A  71      -3.732 -16.475   2.592  1.00 93.16           N  
ATOM   1110  H   SER A  71      -4.087 -15.879   3.326  1.00 93.16           H  
ATOM   1111  CA  SER A  71      -4.558 -17.604   2.181  1.00 93.16           C  
ATOM   1112  HA  SER A  71      -4.208 -17.976   1.218  1.00 93.16           H  
ATOM   1113  C   SER A  71      -5.992 -17.146   2.001  1.00 93.16           C  
ATOM   1114  CB  SER A  71      -4.461 -18.751   3.192  1.00 93.16           C  
ATOM   1115  HB2 SER A  71      -4.886 -19.652   2.748  1.00 93.16           H  
ATOM   1116  HB3 SER A  71      -3.411 -18.941   3.414  1.00 93.16           H  
ATOM   1117  O   SER A  71      -6.406 -16.134   2.564  1.00 93.16           O  
ATOM   1118  OG  SER A  71      -5.159 -18.464   4.393  1.00 93.16           O  
ATOM   1119  HG  SER A  71      -4.873 -19.103   5.050  1.00 93.16           H  
ATOM   1120  N   PHE A  72      -6.779 -17.926   1.267  1.00 94.07           N  
ATOM   1121  H   PHE A  72      -6.386 -18.725   0.790  1.00 94.07           H  
ATOM   1122  CA  PHE A  72      -8.184 -17.601   1.067  1.00 94.07           C  
ATOM   1123  HA  PHE A  72      -8.252 -16.622   0.594  1.00 94.07           H  
ATOM   1124  C   PHE A  72      -8.978 -17.540   2.380  1.00 94.07           C  
ATOM   1125  CB  PHE A  72      -8.792 -18.636   0.137  1.00 94.07           C  
ATOM   1126  HB2 PHE A  72      -8.711 -19.626   0.585  1.00 94.07           H  
ATOM   1127  HB3 PHE A  72      -8.237 -18.637  -0.802  1.00 94.07           H  
ATOM   1128  O   PHE A  72      -9.767 -16.624   2.580  1.00 94.07           O  
ATOM   1129  CG  PHE A  72     -10.237 -18.328  -0.161  1.00 94.07           C  
ATOM   1130  CD1 PHE A  72     -11.261 -19.171   0.308  1.00 94.07           C  
ATOM   1131  HD1 PHE A  72     -11.024 -20.016   0.938  1.00 94.07           H  
ATOM   1132  CD2 PHE A  72     -10.545 -17.226  -0.973  1.00 94.07           C  
ATOM   1133  HD2 PHE A  72      -9.763 -16.572  -1.330  1.00 94.07           H  
ATOM   1134  CE1 PHE A  72     -12.588 -18.928  -0.083  1.00 94.07           C  
ATOM   1135  HE1 PHE A  72     -13.376 -19.597   0.234  1.00 94.07           H  
ATOM   1136  CE2 PHE A  72     -11.873 -16.975  -1.335  1.00 94.07           C  
ATOM   1137  HE2 PHE A  72     -12.088 -16.124  -1.966  1.00 94.07           H  
ATOM   1138  CZ  PHE A  72     -12.898 -17.832  -0.905  1.00 94.07           C  
ATOM   1139  HZ  PHE A  72     -13.916 -17.650  -1.216  1.00 94.07           H  
ATOM   1140  N   ASP A  73      -8.743 -18.466   3.314  1.00 94.38           N  
ATOM   1141  H   ASP A  73      -8.110 -19.227   3.112  1.00 94.38           H  
ATOM   1142  CA  ASP A  73      -9.409 -18.418   4.622  1.00 94.38           C  
ATOM   1143  HA  ASP A  73     -10.486 -18.341   4.474  1.00 94.38           H  
ATOM   1144  C   ASP A  73      -8.972 -17.192   5.435  1.00 94.38           C  
ATOM   1145  CB  ASP A  73      -9.115 -19.692   5.421  1.00 94.38           C  
ATOM   1146  HB2 ASP A  73      -8.036 -19.834   5.481  1.00 94.38           H  
ATOM   1147  HB3 ASP A  73      -9.491 -19.560   6.435  1.00 94.38           H  
ATOM   1148  O   ASP A  73      -9.776 -16.609   6.161  1.00 94.38           O  
ATOM   1149  CG  ASP A  73      -9.772 -20.948   4.840  1.00 94.38           C  
ATOM   1150  OD1 ASP A  73      -9.135 -22.011   4.981  1.00 94.38           O  
ATOM   1151  OD2 ASP A  73     -10.902 -20.854   4.298  1.00 94.38           O  
ATOM   1152  N   GLY A  74      -7.707 -16.779   5.303  1.00 93.71           N  
ATOM   1153  H   GLY A  74      -7.110 -17.263   4.647  1.00 93.71           H  
ATOM   1154  CA  GLY A  74      -7.223 -15.513   5.847  1.00 93.71           C  
ATOM   1155  HA2 GLY A  74      -7.365 -15.485   6.927  1.00 93.71           H  
ATOM   1156  HA3 GLY A  74      -6.160 -15.419   5.626  1.00 93.71           H  
ATOM   1157  C   GLY A  74      -7.943 -14.312   5.230  1.00 93.71           C  
ATOM   1158  O   GLY A  74      -8.450 -13.464   5.961  1.00 93.71           O  
ATOM   1159  N   PHE A  75      -8.056 -14.273   3.902  1.00 93.91           N  
ATOM   1160  H   PHE A  75      -7.598 -14.995   3.364  1.00 93.91           H  
ATOM   1161  CA  PHE A  75      -8.764 -13.230   3.163  1.00 93.91           C  
ATOM   1162  HA  PHE A  75      -8.292 -12.268   3.362  1.00 93.91           H  
ATOM   1163  C   PHE A  75     -10.230 -13.114   3.606  1.00 93.91           C  
ATOM   1164  CB  PHE A  75      -8.629 -13.527   1.664  1.00 93.91           C  
ATOM   1165  HB2 PHE A  75      -7.589 -13.383   1.373  1.00 93.91           H  
ATOM   1166  HB3 PHE A  75      -8.870 -14.573   1.473  1.00 93.91           H  
ATOM   1167  O   PHE A  75     -10.677 -12.023   3.951  1.00 93.91           O  
ATOM   1168  CG  PHE A  75      -9.511 -12.680   0.776  1.00 93.91           C  
ATOM   1169  CD1 PHE A  75     -10.767 -13.166   0.359  1.00 93.91           C  
ATOM   1170  HD1 PHE A  75     -11.104 -14.141   0.680  1.00 93.91           H  
ATOM   1171  CD2 PHE A  75      -9.068 -11.420   0.341  1.00 93.91           C  
ATOM   1172  HD2 PHE A  75      -8.097 -11.045   0.630  1.00 93.91           H  
ATOM   1173  CE1 PHE A  75     -11.577 -12.394  -0.491  1.00 93.91           C  
ATOM   1174  HE1 PHE A  75     -12.538 -12.763  -0.818  1.00 93.91           H  
ATOM   1175  CE2 PHE A  75      -9.876 -10.666  -0.522  1.00 93.91           C  
ATOM   1176  HE2 PHE A  75      -9.516  -9.733  -0.931  1.00 93.91           H  
ATOM   1177  CZ  PHE A  75     -11.129 -11.140  -0.933  1.00 93.91           C  
ATOM   1178  HZ  PHE A  75     -11.733 -10.551  -1.607  1.00 93.91           H  
ATOM   1179  N   ILE A  76     -10.957 -14.234   3.707  1.00 94.20           N  
ATOM   1180  H   ILE A  76     -10.538 -15.100   3.398  1.00 94.20           H  
ATOM   1181  CA  ILE A  76     -12.351 -14.238   4.178  1.00 94.20           C  
ATOM   1182  HA  ILE A  76     -12.912 -13.514   3.586  1.00 94.20           H  
ATOM   1183  C   ILE A  76     -12.457 -13.763   5.630  1.00 94.20           C  
ATOM   1184  CB  ILE A  76     -12.993 -15.631   3.989  1.00 94.20           C  
ATOM   1185  HB  ILE A  76     -12.356 -16.366   4.482  1.00 94.20           H  
ATOM   1186  O   ILE A  76     -13.323 -12.942   5.934  1.00 94.20           O  
ATOM   1187  CG1 ILE A  76     -13.104 -16.041   2.502  1.00 94.20           C  
ATOM   1188 HG12 ILE A  76     -13.510 -17.051   2.448  1.00 94.20           H  
ATOM   1189 HG13 ILE A  76     -12.109 -16.078   2.059  1.00 94.20           H  
ATOM   1190  CG2 ILE A  76     -14.384 -15.711   4.652  1.00 94.20           C  
ATOM   1191 HG21 ILE A  76     -15.009 -14.883   4.320  1.00 94.20           H  
ATOM   1192 HG22 ILE A  76     -14.866 -16.655   4.398  1.00 94.20           H  
ATOM   1193 HG23 ILE A  76     -14.290 -15.663   5.737  1.00 94.20           H  
ATOM   1194  CD1 ILE A  76     -13.963 -15.129   1.615  1.00 94.20           C  
ATOM   1195 HD11 ILE A  76     -14.986 -15.079   1.987  1.00 94.20           H  
ATOM   1196 HD12 ILE A  76     -13.537 -14.127   1.572  1.00 94.20           H  
ATOM   1197 HD13 ILE A  76     -13.980 -15.535   0.603  1.00 94.20           H  
ATOM   1198  N   ARG A  77     -11.576 -14.226   6.529  1.00 94.97           N  
ATOM   1199  H   ARG A  77     -10.882 -14.896   6.229  1.00 94.97           H  
ATOM   1200  CA  ARG A  77     -11.553 -13.735   7.918  1.00 94.97           C  
ATOM   1201  HA  ARG A  77     -12.544 -13.848   8.358  1.00 94.97           H  
ATOM   1202  C   ARG A  77     -11.251 -12.243   7.984  1.00 94.97           C  
ATOM   1203  CB  ARG A  77     -10.534 -14.511   8.759  1.00 94.97           C  
ATOM   1204  HB2 ARG A  77      -9.606 -14.629   8.200  1.00 94.97           H  
ATOM   1205  HB3 ARG A  77     -10.319 -13.936   9.660  1.00 94.97           H  
ATOM   1206  O   ARG A  77     -11.910 -11.533   8.727  1.00 94.97           O  
ATOM   1207  CG  ARG A  77     -11.087 -15.875   9.187  1.00 94.97           C  
ATOM   1208  HG2 ARG A  77     -12.030 -15.720   9.712  1.00 94.97           H  
ATOM   1209  HG3 ARG A  77     -11.278 -16.500   8.315  1.00 94.97           H  
ATOM   1210  CD  ARG A  77     -10.120 -16.587  10.139  1.00 94.97           C  
ATOM   1211  HD2 ARG A  77     -10.644 -17.437  10.576  1.00 94.97           H  
ATOM   1212  HD3 ARG A  77      -9.858 -15.908  10.951  1.00 94.97           H  
ATOM   1213  NE  ARG A  77      -8.891 -17.020   9.444  1.00 94.97           N  
ATOM   1214  HE  ARG A  77      -8.398 -16.295   8.943  1.00 94.97           H  
ATOM   1215  NH1 ARG A  77      -8.998 -19.270   9.906  1.00 94.97           N  
ATOM   1216 HH11 ARG A  77      -8.632 -20.204   9.787  1.00 94.97           H  
ATOM   1217 HH12 ARG A  77      -9.837 -19.106  10.443  1.00 94.97           H  
ATOM   1218  NH2 ARG A  77      -7.330 -18.477   8.663  1.00 94.97           N  
ATOM   1219 HH21 ARG A  77      -6.867 -17.709   8.198  1.00 94.97           H  
ATOM   1220 HH22 ARG A  77      -6.981 -19.419   8.565  1.00 94.97           H  
ATOM   1221  CZ  ARG A  77      -8.416 -18.247   9.343  1.00 94.97           C  
ATOM   1222  N   SER A  78     -10.314 -11.762   7.173  1.00 94.57           N  
ATOM   1223  H   SER A  78      -9.815 -12.418   6.590  1.00 94.57           H  
ATOM   1224  CA  SER A  78      -9.946 -10.346   7.099  1.00 94.57           C  
ATOM   1225  HA  SER A  78      -9.652  -9.997   8.089  1.00 94.57           H  
ATOM   1226  C   SER A  78     -11.114  -9.487   6.623  1.00 94.57           C  
ATOM   1227  CB  SER A  78      -8.762 -10.159   6.153  1.00 94.57           C  
ATOM   1228  HB2 SER A  78      -8.534  -9.095   6.092  1.00 94.57           H  
ATOM   1229  HB3 SER A  78      -9.016 -10.512   5.154  1.00 94.57           H  
ATOM   1230  O   SER A  78     -11.415  -8.467   7.242  1.00 94.57           O  
ATOM   1231  OG  SER A  78      -7.636 -10.868   6.632  1.00 94.57           O  
ATOM   1232  HG  SER A  78      -7.760 -11.798   6.429  1.00 94.57           H  
ATOM   1233  N   LEU A  79     -11.829  -9.934   5.585  1.00 93.76           N  
ATOM   1234  H   LEU A  79     -11.512 -10.759   5.094  1.00 93.76           H  
ATOM   1235  CA  LEU A  79     -13.072  -9.303   5.151  1.00 93.76           C  
ATOM   1236  HA  LEU A  79     -12.864  -8.269   4.875  1.00 93.76           H  
ATOM   1237  C   LEU A  79     -14.074  -9.244   6.308  1.00 93.76           C  
ATOM   1238  CB  LEU A  79     -13.658 -10.060   3.944  1.00 93.76           C  
ATOM   1239  HB2 LEU A  79     -13.641 -11.130   4.151  1.00 93.76           H  
ATOM   1240  HB3 LEU A  79     -14.702  -9.769   3.825  1.00 93.76           H  
ATOM   1241  O   LEU A  79     -14.552  -8.159   6.634  1.00 93.76           O  
ATOM   1242  CG  LEU A  79     -12.958  -9.805   2.601  1.00 93.76           C  
ATOM   1243  HG  LEU A  79     -11.899 -10.054   2.672  1.00 93.76           H  
ATOM   1244  CD1 LEU A  79     -13.612 -10.698   1.549  1.00 93.76           C  
ATOM   1245 HD11 LEU A  79     -13.382 -11.741   1.765  1.00 93.76           H  
ATOM   1246 HD12 LEU A  79     -14.692 -10.551   1.541  1.00 93.76           H  
ATOM   1247 HD13 LEU A  79     -13.223 -10.444   0.563  1.00 93.76           H  
ATOM   1248  CD2 LEU A  79     -13.110  -8.350   2.156  1.00 93.76           C  
ATOM   1249 HD21 LEU A  79     -12.606  -7.678   2.850  1.00 93.76           H  
ATOM   1250 HD22 LEU A  79     -12.643  -8.222   1.180  1.00 93.76           H  
ATOM   1251 HD23 LEU A  79     -14.164  -8.079   2.095  1.00 93.76           H  
ATOM   1252  N   GLN A  80     -14.357 -10.377   6.960  1.00 94.09           N  
ATOM   1253  H   GLN A  80     -13.900 -11.223   6.652  1.00 94.09           H  
ATOM   1254  CA  GLN A  80     -15.283 -10.464   8.100  1.00 94.09           C  
ATOM   1255  HA  GLN A  80     -16.283 -10.152   7.798  1.00 94.09           H  
ATOM   1256  C   GLN A  80     -14.904  -9.529   9.249  1.00 94.09           C  
ATOM   1257  CB  GLN A  80     -15.386 -11.917   8.572  1.00 94.09           C  
ATOM   1258  HB2 GLN A  80     -14.385 -12.330   8.699  1.00 94.09           H  
ATOM   1259  HB3 GLN A  80     -15.894 -11.947   9.536  1.00 94.09           H  
ATOM   1260  O   GLN A  80     -15.766  -8.826   9.784  1.00 94.09           O  
ATOM   1261  CG  GLN A  80     -16.185 -12.773   7.578  1.00 94.09           C  
ATOM   1262  HG2 GLN A  80     -15.780 -12.668   6.572  1.00 94.09           H  
ATOM   1263  HG3 GLN A  80     -17.214 -12.414   7.558  1.00 94.09           H  
ATOM   1264  CD  GLN A  80     -16.187 -14.254   7.938  1.00 94.09           C  
ATOM   1265  NE2 GLN A  80     -17.115 -15.014   7.399  1.00 94.09           N  
ATOM   1266 HE21 GLN A  80     -17.792 -14.610   6.768  1.00 94.09           H  
ATOM   1267 HE22 GLN A  80     -17.111 -15.982   7.686  1.00 94.09           H  
ATOM   1268  OE1 GLN A  80     -15.380 -14.774   8.692  1.00 94.09           O  
ATOM   1269  N   THR A  81     -13.619  -9.466   9.586  1.00 94.39           N  
ATOM   1270  H   THR A  81     -12.975 -10.118   9.162  1.00 94.39           H  
ATOM   1271  CA  THR A  81     -13.087  -8.562  10.603  1.00 94.39           C  
ATOM   1272  HA  THR A  81     -13.594  -8.762  11.547  1.00 94.39           H  
ATOM   1273  C   THR A  81     -13.357  -7.104  10.230  1.00 94.39           C  
ATOM   1274  CB  THR A  81     -11.591  -8.833  10.815  1.00 94.39           C  
ATOM   1275  HB  THR A  81     -11.060  -8.762   9.866  1.00 94.39           H  
ATOM   1276  O   THR A  81     -13.950  -6.381  11.033  1.00 94.39           O  
ATOM   1277  CG2 THR A  81     -10.955  -7.880  11.817  1.00 94.39           C  
ATOM   1278 HG21 THR A  81      -9.925  -8.177  12.010  1.00 94.39           H  
ATOM   1279 HG22 THR A  81     -11.514  -7.884  12.753  1.00 94.39           H  
ATOM   1280 HG23 THR A  81     -10.945  -6.875  11.396  1.00 94.39           H  
ATOM   1281  OG1 THR A  81     -11.426 -10.124  11.348  1.00 94.39           O  
ATOM   1282  HG1 THR A  81     -10.484 -10.263  11.470  1.00 94.39           H  
ATOM   1283  N   ILE A  82     -13.023  -6.676   9.008  1.00 94.23           N  
ATOM   1284  H   ILE A  82     -12.579  -7.324   8.374  1.00 94.23           H  
ATOM   1285  CA  ILE A  82     -13.229  -5.287   8.555  1.00 94.23           C  
ATOM   1286  HA  ILE A  82     -12.796  -4.616   9.296  1.00 94.23           H  
ATOM   1287  C   ILE A  82     -14.728  -4.947   8.489  1.00 94.23           C  
ATOM   1288  CB  ILE A  82     -12.483  -5.051   7.219  1.00 94.23           C  
ATOM   1289  HB  ILE A  82     -12.802  -5.807   6.501  1.00 94.23           H  
ATOM   1290  O   ILE A  82     -15.136  -3.881   8.947  1.00 94.23           O  
ATOM   1291  CG1 ILE A  82     -10.959  -5.181   7.462  1.00 94.23           C  
ATOM   1292 HG12 ILE A  82     -10.754  -6.115   7.985  1.00 94.23           H  
ATOM   1293 HG13 ILE A  82     -10.625  -4.370   8.109  1.00 94.23           H  
ATOM   1294  CG2 ILE A  82     -12.776  -3.659   6.632  1.00 94.23           C  
ATOM   1295 HG21 ILE A  82     -12.397  -3.594   5.611  1.00 94.23           H  
ATOM   1296 HG22 ILE A  82     -12.298  -2.888   7.235  1.00 94.23           H  
ATOM   1297 HG23 ILE A  82     -13.847  -3.458   6.605  1.00 94.23           H  
ATOM   1298  CD1 ILE A  82     -10.096  -5.187   6.199  1.00 94.23           C  
ATOM   1299 HD11 ILE A  82     -10.426  -5.990   5.541  1.00 94.23           H  
ATOM   1300 HD12 ILE A  82      -9.057  -5.366   6.476  1.00 94.23           H  
ATOM   1301 HD13 ILE A  82     -10.152  -4.220   5.699  1.00 94.23           H  
ATOM   1302  N   ALA A  83     -15.571  -5.875   8.028  1.00 93.12           N  
ATOM   1303  H   ALA A  83     -15.173  -6.726   7.658  1.00 93.12           H  
ATOM   1304  CA  ALA A  83     -17.034  -5.742   8.034  1.00 93.12           C  
ATOM   1305  HA  ALA A  83     -17.336  -4.966   7.330  1.00 93.12           H  
ATOM   1306  C   ALA A  83     -17.603  -5.440   9.409  1.00 93.12           C  
ATOM   1307  CB  ALA A  83     -17.646  -7.077   7.641  1.00 93.12           C  
ATOM   1308  HB1 ALA A  83     -17.791  -7.742   8.492  1.00 93.12           H  
ATOM   1309  HB2 ALA A  83     -18.614  -6.923   7.165  1.00 93.12           H  
ATOM   1310  HB3 ALA A  83     -16.923  -7.577   6.996  1.00 93.12           H  
ATOM   1311  O   ALA A  83     -18.444  -4.558   9.567  1.00 93.12           O  
ATOM   1312  N   SER A  84     -17.136  -6.200  10.403  1.00 93.64           N  
ATOM   1313  H   SER A  84     -16.477  -6.929  10.170  1.00 93.64           H  
ATOM   1314  CA  SER A  84     -17.618  -6.111  11.779  1.00 93.64           C  
ATOM   1315  HA  SER A  84     -18.705  -6.198  11.772  1.00 93.64           H  
ATOM   1316  C   SER A  84     -17.272  -4.774  12.432  1.00 93.64           C  
ATOM   1317  CB  SER A  84     -17.047  -7.268  12.604  1.00 93.64           C  
ATOM   1318  HB2 SER A  84     -17.646  -7.376  13.508  1.00 93.64           H  
ATOM   1319  HB3 SER A  84     -17.117  -8.197  12.037  1.00 93.64           H  
ATOM   1320  O   SER A  84     -17.834  -4.438  13.471  1.00 93.64           O  
ATOM   1321  OG  SER A  84     -15.701  -7.035  12.988  1.00 93.64           O  
ATOM   1322  HG  SER A  84     -15.160  -6.888  12.208  1.00 93.64           H  
ATOM   1323  N   LYS A  85     -16.330  -4.032  11.834  1.00 93.81           N  
ATOM   1324  H   LYS A  85     -15.905  -4.414  11.001  1.00 93.81           H  
ATOM   1325  CA  LYS A  85     -15.865  -2.711  12.266  1.00 93.81           C  
ATOM   1326  HA  LYS A  85     -16.387  -2.426  13.180  1.00 93.81           H  
ATOM   1327  C   LYS A  85     -16.220  -1.612  11.268  1.00 93.81           C  
ATOM   1328  CB  LYS A  85     -14.345  -2.756  12.520  1.00 93.81           C  
ATOM   1329  HB2 LYS A  85     -14.024  -1.788  12.905  1.00 93.81           H  
ATOM   1330  HB3 LYS A  85     -13.839  -2.915  11.568  1.00 93.81           H  
ATOM   1331  O   LYS A  85     -15.713  -0.501  11.403  1.00 93.81           O  
ATOM   1332  CG  LYS A  85     -13.874  -3.844  13.494  1.00 93.81           C  
ATOM   1333  HG2 LYS A  85     -12.794  -3.751  13.617  1.00 93.81           H  
ATOM   1334  HG3 LYS A  85     -14.076  -4.825  13.065  1.00 93.81           H  
ATOM   1335  CD  LYS A  85     -14.541  -3.752  14.870  1.00 93.81           C  
ATOM   1336  HD2 LYS A  85     -14.260  -2.815  15.350  1.00 93.81           H  
ATOM   1337  HD3 LYS A  85     -15.624  -3.797  14.758  1.00 93.81           H  
ATOM   1338  CE  LYS A  85     -14.080  -4.943  15.708  1.00 93.81           C  
ATOM   1339  HE2 LYS A  85     -14.244  -5.848  15.123  1.00 93.81           H  
ATOM   1340  HE3 LYS A  85     -13.010  -4.853  15.894  1.00 93.81           H  
ATOM   1341  NZ  LYS A  85     -14.839  -5.021  16.976  1.00 93.81           N  
ATOM   1342  HZ1 LYS A  85     -14.676  -4.194  17.532  1.00 93.81           H  
ATOM   1343  HZ2 LYS A  85     -15.824  -5.097  16.765  1.00 93.81           H  
ATOM   1344  HZ3 LYS A  85     -14.554  -5.840  17.493  1.00 93.81           H  
ATOM   1345  N   LYS A  86     -17.061  -1.892  10.266  1.00 92.32           N  
ATOM   1346  H   LYS A  86     -17.442  -2.826  10.222  1.00 92.32           H  
ATOM   1347  CA  LYS A  86     -17.379  -0.956   9.178  1.00 92.32           C  
ATOM   1348  HA  LYS A  86     -16.461  -0.734   8.632  1.00 92.32           H  
ATOM   1349  C   LYS A  86     -17.921   0.384   9.691  1.00 92.32           C  
ATOM   1350  CB  LYS A  86     -18.370  -1.643   8.226  1.00 92.32           C  
ATOM   1351  HB2 LYS A  86     -17.941  -2.586   7.886  1.00 92.32           H  
ATOM   1352  HB3 LYS A  86     -19.296  -1.851   8.762  1.00 92.32           H  
ATOM   1353  O   LYS A  86     -17.631   1.420   9.109  1.00 92.32           O  
ATOM   1354  CG  LYS A  86     -18.672  -0.781   6.995  1.00 92.32           C  
ATOM   1355  HG2 LYS A  86     -19.014   0.205   7.308  1.00 92.32           H  
ATOM   1356  HG3 LYS A  86     -17.757  -0.668   6.414  1.00 92.32           H  
ATOM   1357  CD  LYS A  86     -19.764  -1.390   6.113  1.00 92.32           C  
ATOM   1358  HD2 LYS A  86     -19.438  -2.357   5.729  1.00 92.32           H  
ATOM   1359  HD3 LYS A  86     -20.679  -1.507   6.693  1.00 92.32           H  
ATOM   1360  CE  LYS A  86     -19.983  -0.403   4.966  1.00 92.32           C  
ATOM   1361  HE2 LYS A  86     -20.144   0.593   5.380  1.00 92.32           H  
ATOM   1362  HE3 LYS A  86     -19.067  -0.343   4.378  1.00 92.32           H  
ATOM   1363  NZ  LYS A  86     -21.113  -0.757   4.082  1.00 92.32           N  
ATOM   1364  HZ1 LYS A  86     -21.007  -1.695   3.723  1.00 92.32           H  
ATOM   1365  HZ2 LYS A  86     -21.993  -0.671   4.569  1.00 92.32           H  
ATOM   1366  HZ3 LYS A  86     -21.104  -0.110   3.306  1.00 92.32           H  
ATOM   1367  N   ASP A  87     -18.673   0.382  10.787  1.00 90.73           N  
ATOM   1368  H   ASP A  87     -18.777  -0.487  11.292  1.00 90.73           H  
ATOM   1369  CA  ASP A  87     -19.198   1.575  11.467  1.00 90.73           C  
ATOM   1370  HA  ASP A  87     -19.716   2.200  10.739  1.00 90.73           H  
ATOM   1371  C   ASP A  87     -18.104   2.440  12.119  1.00 90.73           C  
ATOM   1372  CB  ASP A  87     -20.216   1.115  12.527  1.00 90.73           C  
ATOM   1373  HB2 ASP A  87     -20.678   1.996  12.971  1.00 90.73           H  
ATOM   1374  HB3 ASP A  87     -21.002   0.539  12.039  1.00 90.73           H  
ATOM   1375  O   ASP A  87     -18.252   3.659  12.234  1.00 90.73           O  
ATOM   1376  CG  ASP A  87     -19.582   0.255  13.635  1.00 90.73           C  
ATOM   1377  OD1 ASP A  87     -19.779   0.586  14.823  1.00 90.73           O  
ATOM   1378  OD2 ASP A  87     -18.862  -0.710  13.282  1.00 90.73           O  
ATOM   1379  N   LYS A  88     -16.988   1.815  12.508  1.00 92.55           N  
ATOM   1380  H   LYS A  88     -16.961   0.813  12.383  1.00 92.55           H  
ATOM   1381  CA  LYS A  88     -15.805   2.465  13.089  1.00 92.55           C  
ATOM   1382  HA  LYS A  88     -16.107   3.410  13.541  1.00 92.55           H  
ATOM   1383  C   LYS A  88     -14.732   2.808  12.059  1.00 92.55           C  
ATOM   1384  CB  LYS A  88     -15.209   1.567  14.180  1.00 92.55           C  
ATOM   1385  HB2 LYS A  88     -14.877   0.626  13.741  1.00 92.55           H  
ATOM   1386  HB3 LYS A  88     -14.338   2.075  14.594  1.00 92.55           H  
ATOM   1387  O   LYS A  88     -13.730   3.429  12.411  1.00 92.55           O  
ATOM   1388  CG  LYS A  88     -16.198   1.277  15.316  1.00 92.55           C  
ATOM   1389  HG2 LYS A  88     -16.968   0.584  14.977  1.00 92.55           H  
ATOM   1390  HG3 LYS A  88     -16.664   2.210  15.635  1.00 92.55           H  
ATOM   1391  CD  LYS A  88     -15.439   0.665  16.496  1.00 92.55           C  
ATOM   1392  HD2 LYS A  88     -14.613   1.328  16.750  1.00 92.55           H  
ATOM   1393  HD3 LYS A  88     -15.030  -0.304  16.210  1.00 92.55           H  
ATOM   1394  CE  LYS A  88     -16.355   0.507  17.713  1.00 92.55           C  
ATOM   1395  HE2 LYS A  88     -16.794  -0.491  17.696  1.00 92.55           H  
ATOM   1396  HE3 LYS A  88     -17.170   1.226  17.634  1.00 92.55           H  
ATOM   1397  NZ  LYS A  88     -15.598   0.756  18.973  1.00 92.55           N  
ATOM   1398  HZ1 LYS A  88     -16.114   0.485  19.799  1.00 92.55           H  
ATOM   1399  HZ2 LYS A  88     -14.676   0.344  18.969  1.00 92.55           H  
ATOM   1400  HZ3 LYS A  88     -15.416   1.740  19.110  1.00 92.55           H  
ATOM   1401  N   LEU A  89     -14.910   2.391  10.810  1.00 93.39           N  
ATOM   1402  H   LEU A  89     -15.765   1.902  10.589  1.00 93.39           H  
ATOM   1403  CA  LEU A  89     -13.935   2.571   9.746  1.00 93.39           C  
ATOM   1404  HA  LEU A  89     -13.030   3.015  10.159  1.00 93.39           H  
ATOM   1405  C   LEU A  89     -14.453   3.549   8.690  1.00 93.39           C  
ATOM   1406  CB  LEU A  89     -13.553   1.204   9.157  1.00 93.39           C  
ATOM   1407  HB2 LEU A  89     -12.975   1.378   8.250  1.00 93.39           H  
ATOM   1408  HB3 LEU A  89     -14.467   0.680   8.875  1.00 93.39           H  
ATOM   1409  O   LEU A  89     -15.581   3.472   8.207  1.00 93.39           O  
ATOM   1410  CG  LEU A  89     -12.713   0.301  10.080  1.00 93.39           C  
ATOM   1411  HG  LEU A  89     -13.223   0.157  11.033  1.00 93.39           H  
ATOM   1412  CD1 LEU A  89     -12.527  -1.061   9.413  1.00 93.39           C  
ATOM   1413 HD11 LEU A  89     -12.004  -0.934   8.465  1.00 93.39           H  
ATOM   1414 HD12 LEU A  89     -11.948  -1.719  10.061  1.00 93.39           H  
ATOM   1415 HD13 LEU A  89     -13.501  -1.516   9.230  1.00 93.39           H  
ATOM   1416  CD2 LEU A  89     -11.320   0.878  10.358  1.00 93.39           C  
ATOM   1417 HD21 LEU A  89     -11.400   1.806  10.923  1.00 93.39           H  
ATOM   1418 HD22 LEU A  89     -10.797   1.063   9.419  1.00 93.39           H  
ATOM   1419 HD23 LEU A  89     -10.742   0.171  10.953  1.00 93.39           H  
ATOM   1420  N   THR A  90     -13.591   4.486   8.310  1.00 95.13           N  
ATOM   1421  H   THR A  90     -12.666   4.481   8.716  1.00 95.13           H  
ATOM   1422  CA  THR A  90     -13.819   5.367   7.160  1.00 95.13           C  
ATOM   1423  HA  THR A  90     -14.886   5.405   6.942  1.00 95.13           H  
ATOM   1424  C   THR A  90     -13.122   4.799   5.928  1.00 95.13           C  
ATOM   1425  CB  THR A  90     -13.354   6.803   7.449  1.00 95.13           C  
ATOM   1426  HB  THR A  90     -13.571   7.430   6.585  1.00 95.13           H  
ATOM   1427  O   THR A  90     -12.215   3.977   6.060  1.00 95.13           O  
ATOM   1428  CG2 THR A  90     -14.047   7.409   8.669  1.00 95.13           C  
ATOM   1429 HG21 THR A  90     -15.123   7.428   8.497  1.00 95.13           H  
ATOM   1430 HG22 THR A  90     -13.843   6.816   9.561  1.00 95.13           H  
ATOM   1431 HG23 THR A  90     -13.687   8.426   8.826  1.00 95.13           H  
ATOM   1432  OG1 THR A  90     -11.970   6.862   7.704  1.00 95.13           O  
ATOM   1433  HG1 THR A  90     -11.822   7.604   8.296  1.00 95.13           H  
ATOM   1434  N   VAL A  91     -13.485   5.259   4.729  1.00 94.96           N  
ATOM   1435  H   VAL A  91     -14.304   5.847   4.667  1.00 94.96           H  
ATOM   1436  CA  VAL A  91     -12.770   4.925   3.482  1.00 94.96           C  
ATOM   1437  HA  VAL A  91     -12.891   3.862   3.275  1.00 94.96           H  
ATOM   1438  C   VAL A  91     -11.267   5.202   3.636  1.00 94.96           C  
ATOM   1439  CB  VAL A  91     -13.361   5.721   2.300  1.00 94.96           C  
ATOM   1440  HB  VAL A  91     -13.337   6.784   2.539  1.00 94.96           H  
ATOM   1441  O   VAL A  91     -10.432   4.329   3.411  1.00 94.96           O  
ATOM   1442  CG1 VAL A  91     -12.574   5.499   1.009  1.00 94.96           C  
ATOM   1443 HG11 VAL A  91     -11.578   5.930   1.100  1.00 94.96           H  
ATOM   1444 HG12 VAL A  91     -13.079   5.986   0.174  1.00 94.96           H  
ATOM   1445 HG13 VAL A  91     -12.491   4.434   0.793  1.00 94.96           H  
ATOM   1446  CG2 VAL A  91     -14.811   5.319   2.038  1.00 94.96           C  
ATOM   1447 HG21 VAL A  91     -15.436   5.492   2.915  1.00 94.96           H  
ATOM   1448 HG22 VAL A  91     -15.221   5.898   1.211  1.00 94.96           H  
ATOM   1449 HG23 VAL A  91     -14.856   4.263   1.770  1.00 94.96           H  
ATOM   1450  N   TYR A  92     -10.921   6.391   4.136  1.00 95.60           N  
ATOM   1451  H   TYR A  92     -11.655   7.070   4.283  1.00 95.60           H  
ATOM   1452  CA  TYR A  92      -9.537   6.821   4.362  1.00 95.60           C  
ATOM   1453  HA  TYR A  92      -8.972   6.690   3.439  1.00 95.60           H  
ATOM   1454  C   TYR A  92      -8.833   6.007   5.450  1.00 95.60           C  
ATOM   1455  CB  TYR A  92      -9.545   8.308   4.741  1.00 95.60           C  
ATOM   1456  HB2 TYR A  92      -8.523   8.689   4.747  1.00 95.60           H  
ATOM   1457  HB3 TYR A  92      -9.931   8.410   5.755  1.00 95.60           H  
ATOM   1458  O   TYR A  92      -7.695   5.579   5.268  1.00 95.60           O  
ATOM   1459  CG  TYR A  92     -10.375   9.171   3.816  1.00 95.60           C  
ATOM   1460  CD1 TYR A  92     -10.161   9.120   2.427  1.00 95.60           C  
ATOM   1461  HD1 TYR A  92      -9.390   8.479   2.024  1.00 95.60           H  
ATOM   1462  CD2 TYR A  92     -11.411   9.966   4.338  1.00 95.60           C  
ATOM   1463  HD2 TYR A  92     -11.585  10.005   5.403  1.00 95.60           H  
ATOM   1464  CE1 TYR A  92     -10.967   9.872   1.556  1.00 95.60           C  
ATOM   1465  HE1 TYR A  92     -10.821   9.820   0.488  1.00 95.60           H  
ATOM   1466  CE2 TYR A  92     -12.232  10.704   3.468  1.00 95.60           C  
ATOM   1467  HE2 TYR A  92     -13.035  11.307   3.865  1.00 95.60           H  
ATOM   1468  OH  TYR A  92     -12.788  11.408   1.249  1.00 95.60           O  
ATOM   1469  HH  TYR A  92     -13.575  11.709   1.710  1.00 95.60           H  
ATOM   1470  CZ  TYR A  92     -12.001  10.675   2.077  1.00 95.60           C  
ATOM   1471  N   GLY A  93      -9.520   5.756   6.568  1.00 95.47           N  
ATOM   1472  H   GLY A  93     -10.462   6.109   6.658  1.00 95.47           H  
ATOM   1473  CA  GLY A  93      -8.980   4.954   7.660  1.00 95.47           C  
ATOM   1474  HA2 GLY A  93      -9.652   5.004   8.516  1.00 95.47           H  
ATOM   1475  HA3 GLY A  93      -8.007   5.358   7.939  1.00 95.47           H  
ATOM   1476  C   GLY A  93      -8.790   3.490   7.275  1.00 95.47           C  
ATOM   1477  O   GLY A  93      -7.858   2.851   7.744  1.00 95.47           O  
ATOM   1478  N   THR A  94      -9.610   2.970   6.366  1.00 95.96           N  
ATOM   1479  H   THR A  94     -10.375   3.534   6.023  1.00 95.96           H  
ATOM   1480  CA  THR A  94      -9.457   1.609   5.841  1.00 95.96           C  
ATOM   1481  HA  THR A  94      -9.260   0.932   6.672  1.00 95.96           H  
ATOM   1482  C   THR A  94      -8.285   1.521   4.886  1.00 95.96           C  
ATOM   1483  CB  THR A  94     -10.728   1.130   5.151  1.00 95.96           C  
ATOM   1484  HB  THR A  94     -10.939   1.732   4.268  1.00 95.96           H  
ATOM   1485  O   THR A  94      -7.517   0.570   4.973  1.00 95.96           O  
ATOM   1486  CG2 THR A  94     -10.680  -0.350   4.782  1.00 95.96           C  
ATOM   1487 HG21 THR A  94     -10.378  -0.944   5.644  1.00 95.96           H  
ATOM   1488 HG22 THR A  94     -11.672  -0.668   4.463  1.00 95.96           H  
ATOM   1489 HG23 THR A  94      -9.978  -0.513   3.964  1.00 95.96           H  
ATOM   1490  OG1 THR A  94     -11.752   1.302   6.082  1.00 95.96           O  
ATOM   1491  HG1 THR A  94     -11.988   2.233   6.073  1.00 95.96           H  
ATOM   1492  N   MET A  95      -8.077   2.536   4.038  1.00 96.36           N  
ATOM   1493  H   MET A  95      -8.757   3.279   3.969  1.00 96.36           H  
ATOM   1494  CA  MET A  95      -6.882   2.584   3.196  1.00 96.36           C  
ATOM   1495  HA  MET A  95      -6.838   1.672   2.601  1.00 96.36           H  
ATOM   1496  C   MET A  95      -5.641   2.611   4.087  1.00 96.36           C  
ATOM   1497  CB  MET A  95      -6.943   3.787   2.244  1.00 96.36           C  
ATOM   1498  HB2 MET A  95      -6.982   4.713   2.819  1.00 96.36           H  
ATOM   1499  HB3 MET A  95      -7.851   3.709   1.646  1.00 96.36           H  
ATOM   1500  O   MET A  95      -4.741   1.802   3.912  1.00 96.36           O  
ATOM   1501  CG  MET A  95      -5.740   3.841   1.295  1.00 96.36           C  
ATOM   1502  HG2 MET A  95      -5.815   4.753   0.702  1.00 96.36           H  
ATOM   1503  HG3 MET A  95      -4.819   3.903   1.874  1.00 96.36           H  
ATOM   1504  SD  MET A  95      -5.640   2.439   0.149  1.00 96.36           S  
ATOM   1505  CE  MET A  95      -4.036   1.720   0.605  1.00 96.36           C  
ATOM   1506  HE1 MET A  95      -3.242   2.450   0.452  1.00 96.36           H  
ATOM   1507  HE2 MET A  95      -4.044   1.408   1.649  1.00 96.36           H  
ATOM   1508  HE3 MET A  95      -3.842   0.840  -0.009  1.00 96.36           H  
ATOM   1509  N   GLY A  96      -5.640   3.451   5.124  1.00 95.84           N  
ATOM   1510  H   GLY A  96      -6.411   4.095   5.229  1.00 95.84           H  
ATOM   1511  CA  GLY A  96      -4.559   3.483   6.102  1.00 95.84           C  
ATOM   1512  HA2 GLY A  96      -4.801   4.245   6.843  1.00 95.84           H  
ATOM   1513  HA3 GLY A  96      -3.624   3.744   5.606  1.00 95.84           H  
ATOM   1514  C   GLY A  96      -4.360   2.183   6.874  1.00 95.84           C  
ATOM   1515  O   GLY A  96      -3.217   1.801   7.098  1.00 95.84           O  
ATOM   1516  N   LEU A  97      -5.437   1.484   7.245  1.00 96.47           N  
ATOM   1517  H   LEU A  97      -6.351   1.882   7.084  1.00 96.47           H  
ATOM   1518  CA  LEU A  97      -5.362   0.160   7.865  1.00 96.47           C  
ATOM   1519  HA  LEU A  97      -4.785   0.239   8.786  1.00 96.47           H  
ATOM   1520  C   LEU A  97      -4.628  -0.813   6.941  1.00 96.47           C  
ATOM   1521  CB  LEU A  97      -6.779  -0.343   8.204  1.00 96.47           C  
ATOM   1522  HB2 LEU A  97      -7.220   0.321   8.947  1.00 96.47           H  
ATOM   1523  HB3 LEU A  97      -7.394  -0.284   7.306  1.00 96.47           H  
ATOM   1524  O   LEU A  97      -3.655  -1.422   7.371  1.00 96.47           O  
ATOM   1525  CG  LEU A  97      -6.849  -1.799   8.709  1.00 96.47           C  
ATOM   1526  HG  LEU A  97      -6.425  -2.467   7.959  1.00 96.47           H  
ATOM   1527  CD1 LEU A  97      -6.098  -2.009  10.023  1.00 96.47           C  
ATOM   1528 HD11 LEU A  97      -6.184  -3.053  10.325  1.00 96.47           H  
ATOM   1529 HD12 LEU A  97      -5.041  -1.778   9.891  1.00 96.47           H  
ATOM   1530 HD13 LEU A  97      -6.516  -1.379  10.808  1.00 96.47           H  
ATOM   1531  CD2 LEU A  97      -8.310  -2.200   8.909  1.00 96.47           C  
ATOM   1532 HD21 LEU A  97      -8.786  -1.533   9.628  1.00 96.47           H  
ATOM   1533 HD22 LEU A  97      -8.364  -3.227   9.270  1.00 96.47           H  
ATOM   1534 HD23 LEU A  97      -8.840  -2.137   7.958  1.00 96.47           H  
ATOM   1535  N   LEU A  98      -5.042  -0.920   5.676  1.00 95.98           N  
ATOM   1536  H   LEU A  98      -5.820  -0.354   5.371  1.00 95.98           H  
ATOM   1537  CA  LEU A  98      -4.395  -1.808   4.704  1.00 95.98           C  
ATOM   1538  HA  LEU A  98      -4.382  -2.820   5.109  1.00 95.98           H  
ATOM   1539  C   LEU A  98      -2.924  -1.421   4.476  1.00 95.98           C  
ATOM   1540  CB  LEU A  98      -5.197  -1.812   3.390  1.00 95.98           C  
ATOM   1541  HB2 LEU A  98      -4.666  -2.429   2.666  1.00 95.98           H  
ATOM   1542  HB3 LEU A  98      -5.227  -0.795   2.998  1.00 95.98           H  
ATOM   1543  O   LEU A  98      -2.064  -2.299   4.417  1.00 95.98           O  
ATOM   1544  CG  LEU A  98      -6.643  -2.337   3.511  1.00 95.98           C  
ATOM   1545  HG  LEU A  98      -7.209  -1.713   4.203  1.00 95.98           H  
ATOM   1546  CD1 LEU A  98      -7.326  -2.275   2.149  1.00 95.98           C  
ATOM   1547 HD11 LEU A  98      -6.861  -3.003   1.484  1.00 95.98           H  
ATOM   1548 HD12 LEU A  98      -7.230  -1.275   1.727  1.00 95.98           H  
ATOM   1549 HD13 LEU A  98      -8.385  -2.512   2.254  1.00 95.98           H  
ATOM   1550  CD2 LEU A  98      -6.729  -3.777   4.019  1.00 95.98           C  
ATOM   1551 HD21 LEU A  98      -7.769  -4.105   4.011  1.00 95.98           H  
ATOM   1552 HD22 LEU A  98      -6.142  -4.432   3.375  1.00 95.98           H  
ATOM   1553 HD23 LEU A  98      -6.358  -3.838   5.042  1.00 95.98           H  
ATOM   1554  N   SER A  99      -2.609  -0.123   4.451  1.00 95.73           N  
ATOM   1555  H   SER A  99      -3.354   0.558   4.410  1.00 95.73           H  
ATOM   1556  CA  SER A  99      -1.227   0.369   4.401  1.00 95.73           C  
ATOM   1557  HA  SER A  99      -0.744  -0.025   3.507  1.00 95.73           H  
ATOM   1558  C   SER A  99      -0.404  -0.062   5.620  1.00 95.73           C  
ATOM   1559  CB  SER A  99      -1.199   1.897   4.332  1.00 95.73           C  
ATOM   1560  HB2 SER A  99      -0.171   2.230   4.192  1.00 95.73           H  
ATOM   1561  HB3 SER A  99      -1.572   2.309   5.270  1.00 95.73           H  
ATOM   1562  O   SER A  99       0.728  -0.512   5.465  1.00 95.73           O  
ATOM   1563  OG  SER A  99      -1.997   2.393   3.285  1.00 95.73           O  
ATOM   1564  HG  SER A  99      -1.832   3.335   3.205  1.00 95.73           H  
ATOM   1565  N   ILE A 100      -0.953   0.053   6.836  1.00 96.20           N  
ATOM   1566  H   ILE A 100      -1.890   0.422   6.904  1.00 96.20           H  
ATOM   1567  CA  ILE A 100      -0.286  -0.390   8.075  1.00 96.20           C  
ATOM   1568  HA  ILE A 100       0.698   0.075   8.134  1.00 96.20           H  
ATOM   1569  C   ILE A 100      -0.058  -1.902   8.033  1.00 96.20           C  
ATOM   1570  CB  ILE A 100      -1.100   0.024   9.328  1.00 96.20           C  
ATOM   1571  HB  ILE A 100      -2.135  -0.285   9.188  1.00 96.20           H  
ATOM   1572  O   ILE A 100       1.032  -2.356   8.362  1.00 96.20           O  
ATOM   1573  CG1 ILE A 100      -1.058   1.557   9.520  1.00 96.20           C  
ATOM   1574 HG12 ILE A 100      -1.217   2.044   8.558  1.00 96.20           H  
ATOM   1575 HG13 ILE A 100      -0.071   1.856   9.874  1.00 96.20           H  
ATOM   1576  CG2 ILE A 100      -0.567  -0.652  10.609  1.00 96.20           C  
ATOM   1577 HG21 ILE A 100      -1.142  -0.334  11.478  1.00 96.20           H  
ATOM   1578 HG22 ILE A 100      -0.659  -1.736  10.541  1.00 96.20           H  
ATOM   1579 HG23 ILE A 100       0.482  -0.396  10.758  1.00 96.20           H  
ATOM   1580  CD1 ILE A 100      -2.124   2.097  10.482  1.00 96.20           C  
ATOM   1581 HD11 ILE A 100      -1.930   1.759  11.500  1.00 96.20           H  
ATOM   1582 HD12 ILE A 100      -3.113   1.763  10.167  1.00 96.20           H  
ATOM   1583 HD13 ILE A 100      -2.100   3.187  10.470  1.00 96.20           H  
ATOM   1584  N   VAL A 101      -1.055  -2.673   7.591  1.00 96.14           N  
ATOM   1585  H   VAL A 101      -1.924  -2.223   7.342  1.00 96.14           H  
ATOM   1586  CA  VAL A 101      -0.980  -4.138   7.486  1.00 96.14           C  
ATOM   1587  HA  VAL A 101      -0.804  -4.556   8.478  1.00 96.14           H  
ATOM   1588  C   VAL A 101       0.183  -4.583   6.595  1.00 96.14           C  
ATOM   1589  CB  VAL A 101      -2.320  -4.692   6.967  1.00 96.14           C  
ATOM   1590  HB  VAL A 101      -2.606  -4.166   6.056  1.00 96.14           H  
ATOM   1591  O   VAL A 101       0.886  -5.533   6.939  1.00 96.14           O  
ATOM   1592  CG1 VAL A 101      -2.257  -6.184   6.659  1.00 96.14           C  
ATOM   1593 HG11 VAL A 101      -1.632  -6.350   5.782  1.00 96.14           H  
ATOM   1594 HG12 VAL A 101      -1.865  -6.726   7.520  1.00 96.14           H  
ATOM   1595 HG13 VAL A 101      -3.256  -6.556   6.433  1.00 96.14           H  
ATOM   1596  CG2 VAL A 101      -3.435  -4.524   8.000  1.00 96.14           C  
ATOM   1597 HG21 VAL A 101      -4.405  -4.689   7.531  1.00 96.14           H  
ATOM   1598 HG22 VAL A 101      -3.422  -3.531   8.450  1.00 96.14           H  
ATOM   1599 HG23 VAL A 101      -3.287  -5.248   8.801  1.00 96.14           H  
ATOM   1600  N   VAL A 102       0.427  -3.898   5.474  1.00 95.33           N  
ATOM   1601  H   VAL A 102      -0.196  -3.145   5.221  1.00 95.33           H  
ATOM   1602  CA  VAL A 102       1.574  -4.204   4.601  1.00 95.33           C  
ATOM   1603  HA  VAL A 102       1.661  -5.286   4.503  1.00 95.33           H  
ATOM   1604  C   VAL A 102       2.883  -3.726   5.217  1.00 95.33           C  
ATOM   1605  CB  VAL A 102       1.383  -3.627   3.191  1.00 95.33           C  
ATOM   1606  HB  VAL A 102       1.251  -2.547   3.248  1.00 95.33           H  
ATOM   1607  O   VAL A 102       3.862  -4.463   5.182  1.00 95.33           O  
ATOM   1608  CG1 VAL A 102       2.566  -3.947   2.270  1.00 95.33           C  
ATOM   1609 HG11 VAL A 102       2.704  -5.025   2.187  1.00 95.33           H  
ATOM   1610 HG12 VAL A 102       3.483  -3.504   2.661  1.00 95.33           H  
ATOM   1611 HG13 VAL A 102       2.388  -3.526   1.281  1.00 95.33           H  
ATOM   1612  CG2 VAL A 102       0.142  -4.259   2.562  1.00 95.33           C  
ATOM   1613 HG21 VAL A 102      -0.729  -4.059   3.186  1.00 95.33           H  
ATOM   1614 HG22 VAL A 102      -0.042  -3.822   1.581  1.00 95.33           H  
ATOM   1615 HG23 VAL A 102       0.277  -5.336   2.457  1.00 95.33           H  
ATOM   1616  N   ASP A 103       2.905  -2.542   5.828  1.00 94.37           N  
ATOM   1617  H   ASP A 103       2.064  -1.982   5.835  1.00 94.37           H  
ATOM   1618  CA  ASP A 103       4.119  -1.976   6.426  1.00 94.37           C  
ATOM   1619  HA  ASP A 103       4.896  -1.956   5.662  1.00 94.37           H  
ATOM   1620  C   ASP A 103       4.647  -2.813   7.606  1.00 94.37           C  
ATOM   1621  CB  ASP A 103       3.815  -0.537   6.859  1.00 94.37           C  
ATOM   1622  HB2 ASP A 103       3.219  -0.054   6.084  1.00 94.37           H  
ATOM   1623  HB3 ASP A 103       3.212  -0.557   7.767  1.00 94.37           H  
ATOM   1624  O   ASP A 103       5.856  -2.985   7.744  1.00 94.37           O  
ATOM   1625  CG  ASP A 103       5.049   0.341   7.082  1.00 94.37           C  
ATOM   1626  OD1 ASP A 103       4.875   1.337   7.817  1.00 94.37           O  
ATOM   1627  OD2 ASP A 103       6.090   0.164   6.402  1.00 94.37           O  
ATOM   1628  N   ILE A 104       3.763  -3.402   8.426  1.00 94.07           N  
ATOM   1629  H   ILE A 104       2.782  -3.198   8.299  1.00 94.07           H  
ATOM   1630  CA  ILE A 104       4.173  -4.316   9.512  1.00 94.07           C  
ATOM   1631  HA  ILE A 104       5.042  -3.876  10.002  1.00 94.07           H  
ATOM   1632  C   ILE A 104       4.636  -5.687   8.994  1.00 94.07           C  
ATOM   1633  CB  ILE A 104       3.078  -4.482  10.594  1.00 94.07           C  
ATOM   1634  HB  ILE A 104       3.505  -5.100  11.384  1.00 94.07           H  
ATOM   1635  O   ILE A 104       5.366  -6.384   9.693  1.00 94.07           O  
ATOM   1636  CG1 ILE A 104       1.840  -5.229  10.059  1.00 94.07           C  
ATOM   1637 HG12 ILE A 104       2.176  -6.192   9.675  1.00 94.07           H  
ATOM   1638 HG13 ILE A 104       1.403  -4.659   9.239  1.00 94.07           H  
ATOM   1639  CG2 ILE A 104       2.724  -3.129  11.236  1.00 94.07           C  
ATOM   1640 HG21 ILE A 104       2.215  -2.483  10.521  1.00 94.07           H  
ATOM   1641 HG22 ILE A 104       3.637  -2.633  11.565  1.00 94.07           H  
ATOM   1642 HG23 ILE A 104       2.081  -3.280  12.103  1.00 94.07           H  
ATOM   1643  CD1 ILE A 104       0.738  -5.529  11.078  1.00 94.07           C  
ATOM   1644 HD11 ILE A 104       1.156  -6.068  11.929  1.00 94.07           H  
ATOM   1645 HD12 ILE A 104      -0.029  -6.144  10.609  1.00 94.07           H  
ATOM   1646 HD13 ILE A 104       0.278  -4.603  11.421  1.00 94.07           H  
ATOM   1647  N   ASN A 105       4.220  -6.074   7.783  1.00 93.84           N  
ATOM   1648  H   ASN A 105       3.660  -5.422   7.252  1.00 93.84           H  
ATOM   1649  CA  ASN A 105       4.585  -7.333   7.124  1.00 93.84           C  
ATOM   1650  HA  ASN A 105       5.104  -7.971   7.839  1.00 93.84           H  
ATOM   1651  C   ASN A 105       5.577  -7.113   5.968  1.00 93.84           C  
ATOM   1652  CB  ASN A 105       3.317  -8.077   6.668  1.00 93.84           C  
ATOM   1653  HB2 ASN A 105       2.693  -7.403   6.081  1.00 93.84           H  
ATOM   1654  HB3 ASN A 105       3.590  -8.917   6.030  1.00 93.84           H  
ATOM   1655  O   ASN A 105       5.689  -7.960   5.077  1.00 93.84           O  
ATOM   1656  CG  ASN A 105       2.518  -8.661   7.814  1.00 93.84           C  
ATOM   1657  ND2 ASN A 105       1.420  -8.047   8.177  1.00 93.84           N  
ATOM   1658 HD21 ASN A 105       0.886  -8.451   8.934  1.00 93.84           H  
ATOM   1659 HD22 ASN A 105       1.162  -7.183   7.722  1.00 93.84           H  
ATOM   1660  OD1 ASN A 105       2.858  -9.685   8.384  1.00 93.84           O  
ATOM   1661  N   LYS A 106       6.292  -5.983   5.955  1.00 93.88           N  
ATOM   1662  H   LYS A 106       6.119  -5.297   6.676  1.00 93.88           H  
ATOM   1663  CA  LYS A 106       7.321  -5.697   4.953  1.00 93.88           C  
ATOM   1664  HA  LYS A 106       6.871  -5.842   3.971  1.00 93.88           H  
ATOM   1665  C   LYS A 106       8.490  -6.676   5.064  1.00 93.88           C  
ATOM   1666  CB  LYS A 106       7.758  -4.231   5.048  1.00 93.88           C  
ATOM   1667  HB2 LYS A 106       8.342  -3.984   4.162  1.00 93.88           H  
ATOM   1668  HB3 LYS A 106       6.861  -3.612   5.043  1.00 93.88           H  
ATOM   1669  O   LYS A 106       8.815  -7.156   6.149  1.00 93.88           O  
ATOM   1670  CG  LYS A 106       8.591  -3.901   6.298  1.00 93.88           C  
ATOM   1671  HG2 LYS A 106       9.563  -4.389   6.235  1.00 93.88           H  
ATOM   1672  HG3 LYS A 106       8.078  -4.250   7.194  1.00 93.88           H  
ATOM   1673  CD  LYS A 106       8.793  -2.386   6.383  1.00 93.88           C  
ATOM   1674  HD2 LYS A 106       9.352  -2.053   5.508  1.00 93.88           H  
ATOM   1675  HD3 LYS A 106       7.815  -1.904   6.385  1.00 93.88           H  
ATOM   1676  CE  LYS A 106       9.542  -1.971   7.648  1.00 93.88           C  
ATOM   1677  HE2 LYS A 106      10.538  -2.412   7.624  1.00 93.88           H  
ATOM   1678  HE3 LYS A 106       9.008  -2.354   8.518  1.00 93.88           H  
ATOM   1679  NZ  LYS A 106       9.647  -0.495   7.714  1.00 93.88           N  
ATOM   1680  HZ1 LYS A 106      10.014  -0.117   6.852  1.00 93.88           H  
ATOM   1681  HZ2 LYS A 106       8.758  -0.053   7.901  1.00 93.88           H  
ATOM   1682  HZ3 LYS A 106      10.364  -0.186   8.354  1.00 93.88           H  
ATOM   1683  N   GLY A 107       9.136  -6.962   3.943  1.00 92.62           N  
ATOM   1684  H   GLY A 107       8.824  -6.544   3.078  1.00 92.62           H  
ATOM   1685  CA  GLY A 107      10.271  -7.873   3.884  1.00 92.62           C  
ATOM   1686  HA2 GLY A 107      11.099  -7.455   4.455  1.00 92.62           H  
ATOM   1687  HA3 GLY A 107      10.014  -8.823   4.352  1.00 92.62           H  
ATOM   1688  C   GLY A 107      10.738  -8.130   2.457  1.00 92.62           C  
ATOM   1689  O   GLY A 107      10.151  -7.653   1.488  1.00 92.62           O  
ATOM   1690  N   CYS A 108      11.832  -8.870   2.330  1.00 87.34           N  
ATOM   1691  H   CYS A 108      12.278  -9.246   3.154  1.00 87.34           H  
ATOM   1692  CA  CYS A 108      12.432  -9.202   1.040  1.00 87.34           C  
ATOM   1693  HA  CYS A 108      12.058  -8.515   0.280  1.00 87.34           H  
ATOM   1694  C   CYS A 108      12.056 -10.603   0.533  1.00 87.34           C  
ATOM   1695  CB  CYS A 108      13.948  -8.988   1.138  1.00 87.34           C  
ATOM   1696  HB2 CYS A 108      14.413  -9.313   0.208  1.00 87.34           H  
ATOM   1697  HB3 CYS A 108      14.156  -7.928   1.288  1.00 87.34           H  
ATOM   1698  O   CYS A 108      12.408 -10.946  -0.596  1.00 87.34           O  
ATOM   1699  SG  CYS A 108      14.645  -9.933   2.526  1.00 87.34           S  
ATOM   1700  HG  CYS A 108      15.931  -9.650   2.303  1.00 87.34           H  
ATOM   1701  N   ASP A 109      11.333 -11.400   1.324  1.00 89.43           N  
ATOM   1702  H   ASP A 109      11.003 -11.060   2.216  1.00 89.43           H  
ATOM   1703  CA  ASP A 109      10.997 -12.771   0.960  1.00 89.43           C  
ATOM   1704  HA  ASP A 109      11.833 -13.183   0.394  1.00 89.43           H  
ATOM   1705  C   ASP A 109       9.761 -12.843   0.056  1.00 89.43           C  
ATOM   1706  CB  ASP A 109      10.824 -13.645   2.214  1.00 89.43           C  
ATOM   1707  HB2 ASP A 109      10.103 -13.180   2.886  1.00 89.43           H  
ATOM   1708  HB3 ASP A 109      10.417 -14.610   1.912  1.00 89.43           H  
ATOM   1709  O   ASP A 109       8.853 -12.007   0.090  1.00 89.43           O  
ATOM   1710  CG  ASP A 109      12.132 -13.909   2.963  1.00 89.43           C  
ATOM   1711  OD1 ASP A 109      12.066 -14.020   4.207  1.00 89.43           O  
ATOM   1712  OD2 ASP A 109      13.161 -14.094   2.276  1.00 89.43           O  
ATOM   1713  N   ILE A 110       9.674 -13.929  -0.721  1.00 90.28           N  
ATOM   1714  H   ILE A 110      10.468 -14.553  -0.729  1.00 90.28           H  
ATOM   1715  CA  ILE A 110       8.508 -14.242  -1.567  1.00 90.28           C  
ATOM   1716  HA  ILE A 110       8.397 -13.450  -2.308  1.00 90.28           H  
ATOM   1717  C   ILE A 110       7.212 -14.268  -0.736  1.00 90.28           C  
ATOM   1718  CB  ILE A 110       8.736 -15.585  -2.308  1.00 90.28           C  
ATOM   1719  HB  ILE A 110       8.961 -16.346  -1.561  1.00 90.28           H  
ATOM   1720  O   ILE A 110       6.136 -13.967  -1.252  1.00 90.28           O  
ATOM   1721  CG1 ILE A 110       9.939 -15.481  -3.277  1.00 90.28           C  
ATOM   1722 HG12 ILE A 110       9.685 -14.821  -4.106  1.00 90.28           H  
ATOM   1723 HG13 ILE A 110      10.791 -15.044  -2.756  1.00 90.28           H  
ATOM   1724  CG2 ILE A 110       7.476 -16.032  -3.079  1.00 90.28           C  
ATOM   1725 HG21 ILE A 110       7.180 -15.253  -3.781  1.00 90.28           H  
ATOM   1726 HG22 ILE A 110       7.669 -16.952  -3.631  1.00 90.28           H  
ATOM   1727 HG23 ILE A 110       6.658 -16.226  -2.385  1.00 90.28           H  
ATOM   1728  CD1 ILE A 110      10.409 -16.832  -3.836  1.00 90.28           C  
ATOM   1729 HD11 ILE A 110       9.670 -17.246  -4.522  1.00 90.28           H  
ATOM   1730 HD12 ILE A 110      10.591 -17.531  -3.020  1.00 90.28           H  
ATOM   1731 HD13 ILE A 110      11.338 -16.684  -4.387  1.00 90.28           H  
ATOM   1732  N   SER A 111       7.291 -14.602   0.556  1.00 91.96           N  
ATOM   1733  H   SER A 111       8.206 -14.709   0.969  1.00 91.96           H  
ATOM   1734  CA  SER A 111       6.155 -14.529   1.481  1.00 91.96           C  
ATOM   1735  HA  SER A 111       5.340 -15.141   1.093  1.00 91.96           H  
ATOM   1736  C   SER A 111       5.620 -13.102   1.634  1.00 91.96           C  
ATOM   1737  CB  SER A 111       6.552 -15.080   2.855  1.00 91.96           C  
ATOM   1738  HB2 SER A 111       5.742 -14.916   3.566  1.00 91.96           H  
ATOM   1739  HB3 SER A 111       6.754 -16.148   2.776  1.00 91.96           H  
ATOM   1740  O   SER A 111       4.405 -12.922   1.580  1.00 91.96           O  
ATOM   1741  OG  SER A 111       7.717 -14.415   3.288  1.00 91.96           O  
ATOM   1742  HG  SER A 111       7.943 -14.632   4.195  1.00 91.96           H  
ATOM   1743  N   ASN A 112       6.484 -12.088   1.746  1.00 92.85           N  
ATOM   1744  H   ASN A 112       7.472 -12.295   1.758  1.00 92.85           H  
ATOM   1745  CA  ASN A 112       6.082 -10.681   1.850  1.00 92.85           C  
ATOM   1746  HA  ASN A 112       5.339 -10.581   2.641  1.00 92.85           H  
ATOM   1747  C   ASN A 112       5.444 -10.185   0.544  1.00 92.85           C  
ATOM   1748  CB  ASN A 112       7.303  -9.823   2.218  1.00 92.85           C  
ATOM   1749  HB2 ASN A 112       8.026  -9.831   1.402  1.00 92.85           H  
ATOM   1750  HB3 ASN A 112       6.986  -8.792   2.376  1.00 92.85           H  
ATOM   1751  O   ASN A 112       4.447  -9.464   0.569  1.00 92.85           O  
ATOM   1752  CG  ASN A 112       8.004 -10.307   3.469  1.00 92.85           C  
ATOM   1753  ND2 ASN A 112       7.487 -10.022   4.636  1.00 92.85           N  
ATOM   1754 HD21 ASN A 112       6.711  -9.380   4.712  1.00 92.85           H  
ATOM   1755 HD22 ASN A 112       8.029 -10.284   5.447  1.00 92.85           H  
ATOM   1756  OD1 ASN A 112       9.040 -10.941   3.411  1.00 92.85           O  
ATOM   1757  N   ILE A 113       5.959 -10.639  -0.602  1.00 89.24           N  
ATOM   1758  H   ILE A 113       6.808 -11.184  -0.543  1.00 89.24           H  
ATOM   1759  CA  ILE A 113       5.383 -10.351  -1.927  1.00 89.24           C  
ATOM   1760  HA  ILE A 113       5.299  -9.271  -2.044  1.00 89.24           H  
ATOM   1761  C   ILE A 113       3.971 -10.944  -2.031  1.00 89.24           C  
ATOM   1762  CB  ILE A 113       6.306 -10.899  -3.040  1.00 89.24           C  
ATOM   1763  HB  ILE A 113       6.433 -11.968  -2.870  1.00 89.24           H  
ATOM   1764  O   ILE A 113       3.023 -10.243  -2.390  1.00 89.24           O  
ATOM   1765  CG1 ILE A 113       7.698 -10.234  -2.961  1.00 89.24           C  
ATOM   1766 HG12 ILE A 113       7.607  -9.162  -3.134  1.00 89.24           H  
ATOM   1767 HG13 ILE A 113       8.119 -10.378  -1.966  1.00 89.24           H  
ATOM   1768  CG2 ILE A 113       5.720 -10.732  -4.457  1.00 89.24           C  
ATOM   1769 HG21 ILE A 113       6.259 -11.375  -5.153  1.00 89.24           H  
ATOM   1770 HG22 ILE A 113       4.668 -11.013  -4.503  1.00 89.24           H  
ATOM   1771 HG23 ILE A 113       5.837  -9.704  -4.798  1.00 89.24           H  
ATOM   1772  CD1 ILE A 113       8.700 -10.819  -3.960  1.00 89.24           C  
ATOM   1773 HD11 ILE A 113       8.640 -11.908  -3.964  1.00 89.24           H  
ATOM   1774 HD12 ILE A 113       8.501 -10.440  -4.962  1.00 89.24           H  
ATOM   1775 HD13 ILE A 113       9.709 -10.538  -3.660  1.00 89.24           H  
ATOM   1776  N   LYS A 114       3.810 -12.223  -1.665  1.00 92.18           N  
ATOM   1777  H   LYS A 114       4.635 -12.737  -1.391  1.00 92.18           H  
ATOM   1778  CA  LYS A 114       2.504 -12.904  -1.638  1.00 92.18           C  
ATOM   1779  HA  LYS A 114       2.040 -12.836  -2.622  1.00 92.18           H  
ATOM   1780  C   LYS A 114       1.539 -12.251  -0.655  1.00 92.18           C  
ATOM   1781  CB  LYS A 114       2.698 -14.375  -1.255  1.00 92.18           C  
ATOM   1782  HB2 LYS A 114       1.733 -14.799  -0.976  1.00 92.18           H  
ATOM   1783  HB3 LYS A 114       3.362 -14.448  -0.394  1.00 92.18           H  
ATOM   1784  O   LYS A 114       0.339 -12.199  -0.919  1.00 92.18           O  
ATOM   1785  CG  LYS A 114       3.266 -15.186  -2.422  1.00 92.18           C  
ATOM   1786  HG2 LYS A 114       4.223 -14.773  -2.741  1.00 92.18           H  
ATOM   1787  HG3 LYS A 114       2.571 -15.133  -3.260  1.00 92.18           H  
ATOM   1788  CD  LYS A 114       3.448 -16.648  -2.010  1.00 92.18           C  
ATOM   1789  HD2 LYS A 114       2.486 -17.052  -1.694  1.00 92.18           H  
ATOM   1790  HD3 LYS A 114       4.160 -16.704  -1.186  1.00 92.18           H  
ATOM   1791  CE  LYS A 114       3.973 -17.433  -3.213  1.00 92.18           C  
ATOM   1792  HE2 LYS A 114       3.293 -17.271  -4.050  1.00 92.18           H  
ATOM   1793  HE3 LYS A 114       4.944 -17.028  -3.499  1.00 92.18           H  
ATOM   1794  NZ  LYS A 114       4.074 -18.880  -2.915  1.00 92.18           N  
ATOM   1795  HZ1 LYS A 114       4.698 -19.038  -2.137  1.00 92.18           H  
ATOM   1796  HZ2 LYS A 114       3.159 -19.248  -2.696  1.00 92.18           H  
ATOM   1797  HZ3 LYS A 114       4.425 -19.370  -3.726  1.00 92.18           H  
ATOM   1798  N   PHE A 115       2.049 -11.763   0.471  1.00 93.70           N  
ATOM   1799  H   PHE A 115       3.030 -11.906   0.663  1.00 93.70           H  
ATOM   1800  CA  PHE A 115       1.256 -11.028   1.444  1.00 93.70           C  
ATOM   1801  HA  PHE A 115       0.395 -11.632   1.729  1.00 93.70           H  
ATOM   1802  C   PHE A 115       0.712  -9.731   0.833  1.00 93.70           C  
ATOM   1803  CB  PHE A 115       2.098 -10.777   2.700  1.00 93.70           C  
ATOM   1804  HB2 PHE A 115       2.494 -11.726   3.062  1.00 93.70           H  
ATOM   1805  HB3 PHE A 115       2.945 -10.132   2.465  1.00 93.70           H  
ATOM   1806  O   PHE A 115      -0.498  -9.512   0.857  1.00 93.70           O  
ATOM   1807  CG  PHE A 115       1.296 -10.132   3.801  1.00 93.70           C  
ATOM   1808  CD1 PHE A 115       1.124  -8.738   3.832  1.00 93.70           C  
ATOM   1809  HD1 PHE A 115       1.614  -8.108   3.105  1.00 93.70           H  
ATOM   1810  CD2 PHE A 115       0.693 -10.932   4.784  1.00 93.70           C  
ATOM   1811  HD2 PHE A 115       0.934 -11.983   4.835  1.00 93.70           H  
ATOM   1812  CE1 PHE A 115       0.306  -8.163   4.816  1.00 93.70           C  
ATOM   1813  HE1 PHE A 115       0.193  -7.090   4.850  1.00 93.70           H  
ATOM   1814  CE2 PHE A 115      -0.154 -10.365   5.746  1.00 93.70           C  
ATOM   1815  HE2 PHE A 115      -0.599 -10.978   6.515  1.00 93.70           H  
ATOM   1816  CZ  PHE A 115      -0.354  -8.978   5.754  1.00 93.70           C  
ATOM   1817  HZ  PHE A 115      -0.974  -8.542   6.523  1.00 93.70           H  
ATOM   1818  N   ALA A 116       1.574  -8.922   0.209  1.00 93.55           N  
ATOM   1819  H   ALA A 116       2.556  -9.155   0.221  1.00 93.55           H  
ATOM   1820  CA  ALA A 116       1.177  -7.679  -0.452  1.00 93.55           C  
ATOM   1821  HA  ALA A 116       0.724  -7.019   0.288  1.00 93.55           H  
ATOM   1822  C   ALA A 116       0.135  -7.915  -1.558  1.00 93.55           C  
ATOM   1823  CB  ALA A 116       2.439  -7.002  -0.991  1.00 93.55           C  
ATOM   1824  HB1 ALA A 116       2.903  -7.617  -1.761  1.00 93.55           H  
ATOM   1825  HB2 ALA A 116       3.144  -6.864  -0.171  1.00 93.55           H  
ATOM   1826  HB3 ALA A 116       2.189  -6.029  -1.414  1.00 93.55           H  
ATOM   1827  O   ALA A 116      -0.870  -7.208  -1.606  1.00 93.55           O  
ATOM   1828  N   ALA A 117       0.308  -8.961  -2.375  1.00 93.80           N  
ATOM   1829  H   ALA A 117       1.172  -9.480  -2.315  1.00 93.80           H  
ATOM   1830  CA  ALA A 117      -0.678  -9.356  -3.383  1.00 93.80           C  
ATOM   1831  HA  ALA A 117      -0.826  -8.524  -4.073  1.00 93.80           H  
ATOM   1832  C   ALA A 117      -2.049  -9.685  -2.762  1.00 93.80           C  
ATOM   1833  CB  ALA A 117      -0.122 -10.548  -4.172  1.00 93.80           C  
ATOM   1834  HB1 ALA A 117       0.813 -10.267  -4.658  1.00 93.80           H  
ATOM   1835  HB2 ALA A 117      -0.840 -10.852  -4.933  1.00 93.80           H  
ATOM   1836  HB3 ALA A 117       0.062 -11.392  -3.507  1.00 93.80           H  
ATOM   1837  O   ALA A 117      -3.080  -9.245  -3.266  1.00 93.80           O  
ATOM   1838  N   GLY A 118      -2.072 -10.402  -1.635  1.00 93.85           N  
ATOM   1839  H   GLY A 118      -1.195 -10.720  -1.248  1.00 93.85           H  
ATOM   1840  CA  GLY A 118      -3.306 -10.675  -0.894  1.00 93.85           C  
ATOM   1841  HA2 GLY A 118      -4.009 -11.212  -1.531  1.00 93.85           H  
ATOM   1842  HA3 GLY A 118      -3.059 -11.299  -0.035  1.00 93.85           H  
ATOM   1843  C   GLY A 118      -3.990  -9.407  -0.376  1.00 93.85           C  
ATOM   1844  O   GLY A 118      -5.216  -9.306  -0.431  1.00 93.85           O  
ATOM   1845  N   ILE A 119      -3.215  -8.423   0.092  1.00 94.77           N  
ATOM   1846  H   ILE A 119      -2.216  -8.566   0.115  1.00 94.77           H  
ATOM   1847  CA  ILE A 119      -3.758  -7.138   0.554  1.00 94.77           C  
ATOM   1848  HA  ILE A 119      -4.628  -7.348   1.175  1.00 94.77           H  
ATOM   1849  C   ILE A 119      -4.289  -6.286  -0.605  1.00 94.77           C  
ATOM   1850  CB  ILE A 119      -2.737  -6.370   1.423  1.00 94.77           C  
ATOM   1851  HB  ILE A 119      -1.835  -6.196   0.836  1.00 94.77           H  
ATOM   1852  O   ILE A 119      -5.306  -5.620  -0.429  1.00 94.77           O  
ATOM   1853  CG1 ILE A 119      -2.332  -7.159   2.689  1.00 94.77           C  
ATOM   1854 HG12 ILE A 119      -1.827  -8.079   2.396  1.00 94.77           H  
ATOM   1855 HG13 ILE A 119      -1.609  -6.566   3.250  1.00 94.77           H  
ATOM   1856  CG2 ILE A 119      -3.311  -4.999   1.825  1.00 94.77           C  
ATOM   1857 HG21 ILE A 119      -3.278  -4.314   0.977  1.00 94.77           H  
ATOM   1858 HG22 ILE A 119      -4.346  -5.106   2.149  1.00 94.77           H  
ATOM   1859 HG23 ILE A 119      -2.743  -4.557   2.644  1.00 94.77           H  
ATOM   1860  CD1 ILE A 119      -3.476  -7.534   3.641  1.00 94.77           C  
ATOM   1861 HD11 ILE A 119      -3.071  -8.096   4.482  1.00 94.77           H  
ATOM   1862 HD12 ILE A 119      -3.965  -6.635   4.018  1.00 94.77           H  
ATOM   1863 HD13 ILE A 119      -4.211  -8.161   3.136  1.00 94.77           H  
ATOM   1864  N   ILE A 120      -3.679  -6.348  -1.792  1.00 94.37           N  
ATOM   1865  H   ILE A 120      -2.819  -6.871  -1.871  1.00 94.37           H  
ATOM   1866  CA  ILE A 120      -4.222  -5.694  -2.994  1.00 94.37           C  
ATOM   1867  HA  ILE A 120      -4.380  -4.638  -2.773  1.00 94.37           H  
ATOM   1868  C   ILE A 120      -5.602  -6.270  -3.340  1.00 94.37           C  
ATOM   1869  CB  ILE A 120      -3.229  -5.783  -4.175  1.00 94.37           C  
ATOM   1870  HB  ILE A 120      -2.899  -6.816  -4.284  1.00 94.37           H  
ATOM   1871  O   ILE A 120      -6.544  -5.507  -3.520  1.00 94.37           O  
ATOM   1872  CG1 ILE A 120      -1.997  -4.893  -3.894  1.00 94.37           C  
ATOM   1873 HG12 ILE A 120      -1.614  -5.127  -2.901  1.00 94.37           H  
ATOM   1874 HG13 ILE A 120      -2.296  -3.845  -3.896  1.00 94.37           H  
ATOM   1875  CG2 ILE A 120      -3.913  -5.350  -5.482  1.00 94.37           C  
ATOM   1876 HG21 ILE A 120      -4.694  -6.053  -5.770  1.00 94.37           H  
ATOM   1877 HG22 ILE A 120      -3.205  -5.304  -6.309  1.00 94.37           H  
ATOM   1878 HG23 ILE A 120      -4.371  -4.370  -5.350  1.00 94.37           H  
ATOM   1879  CD1 ILE A 120      -0.836  -5.082  -4.880  1.00 94.37           C  
ATOM   1880 HD11 ILE A 120      -0.562  -6.136  -4.935  1.00 94.37           H  
ATOM   1881 HD12 ILE A 120       0.024  -4.510  -4.534  1.00 94.37           H  
ATOM   1882 HD13 ILE A 120      -1.109  -4.721  -5.871  1.00 94.37           H  
ATOM   1883  N   ILE A 121      -5.770  -7.597  -3.335  1.00 94.42           N  
ATOM   1884  H   ILE A 121      -4.959  -8.186  -3.211  1.00 94.42           H  
ATOM   1885  CA  ILE A 121      -7.084  -8.219  -3.594  1.00 94.42           C  
ATOM   1886  HA  ILE A 121      -7.467  -7.847  -4.544  1.00 94.42           H  
ATOM   1887  C   ILE A 121      -8.090  -7.833  -2.506  1.00 94.42           C  
ATOM   1888  CB  ILE A 121      -6.966  -9.754  -3.680  1.00 94.42           C  
ATOM   1889  HB  ILE A 121      -6.581 -10.128  -2.731  1.00 94.42           H  
ATOM   1890  O   ILE A 121      -9.255  -7.557  -2.789  1.00 94.42           O  
ATOM   1891  CG1 ILE A 121      -6.001 -10.158  -4.806  1.00 94.42           C  
ATOM   1892 HG12 ILE A 121      -6.464  -9.972  -5.775  1.00 94.42           H  
ATOM   1893 HG13 ILE A 121      -5.094  -9.555  -4.756  1.00 94.42           H  
ATOM   1894  CG2 ILE A 121      -8.340 -10.397  -3.947  1.00 94.42           C  
ATOM   1895 HG21 ILE A 121      -8.786  -9.944  -4.832  1.00 94.42           H  
ATOM   1896 HG22 ILE A 121      -9.016 -10.245  -3.106  1.00 94.42           H  
ATOM   1897 HG23 ILE A 121      -8.246 -11.469  -4.122  1.00 94.42           H  
ATOM   1898  CD1 ILE A 121      -5.567 -11.617  -4.711  1.00 94.42           C  
ATOM   1899 HD11 ILE A 121      -6.372 -12.289  -5.007  1.00 94.42           H  
ATOM   1900 HD12 ILE A 121      -5.233 -11.851  -3.700  1.00 94.42           H  
ATOM   1901 HD13 ILE A 121      -4.727 -11.736  -5.395  1.00 94.42           H  
ATOM   1902  N   LEU A 122      -7.644  -7.789  -1.246  1.00 94.70           N  
ATOM   1903  H   LEU A 122      -6.685  -8.051  -1.071  1.00 94.70           H  
ATOM   1904  CA  LEU A 122      -8.472  -7.342  -0.128  1.00 94.70           C  
ATOM   1905  HA  LEU A 122      -9.382  -7.941  -0.099  1.00 94.70           H  
ATOM   1906  C   LEU A 122      -8.953  -5.904  -0.331  1.00 94.70           C  
ATOM   1907  CB  LEU A 122      -7.691  -7.557   1.180  1.00 94.70           C  
ATOM   1908  HB2 LEU A 122      -6.833  -6.885   1.185  1.00 94.70           H  
ATOM   1909  HB3 LEU A 122      -7.322  -8.583   1.209  1.00 94.70           H  
ATOM   1910  O   LEU A 122     -10.138  -5.634  -0.164  1.00 94.70           O  
ATOM   1911  CG  LEU A 122      -8.511  -7.295   2.448  1.00 94.70           C  
ATOM   1912  HG  LEU A 122      -8.879  -6.269   2.417  1.00 94.70           H  
ATOM   1913  CD1 LEU A 122      -9.682  -8.264   2.599  1.00 94.70           C  
ATOM   1914 HD11 LEU A 122     -10.199  -8.076   3.540  1.00 94.70           H  
ATOM   1915 HD12 LEU A 122      -9.329  -9.295   2.575  1.00 94.70           H  
ATOM   1916 HD13 LEU A 122     -10.387  -8.106   1.783  1.00 94.70           H  
ATOM   1917  CD2 LEU A 122      -7.636  -7.435   3.690  1.00 94.70           C  
ATOM   1918 HD21 LEU A 122      -8.208  -7.152   4.574  1.00 94.70           H  
ATOM   1919 HD22 LEU A 122      -6.775  -6.772   3.608  1.00 94.70           H  
ATOM   1920 HD23 LEU A 122      -7.285  -8.462   3.791  1.00 94.70           H  
ATOM   1921  N   MET A 123      -8.067  -5.007  -0.753  1.00 94.19           N  
ATOM   1922  H   MET A 123      -7.113  -5.309  -0.894  1.00 94.19           H  
ATOM   1923  CA  MET A 123      -8.403  -3.632  -1.106  1.00 94.19           C  
ATOM   1924  HA  MET A 123      -8.852  -3.138  -0.244  1.00 94.19           H  
ATOM   1925  C   MET A 123      -9.413  -3.567  -2.261  1.00 94.19           C  
ATOM   1926  CB  MET A 123      -7.107  -2.906  -1.479  1.00 94.19           C  
ATOM   1927  HB2 MET A 123      -6.631  -3.430  -2.307  1.00 94.19           H  
ATOM   1928  HB3 MET A 123      -6.401  -2.914  -0.649  1.00 94.19           H  
ATOM   1929  O   MET A 123     -10.427  -2.883  -2.129  1.00 94.19           O  
ATOM   1930  CG  MET A 123      -7.369  -1.466  -1.902  1.00 94.19           C  
ATOM   1931  HG2 MET A 123      -8.316  -1.400  -2.436  1.00 94.19           H  
ATOM   1932  HG3 MET A 123      -7.416  -0.842  -1.009  1.00 94.19           H  
ATOM   1933  SD  MET A 123      -6.149  -0.795  -3.027  1.00 94.19           S  
ATOM   1934  CE  MET A 123      -6.426  -1.783  -4.517  1.00 94.19           C  
ATOM   1935  HE1 MET A 123      -6.079  -2.805  -4.365  1.00 94.19           H  
ATOM   1936  HE2 MET A 123      -5.874  -1.347  -5.350  1.00 94.19           H  
ATOM   1937  HE3 MET A 123      -7.487  -1.796  -4.763  1.00 94.19           H  
ATOM   1938  N   GLU A 124      -9.154  -4.268  -3.368  1.00 93.04           N  
ATOM   1939  H   GLU A 124      -8.296  -4.798  -3.419  1.00 93.04           H  
ATOM   1940  CA  GLU A 124     -10.027  -4.274  -4.553  1.00 93.04           C  
ATOM   1941  HA  GLU A 124     -10.155  -3.254  -4.916  1.00 93.04           H  
ATOM   1942  C   GLU A 124     -11.429  -4.815  -4.253  1.00 93.04           C  
ATOM   1943  CB  GLU A 124      -9.404  -5.130  -5.669  1.00 93.04           C  
ATOM   1944  HB2 GLU A 124      -9.127  -6.102  -5.261  1.00 93.04           H  
ATOM   1945  HB3 GLU A 124     -10.160  -5.287  -6.438  1.00 93.04           H  
ATOM   1946  O   GLU A 124     -12.394  -4.439  -4.916  1.00 93.04           O  
ATOM   1947  CG  GLU A 124      -8.185  -4.483  -6.345  1.00 93.04           C  
ATOM   1948  HG2 GLU A 124      -7.371  -4.383  -5.626  1.00 93.04           H  
ATOM   1949  HG3 GLU A 124      -8.468  -3.481  -6.668  1.00 93.04           H  
ATOM   1950  CD  GLU A 124      -7.696  -5.287  -7.564  1.00 93.04           C  
ATOM   1951  OE1 GLU A 124      -7.107  -4.660  -8.475  1.00 93.04           O  
ATOM   1952  OE2 GLU A 124      -7.965  -6.506  -7.635  1.00 93.04           O  
ATOM   1953  N   TYR A 125     -11.548  -5.690  -3.254  1.00 93.23           N  
ATOM   1954  H   TYR A 125     -10.699  -6.033  -2.827  1.00 93.23           H  
ATOM   1955  CA  TYR A 125     -12.824  -6.247  -2.825  1.00 93.23           C  
ATOM   1956  HA  TYR A 125     -13.474  -6.338  -3.695  1.00 93.23           H  
ATOM   1957  C   TYR A 125     -13.555  -5.361  -1.803  1.00 93.23           C  
ATOM   1958  CB  TYR A 125     -12.554  -7.652  -2.281  1.00 93.23           C  
ATOM   1959  HB2 TYR A 125     -11.848  -8.156  -2.941  1.00 93.23           H  
ATOM   1960  HB3 TYR A 125     -12.089  -7.581  -1.298  1.00 93.23           H  
ATOM   1961  O   TYR A 125     -14.783  -5.383  -1.728  1.00 93.23           O  
ATOM   1962  CG  TYR A 125     -13.795  -8.507  -2.204  1.00 93.23           C  
ATOM   1963  CD1 TYR A 125     -14.594  -8.464  -1.055  1.00 93.23           C  
ATOM   1964  HD1 TYR A 125     -14.338  -7.792  -0.249  1.00 93.23           H  
ATOM   1965  CD2 TYR A 125     -14.163  -9.323  -3.291  1.00 93.23           C  
ATOM   1966  HD2 TYR A 125     -13.554  -9.332  -4.183  1.00 93.23           H  
ATOM   1967  CE1 TYR A 125     -15.738  -9.265  -0.969  1.00 93.23           C  
ATOM   1968  HE1 TYR A 125     -16.315  -9.240  -0.056  1.00 93.23           H  
ATOM   1969  CE2 TYR A 125     -15.342 -10.093  -3.226  1.00 93.23           C  
ATOM   1970  HE2 TYR A 125     -15.652 -10.694  -4.068  1.00 93.23           H  
ATOM   1971  OH  TYR A 125     -17.294 -10.770  -1.981  1.00 93.23           O  
ATOM   1972  HH  TYR A 125     -17.759 -10.538  -1.174  1.00 93.23           H  
ATOM   1973  CZ  TYR A 125     -16.137 -10.062  -2.061  1.00 93.23           C  
ATOM   1974  N   ILE A 126     -12.813  -4.604  -0.988  1.00 93.11           N  
ATOM   1975  H   ILE A 126     -11.809  -4.636  -1.097  1.00 93.11           H  
ATOM   1976  CA  ILE A 126     -13.378  -3.714   0.034  1.00 93.11           C  
ATOM   1977  HA  ILE A 126     -14.246  -4.201   0.478  1.00 93.11           H  
ATOM   1978  C   ILE A 126     -13.890  -2.411  -0.573  1.00 93.11           C  
ATOM   1979  CB  ILE A 126     -12.340  -3.446   1.144  1.00 93.11           C  
ATOM   1980  HB  ILE A 126     -11.386  -3.213   0.670  1.00 93.11           H  
ATOM   1981  O   ILE A 126     -14.969  -1.967  -0.186  1.00 93.11           O  
ATOM   1982  CG1 ILE A 126     -12.180  -4.703   2.021  1.00 93.11           C  
ATOM   1983 HG12 ILE A 126     -12.084  -5.588   1.390  1.00 93.11           H  
ATOM   1984 HG13 ILE A 126     -13.063  -4.842   2.645  1.00 93.11           H  
ATOM   1985  CG2 ILE A 126     -12.721  -2.257   2.046  1.00 93.11           C  
ATOM   1986 HG21 ILE A 126     -11.948  -2.091   2.795  1.00 93.11           H  
ATOM   1987 HG22 ILE A 126     -13.678  -2.447   2.532  1.00 93.11           H  
ATOM   1988 HG23 ILE A 126     -12.786  -1.339   1.462  1.00 93.11           H  
ATOM   1989  CD1 ILE A 126     -10.954  -4.628   2.927  1.00 93.11           C  
ATOM   1990 HD11 ILE A 126     -10.820  -5.600   3.401  1.00 93.11           H  
ATOM   1991 HD12 ILE A 126     -10.071  -4.378   2.338  1.00 93.11           H  
ATOM   1992 HD13 ILE A 126     -11.095  -3.871   3.698  1.00 93.11           H  
ATOM   1993  N   PHE A 127     -13.114  -1.789  -1.461  1.00 94.99           N  
ATOM   1994  H   PHE A 127     -12.259  -2.232  -1.769  1.00 94.99           H  
ATOM   1995  CA  PHE A 127     -13.447  -0.482  -2.017  1.00 94.99           C  
ATOM   1996  HA  PHE A 127     -14.097   0.046  -1.319  1.00 94.99           H  
ATOM   1997  C   PHE A 127     -14.213  -0.616  -3.326  1.00 94.99           C  
ATOM   1998  CB  PHE A 127     -12.180   0.357  -2.213  1.00 94.99           C  
ATOM   1999  HB2 PHE A 127     -11.512  -0.175  -2.890  1.00 94.99           H  
ATOM   2000  HB3 PHE A 127     -12.457   1.294  -2.697  1.00 94.99           H  
ATOM   2001  O   PHE A 127     -13.701  -1.151  -4.310  1.00 94.99           O  
ATOM   2002  CG  PHE A 127     -11.445   0.699  -0.935  1.00 94.99           C  
ATOM   2003  CD1 PHE A 127     -12.119   1.306   0.139  1.00 94.99           C  
ATOM   2004  HD1 PHE A 127     -13.180   1.498   0.077  1.00 94.99           H  
ATOM   2005  CD2 PHE A 127     -10.071   0.436  -0.832  1.00 94.99           C  
ATOM   2006  HD2 PHE A 127      -9.559   0.017  -1.685  1.00 94.99           H  
ATOM   2007  CE1 PHE A 127     -11.418   1.645   1.305  1.00 94.99           C  
ATOM   2008  HE1 PHE A 127     -11.935   2.121   2.125  1.00 94.99           H  
ATOM   2009  CE2 PHE A 127      -9.371   0.745   0.344  1.00 94.99           C  
ATOM   2010  HE2 PHE A 127      -8.310   0.553   0.418  1.00 94.99           H  
ATOM   2011  CZ  PHE A 127     -10.052   1.348   1.409  1.00 94.99           C  
ATOM   2012  HZ  PHE A 127      -9.518   1.593   2.316  1.00 94.99           H  
ATOM   2013  N   ASP A 128     -15.422  -0.060  -3.353  1.00 93.84           N  
ATOM   2014  H   ASP A 128     -15.773   0.387  -2.518  1.00 93.84           H  
ATOM   2015  CA  ASP A 128     -16.158   0.115  -4.600  1.00 93.84           C  
ATOM   2016  HA  ASP A 128     -15.942  -0.746  -5.233  1.00 93.84           H  
ATOM   2017  C   ASP A 128     -15.672   1.350  -5.384  1.00 93.84           C  
ATOM   2018  CB  ASP A 128     -17.675   0.074  -4.339  1.00 93.84           C  
ATOM   2019  HB2 ASP A 128     -17.897  -0.789  -3.710  1.00 93.84           H  
ATOM   2020  HB3 ASP A 128     -18.172  -0.093  -5.295  1.00 93.84           H  
ATOM   2021  O   ASP A 128     -14.812   2.114  -4.940  1.00 93.84           O  
ATOM   2022  CG  ASP A 128     -18.301   1.323  -3.706  1.00 93.84           C  
ATOM   2023  OD1 ASP A 128     -19.503   1.236  -3.368  1.00 93.84           O  
ATOM   2024  OD2 ASP A 128     -17.661   2.397  -3.688  1.00 93.84           O  
ATOM   2025  N   ASP A 129     -16.223   1.569  -6.578  1.00 94.57           N  
ATOM   2026  H   ASP A 129     -16.895   0.907  -6.939  1.00 94.57           H  
ATOM   2027  CA  ASP A 129     -15.822   2.702  -7.419  1.00 94.57           C  
ATOM   2028  HA  ASP A 129     -14.748   2.637  -7.594  1.00 94.57           H  
ATOM   2029  C   ASP A 129     -16.088   4.069  -6.754  1.00 94.57           C  
ATOM   2030  CB  ASP A 129     -16.533   2.610  -8.777  1.00 94.57           C  
ATOM   2031  HB2 ASP A 129     -16.335   3.527  -9.333  1.00 94.57           H  
ATOM   2032  HB3 ASP A 129     -17.609   2.548  -8.611  1.00 94.57           H  
ATOM   2033  O   ASP A 129     -15.371   5.041  -7.019  1.00 94.57           O  
ATOM   2034  CG  ASP A 129     -16.074   1.429  -9.646  1.00 94.57           C  
ATOM   2035  OD1 ASP A 129     -16.917   0.955 -10.439  1.00 94.57           O  
ATOM   2036  OD2 ASP A 129     -14.885   1.028  -9.562  1.00 94.57           O  
ATOM   2037  N   THR A 130     -17.072   4.156  -5.852  1.00 94.51           N  
ATOM   2038  H   THR A 130     -17.481   3.296  -5.516  1.00 94.51           H  
ATOM   2039  CA  THR A 130     -17.370   5.377  -5.090  1.00 94.51           C  
ATOM   2040  HA  THR A 130     -17.387   6.223  -5.777  1.00 94.51           H  
ATOM   2041  C   THR A 130     -16.283   5.627  -4.049  1.00 94.51           C  
ATOM   2042  CB  THR A 130     -18.734   5.301  -4.381  1.00 94.51           C  
ATOM   2043  HB  THR A 130     -18.664   4.660  -3.503  1.00 94.51           H  
ATOM   2044  O   THR A 130     -15.756   6.740  -3.958  1.00 94.51           O  
ATOM   2045  CG2 THR A 130     -19.207   6.683  -3.937  1.00 94.51           C  
ATOM   2046 HG21 THR A 130     -20.177   6.588  -3.450  1.00 94.51           H  
ATOM   2047 HG22 THR A 130     -19.302   7.339  -4.803  1.00 94.51           H  
ATOM   2048 HG23 THR A 130     -18.496   7.113  -3.231  1.00 94.51           H  
ATOM   2049  OG1 THR A 130     -19.729   4.780  -5.232  1.00 94.51           O  
ATOM   2050  HG1 THR A 130     -19.752   3.843  -5.023  1.00 94.51           H  
ATOM   2051  N   ASP A 131     -15.889   4.592  -3.310  1.00 95.13           N  
ATOM   2052  H   ASP A 131     -16.367   3.711  -3.433  1.00 95.13           H  
ATOM   2053  CA  ASP A 131     -14.789   4.652  -2.348  1.00 95.13           C  
ATOM   2054  HA  ASP A 131     -14.992   5.434  -1.615  1.00 95.13           H  
ATOM   2055  C   ASP A 131     -13.462   4.991  -3.036  1.00 95.13           C  
ATOM   2056  CB  ASP A 131     -14.667   3.317  -1.610  1.00 95.13           C  
ATOM   2057  HB2 ASP A 131     -13.776   3.365  -0.985  1.00 95.13           H  
ATOM   2058  HB3 ASP A 131     -14.534   2.511  -2.331  1.00 95.13           H  
ATOM   2059  O   ASP A 131     -12.724   5.869  -2.579  1.00 95.13           O  
ATOM   2060  CG  ASP A 131     -15.861   3.002  -0.710  1.00 95.13           C  
ATOM   2061  OD1 ASP A 131     -16.042   1.812  -0.385  1.00 95.13           O  
ATOM   2062  OD2 ASP A 131     -16.534   3.956  -0.252  1.00 95.13           O  
ATOM   2063  N   MET A 132     -13.192   4.379  -4.192  1.00 94.81           N  
ATOM   2064  H   MET A 132     -13.820   3.647  -4.492  1.00 94.81           H  
ATOM   2065  CA  MET A 132     -12.010   4.685  -5.001  1.00 94.81           C  
ATOM   2066  HA  MET A 132     -11.125   4.567  -4.375  1.00 94.81           H  
ATOM   2067  C   MET A 132     -12.016   6.138  -5.496  1.00 94.81           C  
ATOM   2068  CB  MET A 132     -11.911   3.709  -6.181  1.00 94.81           C  
ATOM   2069  HB2 MET A 132     -11.108   4.032  -6.842  1.00 94.81           H  
ATOM   2070  HB3 MET A 132     -12.843   3.727  -6.746  1.00 94.81           H  
ATOM   2071  O   MET A 132     -10.967   6.787  -5.506  1.00 94.81           O  
ATOM   2072  CG  MET A 132     -11.624   2.269  -5.734  1.00 94.81           C  
ATOM   2073  HG2 MET A 132     -11.597   1.630  -6.616  1.00 94.81           H  
ATOM   2074  HG3 MET A 132     -12.448   1.919  -5.112  1.00 94.81           H  
ATOM   2075  SD  MET A 132     -10.100   2.008  -4.783  1.00 94.81           S  
ATOM   2076  CE  MET A 132      -8.849   2.397  -6.015  1.00 94.81           C  
ATOM   2077  HE1 MET A 132      -8.442   3.385  -5.799  1.00 94.81           H  
ATOM   2078  HE2 MET A 132      -8.051   1.656  -5.958  1.00 94.81           H  
ATOM   2079  HE3 MET A 132      -9.298   2.384  -7.009  1.00 94.81           H  
ATOM   2080  N   SER A 133     -13.180   6.691  -5.851  1.00 95.17           N  
ATOM   2081  H   SER A 133     -14.002   6.104  -5.865  1.00 95.17           H  
ATOM   2082  CA  SER A 133     -13.316   8.113  -6.192  1.00 95.17           C  
ATOM   2083  HA  SER A 133     -12.595   8.354  -6.973  1.00 95.17           H  
ATOM   2084  C   SER A 133     -13.021   9.022  -4.991  1.00 95.17           C  
ATOM   2085  CB  SER A 133     -14.714   8.381  -6.756  1.00 95.17           C  
ATOM   2086  HB2 SER A 133     -14.871   7.760  -7.637  1.00 95.17           H  
ATOM   2087  HB3 SER A 133     -15.473   8.134  -6.014  1.00 95.17           H  
ATOM   2088  O   SER A 133     -12.293  10.012  -5.123  1.00 95.17           O  
ATOM   2089  OG  SER A 133     -14.831   9.745  -7.117  1.00 95.17           O  
ATOM   2090  HG  SER A 133     -15.504  10.136  -6.555  1.00 95.17           H  
ATOM   2091  N   HIS A 134     -13.505   8.667  -3.795  1.00 95.36           N  
ATOM   2092  H   HIS A 134     -14.094   7.849  -3.732  1.00 95.36           H  
ATOM   2093  CA  HIS A 134     -13.172   9.392  -2.565  1.00 95.36           C  
ATOM   2094  HA  HIS A 134     -13.440  10.439  -2.701  1.00 95.36           H  
ATOM   2095  C   HIS A 134     -11.666   9.364  -2.274  1.00 95.36           C  
ATOM   2096  CB  HIS A 134     -13.978   8.837  -1.383  1.00 95.36           C  
ATOM   2097  HB2 HIS A 134     -13.548   9.211  -0.454  1.00 95.36           H  
ATOM   2098  HB3 HIS A 134     -13.914   7.749  -1.362  1.00 95.36           H  
ATOM   2099  O   HIS A 134     -11.080  10.420  -2.016  1.00 95.36           O  
ATOM   2100  CG  HIS A 134     -15.424   9.250  -1.414  1.00 95.36           C  
ATOM   2101  CD2 HIS A 134     -16.519   8.429  -1.451  1.00 95.36           C  
ATOM   2102  HD2 HIS A 134     -16.506   7.350  -1.478  1.00 95.36           H  
ATOM   2103  ND1 HIS A 134     -15.886  10.546  -1.367  1.00 95.36           N  
ATOM   2104  HD1 HIS A 134     -15.313  11.375  -1.306  1.00 95.36           H  
ATOM   2105  CE1 HIS A 134     -17.228  10.509  -1.382  1.00 95.36           C  
ATOM   2106  HE1 HIS A 134     -17.879  11.370  -1.347  1.00 95.36           H  
ATOM   2107  NE2 HIS A 134     -17.659   9.243  -1.428  1.00 95.36           N  
ATOM   2108  N   LEU A 135     -11.022   8.196  -2.381  1.00 95.28           N  
ATOM   2109  H   LEU A 135     -11.567   7.368  -2.571  1.00 95.28           H  
ATOM   2110  CA  LEU A 135      -9.568   8.057  -2.231  1.00 95.28           C  
ATOM   2111  HA  LEU A 135      -9.275   8.432  -1.250  1.00 95.28           H  
ATOM   2112  C   LEU A 135      -8.809   8.904  -3.256  1.00 95.28           C  
ATOM   2113  CB  LEU A 135      -9.160   6.576  -2.360  1.00 95.28           C  
ATOM   2114  HB2 LEU A 135      -9.586   6.172  -3.278  1.00 95.28           H  
ATOM   2115  HB3 LEU A 135      -8.075   6.517  -2.449  1.00 95.28           H  
ATOM   2116  O   LEU A 135      -7.875   9.618  -2.889  1.00 95.28           O  
ATOM   2117  CG  LEU A 135      -9.591   5.685  -1.183  1.00 95.28           C  
ATOM   2118  HG  LEU A 135     -10.666   5.784  -1.033  1.00 95.28           H  
ATOM   2119  CD1 LEU A 135      -9.276   4.222  -1.481  1.00 95.28           C  
ATOM   2120 HD11 LEU A 135      -8.204   4.077  -1.617  1.00 95.28           H  
ATOM   2121 HD12 LEU A 135      -9.802   3.906  -2.382  1.00 95.28           H  
ATOM   2122 HD13 LEU A 135      -9.620   3.595  -0.658  1.00 95.28           H  
ATOM   2123  CD2 LEU A 135      -8.875   6.070   0.113  1.00 95.28           C  
ATOM   2124 HD21 LEU A 135      -7.795   5.984  -0.015  1.00 95.28           H  
ATOM   2125 HD22 LEU A 135      -9.202   5.406   0.912  1.00 95.28           H  
ATOM   2126 HD23 LEU A 135      -9.131   7.093   0.389  1.00 95.28           H  
ATOM   2127  N   LYS A 136      -9.243   8.890  -4.520  1.00 95.68           N  
ATOM   2128  H   LYS A 136      -9.999   8.258  -4.744  1.00 95.68           H  
ATOM   2129  CA  LYS A 136      -8.626   9.655  -5.609  1.00 95.68           C  
ATOM   2130  HA  LYS A 136      -7.574   9.375  -5.669  1.00 95.68           H  
ATOM   2131  C   LYS A 136      -8.656  11.163  -5.356  1.00 95.68           C  
ATOM   2132  CB  LYS A 136      -9.321   9.264  -6.922  1.00 95.68           C  
ATOM   2133  HB2 LYS A 136      -9.228   8.186  -7.051  1.00 95.68           H  
ATOM   2134  HB3 LYS A 136     -10.382   9.510  -6.878  1.00 95.68           H  
ATOM   2135  O   LYS A 136      -7.629  11.831  -5.486  1.00 95.68           O  
ATOM   2136  CG  LYS A 136      -8.695   9.970  -8.125  1.00 95.68           C  
ATOM   2137  HG2 LYS A 136      -9.050  11.000  -8.159  1.00 95.68           H  
ATOM   2138  HG3 LYS A 136      -7.612   9.987  -7.995  1.00 95.68           H  
ATOM   2139  CD  LYS A 136      -9.032   9.271  -9.447  1.00 95.68           C  
ATOM   2140  HD2 LYS A 136     -10.110   9.291  -9.605  1.00 95.68           H  
ATOM   2141  HD3 LYS A 136      -8.679   8.240  -9.427  1.00 95.68           H  
ATOM   2142  CE  LYS A 136      -8.319  10.041 -10.555  1.00 95.68           C  
ATOM   2143  HE2 LYS A 136      -7.244  10.042 -10.378  1.00 95.68           H  
ATOM   2144  HE3 LYS A 136      -8.660  11.074 -10.492  1.00 95.68           H  
ATOM   2145  NZ  LYS A 136      -8.591   9.524 -11.917  1.00 95.68           N  
ATOM   2146  HZ1 LYS A 136      -7.875   8.862 -12.181  1.00 95.68           H  
ATOM   2147  HZ2 LYS A 136      -8.517  10.302 -12.557  1.00 95.68           H  
ATOM   2148  HZ3 LYS A 136      -9.519   9.135 -12.010  1.00 95.68           H  
ATOM   2149  N   VAL A 137      -9.811  11.702  -4.960  1.00 94.75           N  
ATOM   2150  H   VAL A 137     -10.613  11.093  -4.886  1.00 94.75           H  
ATOM   2151  CA  VAL A 137      -9.962  13.134  -4.647  1.00 94.75           C  
ATOM   2152  HA  VAL A 137      -9.558  13.719  -5.473  1.00 94.75           H  
ATOM   2153  C   VAL A 137      -9.158  13.515  -3.402  1.00 94.75           C  
ATOM   2154  CB  VAL A 137     -11.450  13.501  -4.477  1.00 94.75           C  
ATOM   2155  HB  VAL A 137     -11.905  12.827  -3.751  1.00 94.75           H  
ATOM   2156  O   VAL A 137      -8.495  14.554  -3.394  1.00 94.75           O  
ATOM   2157  CG1 VAL A 137     -11.647  14.945  -3.988  1.00 94.75           C  
ATOM   2158 HG11 VAL A 137     -12.710  15.185  -3.978  1.00 94.75           H  
ATOM   2159 HG12 VAL A 137     -11.264  15.052  -2.973  1.00 94.75           H  
ATOM   2160 HG13 VAL A 137     -11.124  15.634  -4.652  1.00 94.75           H  
ATOM   2161  CG2 VAL A 137     -12.197  13.370  -5.810  1.00 94.75           C  
ATOM   2162 HG21 VAL A 137     -13.261  13.556  -5.659  1.00 94.75           H  
ATOM   2163 HG22 VAL A 137     -11.808  14.083  -6.537  1.00 94.75           H  
ATOM   2164 HG23 VAL A 137     -12.090  12.363  -6.212  1.00 94.75           H  
ATOM   2165  N   ALA A 138      -9.189  12.681  -2.362  1.00 95.34           N  
ATOM   2166  H   ALA A 138      -9.752  11.844  -2.419  1.00 95.34           H  
ATOM   2167  CA  ALA A 138      -8.426  12.902  -1.138  1.00 95.34           C  
ATOM   2168  HA  ALA A 138      -8.700  13.867  -0.710  1.00 95.34           H  
ATOM   2169  C   ALA A 138      -6.913  12.921  -1.388  1.00 95.34           C  
ATOM   2170  CB  ALA A 138      -8.799  11.803  -0.148  1.00 95.34           C  
ATOM   2171  HB1 ALA A 138      -8.133  11.841   0.714  1.00 95.34           H  
ATOM   2172  HB2 ALA A 138      -8.698  10.822  -0.612  1.00 95.34           H  
ATOM   2173  HB3 ALA A 138      -9.832  11.949   0.169  1.00 95.34           H  
ATOM   2174  O   ALA A 138      -6.229  13.829  -0.914  1.00 95.34           O  
ATOM   2175  N   LEU A 139      -6.403  11.957  -2.160  1.00 95.42           N  
ATOM   2176  H   LEU A 139      -7.015  11.227  -2.494  1.00 95.42           H  
ATOM   2177  CA  LEU A 139      -4.995  11.888  -2.538  1.00 95.42           C  
ATOM   2178  HA  LEU A 139      -4.396  11.835  -1.628  1.00 95.42           H  
ATOM   2179  C   LEU A 139      -4.575  13.147  -3.301  1.00 95.42           C  
ATOM   2180  CB  LEU A 139      -4.758  10.615  -3.371  1.00 95.42           C  
ATOM   2181  HB2 LEU A 139      -5.018   9.742  -2.772  1.00 95.42           H  
ATOM   2182  HB3 LEU A 139      -5.415  10.633  -4.241  1.00 95.42           H  
ATOM   2183  O   LEU A 139      -3.610  13.802  -2.912  1.00 95.42           O  
ATOM   2184  CG  LEU A 139      -3.305  10.473  -3.858  1.00 95.42           C  
ATOM   2185  HG  LEU A 139      -3.032  11.353  -4.440  1.00 95.42           H  
ATOM   2186  CD1 LEU A 139      -2.327  10.327  -2.692  1.00 95.42           C  
ATOM   2187 HD11 LEU A 139      -2.301  11.251  -2.114  1.00 95.42           H  
ATOM   2188 HD12 LEU A 139      -2.627   9.501  -2.047  1.00 95.42           H  
ATOM   2189 HD13 LEU A 139      -1.325  10.133  -3.074  1.00 95.42           H  
ATOM   2190  CD2 LEU A 139      -3.168   9.266  -4.775  1.00 95.42           C  
ATOM   2191 HD21 LEU A 139      -3.846   9.364  -5.623  1.00 95.42           H  
ATOM   2192 HD22 LEU A 139      -2.148   9.234  -5.159  1.00 95.42           H  
ATOM   2193 HD23 LEU A 139      -3.382   8.347  -4.230  1.00 95.42           H  
ATOM   2194  N   TYR A 140      -5.338  13.529  -4.329  1.00 94.91           N  
ATOM   2195  H   TYR A 140      -6.111  12.940  -4.604  1.00 94.91           H  
ATOM   2196  CA  TYR A 140      -5.048  14.725  -5.119  1.00 94.91           C  
ATOM   2197  HA  TYR A 140      -4.071  14.606  -5.587  1.00 94.91           H  
ATOM   2198  C   TYR A 140      -4.981  15.984  -4.243  1.00 94.91           C  
ATOM   2199  CB  TYR A 140      -6.099  14.867  -6.225  1.00 94.91           C  
ATOM   2200  HB2 TYR A 140      -6.078  13.971  -6.846  1.00 94.91           H  
ATOM   2201  HB3 TYR A 140      -7.091  14.934  -5.779  1.00 94.91           H  
ATOM   2202  O   TYR A 140      -4.001  16.722  -4.297  1.00 94.91           O  
ATOM   2203  CG  TYR A 140      -5.866  16.071  -7.112  1.00 94.91           C  
ATOM   2204  CD1 TYR A 140      -6.596  17.260  -6.907  1.00 94.91           C  
ATOM   2205  HD1 TYR A 140      -7.340  17.308  -6.126  1.00 94.91           H  
ATOM   2206  CD2 TYR A 140      -4.882  16.015  -8.118  1.00 94.91           C  
ATOM   2207  HD2 TYR A 140      -4.301  15.118  -8.272  1.00 94.91           H  
ATOM   2208  CE1 TYR A 140      -6.343  18.391  -7.707  1.00 94.91           C  
ATOM   2209  HE1 TYR A 140      -6.892  19.308  -7.550  1.00 94.91           H  
ATOM   2210  CE2 TYR A 140      -4.632  17.141  -8.922  1.00 94.91           C  
ATOM   2211  HE2 TYR A 140      -3.865  17.112  -9.682  1.00 94.91           H  
ATOM   2212  OH  TYR A 140      -5.098  19.411  -9.497  1.00 94.91           O  
ATOM   2213  HH  TYR A 140      -5.565  20.203  -9.222  1.00 94.91           H  
ATOM   2214  CZ  TYR A 140      -5.358  18.331  -8.719  1.00 94.91           C  
ATOM   2215  N   ARG A 141      -5.969  16.198  -3.361  1.00 94.70           N  
ATOM   2216  H   ARG A 141      -6.727  15.530  -3.330  1.00 94.70           H  
ATOM   2217  CA  ARG A 141      -5.980  17.349  -2.437  1.00 94.70           C  
ATOM   2218  HA  ARG A 141      -5.916  18.273  -3.012  1.00 94.70           H  
ATOM   2219  C   ARG A 141      -4.775  17.368  -1.500  1.00 94.70           C  
ATOM   2220  CB  ARG A 141      -7.266  17.342  -1.603  1.00 94.70           C  
ATOM   2221  HB2 ARG A 141      -7.427  16.346  -1.191  1.00 94.70           H  
ATOM   2222  HB3 ARG A 141      -7.156  18.040  -0.773  1.00 94.70           H  
ATOM   2223  O   ARG A 141      -4.243  18.438  -1.218  1.00 94.70           O  
ATOM   2224  CG  ARG A 141      -8.483  17.767  -2.430  1.00 94.70           C  
ATOM   2225  HG2 ARG A 141      -8.348  18.793  -2.772  1.00 94.70           H  
ATOM   2226  HG3 ARG A 141      -8.596  17.115  -3.296  1.00 94.70           H  
ATOM   2227  CD  ARG A 141      -9.732  17.679  -1.554  1.00 94.70           C  
ATOM   2228  HD2 ARG A 141      -9.603  18.332  -0.691  1.00 94.70           H  
ATOM   2229  HD3 ARG A 141      -9.839  16.653  -1.202  1.00 94.70           H  
ATOM   2230  NE  ARG A 141     -10.938  18.065  -2.308  1.00 94.70           N  
ATOM   2231  HE  ARG A 141     -10.814  18.263  -3.291  1.00 94.70           H  
ATOM   2232  NH1 ARG A 141     -12.411  17.866  -0.567  1.00 94.70           N  
ATOM   2233 HH11 ARG A 141     -13.344  17.941  -0.189  1.00 94.70           H  
ATOM   2234 HH12 ARG A 141     -11.631  17.705   0.054  1.00 94.70           H  
ATOM   2235  NH2 ARG A 141     -13.164  18.424  -2.599  1.00 94.70           N  
ATOM   2236 HH21 ARG A 141     -14.101  18.466  -2.224  1.00 94.70           H  
ATOM   2237 HH22 ARG A 141     -13.004  18.620  -3.577  1.00 94.70           H  
ATOM   2238  CZ  ARG A 141     -12.162  18.115  -1.823  1.00 94.70           C  
ATOM   2239  N   ARG A 142      -4.344  16.203  -1.014  1.00 94.28           N  
ATOM   2240  H   ARG A 142      -4.835  15.365  -1.292  1.00 94.28           H  
ATOM   2241  CA  ARG A 142      -3.190  16.080  -0.109  1.00 94.28           C  
ATOM   2242  HA  ARG A 142      -3.261  16.830   0.678  1.00 94.28           H  
ATOM   2243  C   ARG A 142      -1.866  16.353  -0.804  1.00 94.28           C  
ATOM   2244  CB  ARG A 142      -3.186  14.686   0.514  1.00 94.28           C  
ATOM   2245  HB2 ARG A 142      -2.220  14.490   0.979  1.00 94.28           H  
ATOM   2246  HB3 ARG A 142      -3.361  13.935  -0.256  1.00 94.28           H  
ATOM   2247  O   ARG A 142      -0.994  16.944  -0.178  1.00 94.28           O  
ATOM   2248  CG  ARG A 142      -4.268  14.613   1.586  1.00 94.28           C  
ATOM   2249  HG2 ARG A 142      -5.213  15.007   1.214  1.00 94.28           H  
ATOM   2250  HG3 ARG A 142      -3.953  15.208   2.443  1.00 94.28           H  
ATOM   2251  CD  ARG A 142      -4.473  13.169   2.013  1.00 94.28           C  
ATOM   2252  HD2 ARG A 142      -4.919  12.608   1.191  1.00 94.28           H  
ATOM   2253  HD3 ARG A 142      -3.504  12.731   2.250  1.00 94.28           H  
ATOM   2254  NE  ARG A 142      -5.361  13.149   3.176  1.00 94.28           N  
ATOM   2255  HE  ARG A 142      -5.833  14.013   3.404  1.00 94.28           H  
ATOM   2256  NH1 ARG A 142      -5.106  10.952   3.795  1.00 94.28           N  
ATOM   2257 HH11 ARG A 142      -5.433  10.256   4.449  1.00 94.28           H  
ATOM   2258 HH12 ARG A 142      -4.674  10.690   2.920  1.00 94.28           H  
ATOM   2259  NH2 ARG A 142      -6.341  12.347   5.017  1.00 94.28           N  
ATOM   2260 HH21 ARG A 142      -6.494  11.575   5.650  1.00 94.28           H  
ATOM   2261 HH22 ARG A 142      -6.686  13.257   5.285  1.00 94.28           H  
ATOM   2262  CZ  ARG A 142      -5.594  12.141   3.979  1.00 94.28           C  
ATOM   2263  N   ILE A 143      -1.737  15.960  -2.069  1.00 93.50           N  
ATOM   2264  H   ILE A 143      -2.487  15.430  -2.490  1.00 93.50           H  
ATOM   2265  CA  ILE A 143      -0.564  16.284  -2.889  1.00 93.50           C  
ATOM   2266  HA  ILE A 143       0.339  16.011  -2.343  1.00 93.50           H  
ATOM   2267  C   ILE A 143      -0.499  17.797  -3.108  1.00 93.50           C  
ATOM   2268  CB  ILE A 143      -0.582  15.479  -4.204  1.00 93.50           C  
ATOM   2269  HB  ILE A 143      -1.544  15.629  -4.695  1.00 93.50           H  
ATOM   2270  O   ILE A 143       0.493  18.409  -2.730  1.00 93.50           O  
ATOM   2271  CG1 ILE A 143      -0.406  13.976  -3.885  1.00 93.50           C  
ATOM   2272 HG12 ILE A 143       0.625  13.786  -3.585  1.00 93.50           H  
ATOM   2273 HG13 ILE A 143      -1.051  13.687  -3.056  1.00 93.50           H  
ATOM   2274  CG2 ILE A 143       0.531  15.954  -5.157  1.00 93.50           C  
ATOM   2275 HG21 ILE A 143       0.403  17.003  -5.423  1.00 93.50           H  
ATOM   2276 HG22 ILE A 143       0.523  15.386  -6.087  1.00 93.50           H  
ATOM   2277 HG23 ILE A 143       1.508  15.848  -4.687  1.00 93.50           H  
ATOM   2278  CD1 ILE A 143      -0.762  13.069  -5.059  1.00 93.50           C  
ATOM   2279 HD11 ILE A 143      -1.793  13.246  -5.365  1.00 93.50           H  
ATOM   2280 HD12 ILE A 143      -0.092  13.272  -5.895  1.00 93.50           H  
ATOM   2281 HD13 ILE A 143      -0.650  12.026  -4.761  1.00 93.50           H  
ATOM   2282  N   GLN A 144      -1.595  18.412  -3.573  1.00 91.24           N  
ATOM   2283  H   GLN A 144      -2.386  17.848  -3.847  1.00 91.24           H  
ATOM   2284  CA  GLN A 144      -1.651  19.864  -3.805  1.00 91.24           C  
ATOM   2285  HA  GLN A 144      -0.909  20.130  -4.558  1.00 91.24           H  
ATOM   2286  C   GLN A 144      -1.295  20.670  -2.543  1.00 91.24           C  
ATOM   2287  CB  GLN A 144      -3.050  20.257  -4.315  1.00 91.24           C  
ATOM   2288  HB2 GLN A 144      -3.799  19.920  -3.599  1.00 91.24           H  
ATOM   2289  HB3 GLN A 144      -3.108  21.344  -4.370  1.00 91.24           H  
ATOM   2290  O   GLN A 144      -0.513  21.609  -2.603  1.00 91.24           O  
ATOM   2291  CG  GLN A 144      -3.398  19.683  -5.700  1.00 91.24           C  
ATOM   2292  HG2 GLN A 144      -4.415  19.976  -5.959  1.00 91.24           H  
ATOM   2293  HG3 GLN A 144      -3.362  18.593  -5.676  1.00 91.24           H  
ATOM   2294  CD  GLN A 144      -2.469  20.171  -6.802  1.00 91.24           C  
ATOM   2295  NE2 GLN A 144      -1.852  19.286  -7.551  1.00 91.24           N  
ATOM   2296 HE21 GLN A 144      -1.149  19.668  -8.168  1.00 91.24           H  
ATOM   2297 HE22 GLN A 144      -1.910  18.299  -7.349  1.00 91.24           H  
ATOM   2298  OE1 GLN A 144      -2.303  21.354  -7.025  1.00 91.24           O  
ATOM   2299  N   ARG A 145      -1.791  20.257  -1.368  1.00 91.02           N  
ATOM   2300  H   ARG A 145      -2.440  19.482  -1.372  1.00 91.02           H  
ATOM   2301  CA  ARG A 145      -1.467  20.932  -0.098  1.00 91.02           C  
ATOM   2302  HA  ARG A 145      -1.608  22.005  -0.228  1.00 91.02           H  
ATOM   2303  C   ARG A 145      -0.016  20.784   0.343  1.00 91.02           C  
ATOM   2304  CB  ARG A 145      -2.364  20.418   1.026  1.00 91.02           C  
ATOM   2305  HB2 ARG A 145      -2.385  19.329   1.011  1.00 91.02           H  
ATOM   2306  HB3 ARG A 145      -1.965  20.747   1.986  1.00 91.02           H  
ATOM   2307  O   ARG A 145       0.467  21.660   1.046  1.00 91.02           O  
ATOM   2308  CG  ARG A 145      -3.771  20.980   0.879  1.00 91.02           C  
ATOM   2309  HG2 ARG A 145      -4.184  20.696  -0.089  1.00 91.02           H  
ATOM   2310  HG3 ARG A 145      -3.741  22.068   0.938  1.00 91.02           H  
ATOM   2311  CD  ARG A 145      -4.647  20.433   1.999  1.00 91.02           C  
ATOM   2312  HD2 ARG A 145      -4.525  19.352   2.057  1.00 91.02           H  
ATOM   2313  HD3 ARG A 145      -4.337  20.889   2.940  1.00 91.02           H  
ATOM   2314  NE  ARG A 145      -6.045  20.739   1.697  1.00 91.02           N  
ATOM   2315  HE  ARG A 145      -6.252  20.919   0.725  1.00 91.02           H  
ATOM   2316  NH1 ARG A 145      -6.891  20.583   3.808  1.00 91.02           N  
ATOM   2317 HH11 ARG A 145      -5.955  20.454   4.163  1.00 91.02           H  
ATOM   2318 HH12 ARG A 145      -7.697  20.675   4.409  1.00 91.02           H  
ATOM   2319  NH2 ARG A 145      -8.252  20.974   2.087  1.00 91.02           N  
ATOM   2320 HH21 ARG A 145      -8.373  21.090   1.091  1.00 91.02           H  
ATOM   2321 HH22 ARG A 145      -9.020  20.529   2.569  1.00 91.02           H  
ATOM   2322  CZ  ARG A 145      -7.054  20.749   2.531  1.00 91.02           C  
ATOM   2323  N   ARG A 146       0.658  19.676   0.017  1.00 87.36           N  
ATOM   2324  H   ARG A 146       0.228  19.025  -0.624  1.00 87.36           H  
ATOM   2325  CA  ARG A 146       2.088  19.517   0.335  1.00 87.36           C  
ATOM   2326  HA  ARG A 146       2.289  19.871   1.346  1.00 87.36           H  
ATOM   2327  C   ARG A 146       2.935  20.411  -0.560  1.00 87.36           C  
ATOM   2328  CB  ARG A 146       2.528  18.055   0.211  1.00 87.36           C  
ATOM   2329  HB2 ARG A 146       2.112  17.618  -0.697  1.00 87.36           H  
ATOM   2330  HB3 ARG A 146       3.614  18.033   0.129  1.00 87.36           H  
ATOM   2331  O   ARG A 146       3.817  21.089  -0.050  1.00 87.36           O  
ATOM   2332  CG  ARG A 146       2.124  17.222   1.434  1.00 87.36           C  
ATOM   2333  HG2 ARG A 146       2.555  17.666   2.331  1.00 87.36           H  
ATOM   2334  HG3 ARG A 146       1.038  17.200   1.529  1.00 87.36           H  
ATOM   2335  CD  ARG A 146       2.662  15.799   1.258  1.00 87.36           C  
ATOM   2336  HD2 ARG A 146       2.200  15.364   0.371  1.00 87.36           H  
ATOM   2337  HD3 ARG A 146       3.734  15.858   1.069  1.00 87.36           H  
ATOM   2338  NE  ARG A 146       2.368  14.934   2.423  1.00 87.36           N  
ATOM   2339  HE  ARG A 146       1.390  14.795   2.635  1.00 87.36           H  
ATOM   2340  NH1 ARG A 146       4.519  14.433   3.019  1.00 87.36           N  
ATOM   2341 HH11 ARG A 146       5.159  13.995   3.666  1.00 87.36           H  
ATOM   2342 HH12 ARG A 146       4.829  15.180   2.413  1.00 87.36           H  
ATOM   2343  NH2 ARG A 146       2.856  13.418   4.061  1.00 87.36           N  
ATOM   2344 HH21 ARG A 146       1.904  13.082   4.038  1.00 87.36           H  
ATOM   2345 HH22 ARG A 146       3.537  12.847   4.541  1.00 87.36           H  
ATOM   2346  CZ  ARG A 146       3.239  14.269   3.158  1.00 87.36           C  
ATOM   2347  N   ASP A 147       2.596  20.474  -1.845  1.00 85.46           N  
ATOM   2348  H   ASP A 147       1.878  19.858  -2.199  1.00 85.46           H  
ATOM   2349  CA  ASP A 147       3.284  21.345  -2.798  1.00 85.46           C  
ATOM   2350  HA  ASP A 147       4.348  21.112  -2.779  1.00 85.46           H  
ATOM   2351  C   ASP A 147       3.139  22.838  -2.433  1.00 85.46           C  
ATOM   2352  CB  ASP A 147       2.757  21.075  -4.219  1.00 85.46           C  
ATOM   2353  HB2 ASP A 147       3.225  21.789  -4.898  1.00 85.46           H  
ATOM   2354  HB3 ASP A 147       1.683  21.261  -4.238  1.00 85.46           H  
ATOM   2355  O   ASP A 147       4.048  23.617  -2.706  1.00 85.46           O  
ATOM   2356  CG  ASP A 147       3.031  19.662  -4.764  1.00 85.46           C  
ATOM   2357  OD1 ASP A 147       2.292  19.264  -5.694  1.00 85.46           O  
ATOM   2358  OD2 ASP A 147       3.984  18.988  -4.305  1.00 85.46           O  
ATOM   2359  N   ASP A 148       2.036  23.235  -1.784  1.00 84.23           N  
ATOM   2360  H   ASP A 148       1.259  22.591  -1.739  1.00 84.23           H  
ATOM   2361  CA  ASP A 148       1.833  24.601  -1.272  1.00 84.23           C  
ATOM   2362  HA  ASP A 148       2.175  25.316  -2.021  1.00 84.23           H  
ATOM   2363  C   ASP A 148       2.614  24.909   0.022  1.00 84.23           C  
ATOM   2364  CB  ASP A 148       0.333  24.848  -1.018  1.00 84.23           C  
ATOM   2365  HB2 ASP A 148      -0.063  24.030  -0.416  1.00 84.23           H  
ATOM   2366  HB3 ASP A 148       0.226  25.761  -0.433  1.00 84.23           H  
ATOM   2367  O   ASP A 148       2.870  26.075   0.305  1.00 84.23           O  
ATOM   2368  CG  ASP A 148      -0.528  25.019  -2.276  1.00 84.23           C  
ATOM   2369  OD1 ASP A 148      -1.758  24.801  -2.140  1.00 84.23           O  
ATOM   2370  OD2 ASP A 148       0.006  25.441  -3.331  1.00 84.23           O  
ATOM   2371  N   VAL A 149       2.970  23.900   0.828  1.00 79.31           N  
ATOM   2372  H   VAL A 149       2.778  22.960   0.510  1.00 79.31           H  
ATOM   2373  CA  VAL A 149       3.711  24.078   2.098  1.00 79.31           C  
ATOM   2374  HA  VAL A 149       3.493  25.068   2.499  1.00 79.31           H  
ATOM   2375  C   VAL A 149       5.226  24.038   1.890  1.00 79.31           C  
ATOM   2376  CB  VAL A 149       3.267  23.031   3.143  1.00 79.31           C  
ATOM   2377  HB  VAL A 149       3.317  22.038   2.696  1.00 79.31           H  
ATOM   2378  O   VAL A 149       5.956  24.686   2.635  1.00 79.31           O  
ATOM   2379  CG1 VAL A 149       4.112  23.025   4.427  1.00 79.31           C  
ATOM   2380 HG11 VAL A 149       5.120  22.680   4.198  1.00 79.31           H  
ATOM   2381 HG12 VAL A 149       4.171  24.033   4.838  1.00 79.31           H  
ATOM   2382 HG13 VAL A 149       3.681  22.346   5.162  1.00 79.31           H  
ATOM   2383  CG2 VAL A 149       1.821  23.291   3.591  1.00 79.31           C  
ATOM   2384 HG21 VAL A 149       1.770  24.232   4.139  1.00 79.31           H  
ATOM   2385 HG22 VAL A 149       1.168  23.370   2.721  1.00 79.31           H  
ATOM   2386 HG23 VAL A 149       1.473  22.472   4.220  1.00 79.31           H  
ATOM   2387  N   ASP A 150       5.697  23.296   0.887  1.00 77.85           N  
ATOM   2388  H   ASP A 150       5.046  22.743   0.347  1.00 77.85           H  
ATOM   2389  CA  ASP A 150       7.119  23.224   0.529  1.00 77.85           C  
ATOM   2390  HA  ASP A 150       7.707  23.283   1.445  1.00 77.85           H  
ATOM   2391  C   ASP A 150       7.583  24.424  -0.345  1.00 77.85           C  
ATOM   2392  CB  ASP A 150       7.416  21.850  -0.122  1.00 77.85           C  
ATOM   2393  HB2 ASP A 150       6.715  21.691  -0.941  1.00 77.85           H  
ATOM   2394  HB3 ASP A 150       8.417  21.880  -0.553  1.00 77.85           H  
ATOM   2395  O   ASP A 150       8.758  24.487  -0.716  1.00 77.85           O  
ATOM   2396  CG  ASP A 150       7.373  20.633   0.831  1.00 77.85           C  
ATOM   2397  OD1 ASP A 150       7.258  19.487   0.328  1.00 77.85           O  
ATOM   2398  OD2 ASP A 150       7.528  20.801   2.063  1.00 77.85           O  
ATOM   2399  N   ARG A 151       6.687  25.373  -0.677  1.00 76.50           N  
ATOM   2400  H   ARG A 151       5.785  25.318  -0.227  1.00 76.50           H  
ATOM   2401  CA  ARG A 151       6.967  26.629  -1.410  1.00 76.50           C  
ATOM   2402  HA  ARG A 151       7.939  26.561  -1.900  1.00 76.50           H  
ATOM   2403  C   ARG A 151       7.078  27.840  -0.487  1.00 76.50           C  
ATOM   2404  CB  ARG A 151       5.872  26.900  -2.451  1.00 76.50           C  
ATOM   2405  HB2 ARG A 151       4.899  26.714  -1.997  1.00 76.50           H  
ATOM   2406  HB3 ARG A 151       5.915  27.951  -2.736  1.00 76.50           H  
ATOM   2407  O   ARG A 151       7.917  28.710  -0.816  1.00 76.50           O  
ATOM   2408  CG  ARG A 151       6.032  26.058  -3.716  1.00 76.50           C  
ATOM   2409  HG2 ARG A 151       6.982  26.296  -4.196  1.00 76.50           H  
ATOM   2410  HG3 ARG A 151       6.022  24.998  -3.460  1.00 76.50           H  
ATOM   2411  CD  ARG A 151       4.879  26.387  -4.668  1.00 76.50           C  
ATOM   2412  HD2 ARG A 151       3.940  26.223  -4.139  1.00 76.50           H  
ATOM   2413  HD3 ARG A 151       4.950  27.437  -4.952  1.00 76.50           H  
ATOM   2414  NE  ARG A 151       4.901  25.537  -5.869  1.00 76.50           N  
ATOM   2415  HE  ARG A 151       5.476  24.709  -5.796  1.00 76.50           H  
ATOM   2416  NH1 ARG A 151       3.197  26.592  -6.970  1.00 76.50           N  
ATOM   2417 HH11 ARG A 151       3.081  27.151  -6.137  1.00 76.50           H  
ATOM   2418 HH12 ARG A 151       2.452  26.549  -7.650  1.00 76.50           H  
ATOM   2419  NH2 ARG A 151       4.102  24.744  -7.838  1.00 76.50           N  
ATOM   2420 HH21 ARG A 151       3.391  24.757  -8.555  1.00 76.50           H  
ATOM   2421 HH22 ARG A 151       4.681  23.926  -7.710  1.00 76.50           H  
ATOM   2422  CZ  ARG A 151       4.075  25.633  -6.886  1.00 76.50           C  
ATOM   2423  OXT ARG A 151       6.260  27.929   0.450  1.00 76.50           O  
TER    2424      ARG A 151                                                       
ATOM   2424  N   MET B   1      27.273  32.454  30.316  1.00 44.25           N  
ATOM   2425  H   MET B   1      27.597  33.379  30.562  1.00 44.25           H  
ATOM   2426  H2  MET B   1      28.037  31.940  29.903  1.00 44.25           H  
ATOM   2427  H3  MET B   1      26.970  31.965  31.146  1.00 44.25           H  
ATOM   2428  CA  MET B   1      26.174  32.541  29.336  1.00 44.25           C  
ATOM   2429  HA  MET B   1      25.318  33.065  29.760  1.00 44.25           H  
ATOM   2430  C   MET B   1      25.747  31.122  29.032  1.00 44.25           C  
ATOM   2431  CB  MET B   1      26.625  33.286  28.067  1.00 44.25           C  
ATOM   2432  HB2 MET B   1      25.906  33.121  27.265  1.00 44.25           H  
ATOM   2433  HB3 MET B   1      27.592  32.897  27.748  1.00 44.25           H  
ATOM   2434  O   MET B   1      26.233  30.527  28.084  1.00 44.25           O  
ATOM   2435  CG  MET B   1      26.736  34.796  28.308  1.00 44.25           C  
ATOM   2436  HG2 MET B   1      25.746  35.245  28.223  1.00 44.25           H  
ATOM   2437  HG3 MET B   1      27.098  34.975  29.321  1.00 44.25           H  
ATOM   2438  SD  MET B   1      27.886  35.624  27.184  1.00 44.25           S  
ATOM   2439  CE  MET B   1      26.763  36.732  26.288  1.00 44.25           C  
ATOM   2440  HE1 MET B   1      26.285  37.419  26.987  1.00 44.25           H  
ATOM   2441  HE2 MET B   1      26.001  36.148  25.771  1.00 44.25           H  
ATOM   2442  HE3 MET B   1      27.330  37.306  25.554  1.00 44.25           H  
ATOM   2443  N   ASN B   2      24.914  30.548  29.901  1.00 51.56           N  
ATOM   2444  H   ASN B   2      24.522  31.081  30.664  1.00 51.56           H  
ATOM   2445  CA  ASN B   2      24.128  29.399  29.489  1.00 51.56           C  
ATOM   2446  HA  ASN B   2      24.731  28.666  28.953  1.00 51.56           H  
ATOM   2447  C   ASN B   2      23.120  29.995  28.531  1.00 51.56           C  
ATOM   2448  CB  ASN B   2      23.447  28.731  30.700  1.00 51.56           C  
ATOM   2449  HB2 ASN B   2      23.028  29.484  31.367  1.00 51.56           H  
ATOM   2450  HB3 ASN B   2      22.624  28.115  30.336  1.00 51.56           H  
ATOM   2451  O   ASN B   2      22.159  30.609  28.982  1.00 51.56           O  
ATOM   2452  CG  ASN B   2      24.372  27.814  31.470  1.00 51.56           C  
ATOM   2453  ND2 ASN B   2      23.997  27.423  32.664  1.00 51.56           N  
ATOM   2454 HD21 ASN B   2      24.603  26.753  33.116  1.00 51.56           H  
ATOM   2455 HD22 ASN B   2      23.075  27.643  33.012  1.00 51.56           H  
ATOM   2456  OD1 ASN B   2      25.445  27.452  31.030  1.00 51.56           O  
ATOM   2457  N   SER B   3      23.398  29.909  27.235  1.00 53.18           N  
ATOM   2458  H   SER B   3      24.284  29.527  26.936  1.00 53.18           H  
ATOM   2459  CA  SER B   3      22.306  29.828  26.288  1.00 53.18           C  
ATOM   2460  HA  SER B   3      21.714  30.743  26.308  1.00 53.18           H  
ATOM   2461  C   SER B   3      21.521  28.620  26.783  1.00 53.18           C  
ATOM   2462  CB  SER B   3      22.827  29.610  24.864  1.00 53.18           C  
ATOM   2463  HB2 SER B   3      21.985  29.622  24.171  1.00 53.18           H  
ATOM   2464  HB3 SER B   3      23.331  28.647  24.789  1.00 53.18           H  
ATOM   2465  O   SER B   3      22.072  27.514  26.738  1.00 53.18           O  
ATOM   2466  OG  SER B   3      23.741  30.642  24.530  1.00 53.18           O  
ATOM   2467  HG  SER B   3      23.849  30.630  23.576  1.00 53.18           H  
ATOM   2468  N   PRO B   4      20.332  28.784  27.400  1.00 56.70           N  
ATOM   2469  CA  PRO B   4      19.441  27.651  27.454  1.00 56.70           C  
ATOM   2470  HA  PRO B   4      19.828  26.869  28.108  1.00 56.70           H  
ATOM   2471  C   PRO B   4      19.408  27.179  26.010  1.00 56.70           C  
ATOM   2472  CB  PRO B   4      18.096  28.174  27.966  1.00 56.70           C  
ATOM   2473  HB2 PRO B   4      18.061  28.079  29.052  1.00 56.70           H  
ATOM   2474  HB3 PRO B   4      17.253  27.653  27.511  1.00 56.70           H  
ATOM   2475  O   PRO B   4      19.163  27.973  25.102  1.00 56.70           O  
ATOM   2476  CG  PRO B   4      18.115  29.653  27.588  1.00 56.70           C  
ATOM   2477  HG2 PRO B   4      17.524  30.255  28.278  1.00 56.70           H  
ATOM   2478  HG3 PRO B   4      17.748  29.775  26.569  1.00 56.70           H  
ATOM   2479  CD  PRO B   4      19.592  30.017  27.646  1.00 56.70           C  
ATOM   2480  HD2 PRO B   4      19.793  30.788  26.902  1.00 56.70           H  
ATOM   2481  HD3 PRO B   4      19.811  30.387  28.647  1.00 56.70           H  
ATOM   2482  N   ASN B   5      19.781  25.924  25.786  1.00 53.23           N  
ATOM   2483  H   ASN B   5      20.108  25.362  26.558  1.00 53.23           H  
ATOM   2484  CA  ASN B   5      19.273  25.251  24.618  1.00 53.23           C  
ATOM   2485  HA  ASN B   5      19.540  25.789  23.708  1.00 53.23           H  
ATOM   2486  C   ASN B   5      17.761  25.349  24.813  1.00 53.23           C  
ATOM   2487  CB  ASN B   5      19.786  23.796  24.552  1.00 53.23           C  
ATOM   2488  HB2 ASN B   5      20.038  23.433  25.548  1.00 53.23           H  
ATOM   2489  HB3 ASN B   5      18.979  23.170  24.173  1.00 53.23           H  
ATOM   2490  O   ASN B   5      17.145  24.497  25.448  1.00 53.23           O  
ATOM   2491  CG  ASN B   5      20.959  23.569  23.615  1.00 53.23           C  
ATOM   2492  ND2 ASN B   5      21.416  22.342  23.517  1.00 53.23           N  
ATOM   2493 HD21 ASN B   5      20.957  21.584  24.004  1.00 53.23           H  
ATOM   2494 HD22 ASN B   5      22.153  22.209  22.840  1.00 53.23           H  
ATOM   2495  OD1 ASN B   5      21.482  24.444  22.954  1.00 53.23           O  
ATOM   2496  N   GLU B   6      17.170  26.418  24.285  1.00 53.93           N  
ATOM   2497  H   GLU B   6      17.771  27.192  24.044  1.00 53.93           H  
ATOM   2498  CA  GLU B   6      16.014  26.288  23.437  1.00 53.93           C  
ATOM   2499  HA  GLU B   6      15.153  25.942  24.008  1.00 53.93           H  
ATOM   2500  C   GLU B   6      16.424  25.196  22.453  1.00 53.93           C  
ATOM   2501  CB  GLU B   6      15.668  27.638  22.778  1.00 53.93           C  
ATOM   2502  HB2 GLU B   6      16.572  28.084  22.363  1.00 53.93           H  
ATOM   2503  HB3 GLU B   6      14.956  27.466  21.971  1.00 53.93           H  
ATOM   2504  O   GLU B   6      16.939  25.414  21.363  1.00 53.93           O  
ATOM   2505  CG  GLU B   6      15.027  28.593  23.801  1.00 53.93           C  
ATOM   2506  HG2 GLU B   6      14.121  28.127  24.186  1.00 53.93           H  
ATOM   2507  HG3 GLU B   6      15.709  28.724  24.641  1.00 53.93           H  
ATOM   2508  CD  GLU B   6      14.698  29.977  23.217  1.00 53.93           C  
ATOM   2509  OE1 GLU B   6      13.534  30.411  23.382  1.00 53.93           O  
ATOM   2510  OE2 GLU B   6      15.637  30.633  22.711  1.00 53.93           O  
ATOM   2511  N   SER B   7      16.261  23.953  22.911  1.00 53.35           N  
ATOM   2512  H   SER B   7      16.084  23.861  23.901  1.00 53.35           H  
ATOM   2513  CA  SER B   7      15.624  22.957  22.100  1.00 53.35           C  
ATOM   2514  HA  SER B   7      16.264  22.661  21.268  1.00 53.35           H  
ATOM   2515  C   SER B   7      14.403  23.685  21.590  1.00 53.35           C  
ATOM   2516  CB  SER B   7      15.256  21.738  22.957  1.00 53.35           C  
ATOM   2517  HB2 SER B   7      14.611  21.075  22.381  1.00 53.35           H  
ATOM   2518  HB3 SER B   7      16.167  21.200  23.220  1.00 53.35           H  
ATOM   2519  O   SER B   7      13.386  23.763  22.285  1.00 53.35           O  
ATOM   2520  OG  SER B   7      14.593  22.134  24.146  1.00 53.35           O  
ATOM   2521  HG  SER B   7      13.893  22.731  23.870  1.00 53.35           H  
ATOM   2522  N   ASP B   8      14.578  24.334  20.442  1.00 54.16           N  
ATOM   2523  H   ASP B   8      15.520  24.483  20.108  1.00 54.16           H  
ATOM   2524  CA  ASP B   8      13.506  24.640  19.545  1.00 54.16           C  
ATOM   2525  HA  ASP B   8      12.831  25.364  20.002  1.00 54.16           H  
ATOM   2526  C   ASP B   8      12.818  23.301  19.423  1.00 54.16           C  
ATOM   2527  CB  ASP B   8      14.029  25.167  18.196  1.00 54.16           C  
ATOM   2528  HB2 ASP B   8      15.094  24.960  18.097  1.00 54.16           H  
ATOM   2529  HB3 ASP B   8      13.518  24.650  17.384  1.00 54.16           H  
ATOM   2530  O   ASP B   8      13.229  22.391  18.697  1.00 54.16           O  
ATOM   2531  CG  ASP B   8      13.759  26.661  18.009  1.00 54.16           C  
ATOM   2532  OD1 ASP B   8      14.644  27.335  17.441  1.00 54.16           O  
ATOM   2533  OD2 ASP B   8      12.637  27.084  18.371  1.00 54.16           O  
ATOM   2534  N   GLY B   9      11.785  23.157  20.242  1.00 49.50           N  
ATOM   2535  H   GLY B   9      11.669  23.868  20.950  1.00 49.50           H  
ATOM   2536  CA  GLY B   9      10.678  22.321  19.930  1.00 49.50           C  
ATOM   2537  HA2 GLY B   9      11.009  21.300  19.743  1.00 49.50           H  
ATOM   2538  HA3 GLY B   9       9.936  22.351  20.727  1.00 49.50           H  
ATOM   2539  C   GLY B   9      10.109  22.934  18.665  1.00 49.50           C  
ATOM   2540  O   GLY B   9       8.990  23.436  18.671  1.00 49.50           O  
ATOM   2541  N   MET B  10      10.795  22.708  17.544  1.00 49.03           N  
ATOM   2542  H   MET B  10      11.779  22.515  17.672  1.00 49.03           H  
ATOM   2543  CA  MET B  10      10.202  21.963  16.462  1.00 49.03           C  
ATOM   2544  HA  MET B  10       9.395  22.546  16.019  1.00 49.03           H  
ATOM   2545  C   MET B  10       9.593  20.690  17.073  1.00 49.03           C  
ATOM   2546  CB  MET B  10      11.253  21.658  15.379  1.00 49.03           C  
ATOM   2547  HB2 MET B  10      12.150  21.240  15.836  1.00 49.03           H  
ATOM   2548  HB3 MET B  10      10.838  20.913  14.700  1.00 49.03           H  
ATOM   2549  O   MET B  10      10.006  19.564  16.825  1.00 49.03           O  
ATOM   2550  CG  MET B  10      11.627  22.884  14.540  1.00 49.03           C  
ATOM   2551  HG2 MET B  10      10.712  23.351  14.176  1.00 49.03           H  
ATOM   2552  HG3 MET B  10      12.159  23.602  15.164  1.00 49.03           H  
ATOM   2553  SD  MET B  10      12.661  22.456  13.109  1.00 49.03           S  
ATOM   2554  CE  MET B  10      12.672  24.041  12.232  1.00 49.03           C  
ATOM   2555  HE1 MET B  10      13.273  23.951  11.327  1.00 49.03           H  
ATOM   2556  HE2 MET B  10      13.100  24.810  12.874  1.00 49.03           H  
ATOM   2557  HE3 MET B  10      11.653  24.319  11.961  1.00 49.03           H  
ATOM   2558  N   SER B  11       8.539  20.879  17.877  1.00 51.81           N  
ATOM   2559  H   SER B  11       8.409  21.842  18.154  1.00 51.81           H  
ATOM   2560  CA  SER B  11       7.288  20.208  17.673  1.00 51.81           C  
ATOM   2561  HA  SER B  11       7.349  19.169  17.996  1.00 51.81           H  
ATOM   2562  C   SER B  11       7.129  20.311  16.176  1.00 51.81           C  
ATOM   2563  CB  SER B  11       6.189  20.966  18.435  1.00 51.81           C  
ATOM   2564  HB2 SER B  11       6.001  21.934  17.971  1.00 51.81           H  
ATOM   2565  HB3 SER B  11       6.524  21.140  19.457  1.00 51.81           H  
ATOM   2566  O   SER B  11       6.800  21.373  15.643  1.00 51.81           O  
ATOM   2567  OG  SER B  11       4.995  20.215  18.484  1.00 51.81           O  
ATOM   2568  HG  SER B  11       5.159  19.394  18.953  1.00 51.81           H  
ATOM   2569  N   GLY B  12       7.585  19.260  15.491  1.00 49.07           N  
ATOM   2570  H   GLY B  12       8.066  18.526  15.990  1.00 49.07           H  
ATOM   2571  CA  GLY B  12       7.238  19.044  14.116  1.00 49.07           C  
ATOM   2572  HA2 GLY B  12       7.649  19.824  13.476  1.00 49.07           H  
ATOM   2573  HA3 GLY B  12       7.551  18.055  13.780  1.00 49.07           H  
ATOM   2574  C   GLY B  12       5.736  19.119  14.180  1.00 49.07           C  
ATOM   2575  O   GLY B  12       5.090  18.204  14.689  1.00 49.07           O  
ATOM   2576  N   ARG B  13       5.192  20.283  13.817  1.00 50.96           N  
ATOM   2577  H   ARG B  13       5.820  21.052  13.632  1.00 50.96           H  
ATOM   2578  CA  ARG B  13       3.802  20.404  13.453  1.00 50.96           C  
ATOM   2579  HA  ARG B  13       3.147  20.057  14.252  1.00 50.96           H  
ATOM   2580  C   ARG B  13       3.741  19.430  12.306  1.00 50.96           C  
ATOM   2581  CB  ARG B  13       3.454  21.837  13.013  1.00 50.96           C  
ATOM   2582  HB2 ARG B  13       4.316  22.297  12.529  1.00 50.96           H  
ATOM   2583  HB3 ARG B  13       2.652  21.778  12.278  1.00 50.96           H  
ATOM   2584  O   ARG B  13       4.105  19.786  11.190  1.00 50.96           O  
ATOM   2585  CG  ARG B  13       2.960  22.722  14.163  1.00 50.96           C  
ATOM   2586  HG2 ARG B  13       2.074  22.268  14.606  1.00 50.96           H  
ATOM   2587  HG3 ARG B  13       3.738  22.816  14.920  1.00 50.96           H  
ATOM   2588  CD  ARG B  13       2.607  24.108  13.605  1.00 50.96           C  
ATOM   2589  HD2 ARG B  13       3.530  24.603  13.303  1.00 50.96           H  
ATOM   2590  HD3 ARG B  13       1.973  23.985  12.726  1.00 50.96           H  
ATOM   2591  NE  ARG B  13       1.892  24.943  14.588  1.00 50.96           N  
ATOM   2592  HE  ARG B  13       1.657  24.507  15.468  1.00 50.96           H  
ATOM   2593  NH1 ARG B  13       1.870  26.873  13.339  1.00 50.96           N  
ATOM   2594 HH11 ARG B  13       1.629  27.847  13.230  1.00 50.96           H  
ATOM   2595 HH12 ARG B  13       2.411  26.409  12.624  1.00 50.96           H  
ATOM   2596  NH2 ARG B  13       0.904  26.847  15.350  1.00 50.96           N  
ATOM   2597 HH21 ARG B  13       0.694  27.828  15.233  1.00 50.96           H  
ATOM   2598 HH22 ARG B  13       0.673  26.379  16.215  1.00 50.96           H  
ATOM   2599  CZ  ARG B  13       1.560  26.210  14.421  1.00 50.96           C  
ATOM   2600  N   GLU B  14       3.405  18.178  12.616  1.00 54.72           N  
ATOM   2601  H   GLU B  14       3.370  17.915  13.590  1.00 54.72           H  
ATOM   2602  CA  GLU B  14       2.938  17.242  11.622  1.00 54.72           C  
ATOM   2603  HA  GLU B  14       3.783  16.885  11.033  1.00 54.72           H  
ATOM   2604  C   GLU B  14       1.968  18.078  10.801  1.00 54.72           C  
ATOM   2605  CB  GLU B  14       2.197  16.063  12.259  1.00 54.72           C  
ATOM   2606  HB2 GLU B  14       1.825  16.346  13.244  1.00 54.72           H  
ATOM   2607  HB3 GLU B  14       1.338  15.818  11.634  1.00 54.72           H  
ATOM   2608  O   GLU B  14       1.031  18.642  11.391  1.00 54.72           O  
ATOM   2609  CG  GLU B  14       3.061  14.805  12.354  1.00 54.72           C  
ATOM   2610  HG2 GLU B  14       3.485  14.592  11.372  1.00 54.72           H  
ATOM   2611  HG3 GLU B  14       3.878  14.976  13.055  1.00 54.72           H  
ATOM   2612  CD  GLU B  14       2.196  13.628  12.820  1.00 54.72           C  
ATOM   2613  OE1 GLU B  14       2.155  12.611  12.093  1.00 54.72           O  
ATOM   2614  OE2 GLU B  14       1.506  13.786  13.853  1.00 54.72           O  
ATOM   2615  N   PRO B  15       2.271  18.310   9.513  1.00 56.80           N  
ATOM   2616  CA  PRO B  15       1.504  19.232   8.700  1.00 56.80           C  
ATOM   2617  HA  PRO B  15       1.676  20.256   9.031  1.00 56.80           H  
ATOM   2618  C   PRO B  15       0.052  18.846   8.899  1.00 56.80           C  
ATOM   2619  CB  PRO B  15       2.006  19.052   7.265  1.00 56.80           C  
ATOM   2620  HB2 PRO B  15       1.191  19.027   6.541  1.00 56.80           H  
ATOM   2621  HB3 PRO B  15       2.695  19.861   7.025  1.00 56.80           H  
ATOM   2622  O   PRO B  15      -0.275  17.663   8.776  1.00 56.80           O  
ATOM   2623  CG  PRO B  15       2.776  17.730   7.291  1.00 56.80           C  
ATOM   2624  HG2 PRO B  15       2.089  16.906   7.100  1.00 56.80           H  
ATOM   2625  HG3 PRO B  15       3.594  17.724   6.571  1.00 56.80           H  
ATOM   2626  CD  PRO B  15       3.286  17.644   8.722  1.00 56.80           C  
ATOM   2627  HD2 PRO B  15       3.403  16.596   8.998  1.00 56.80           H  
ATOM   2628  HD3 PRO B  15       4.231  18.177   8.818  1.00 56.80           H  
ATOM   2629  N   SER B  16      -0.757  19.804   9.368  1.00 61.69           N  
ATOM   2630  H   SER B  16      -0.383  20.737   9.471  1.00 61.69           H  
ATOM   2631  CA  SER B  16      -2.098  19.533   9.876  1.00 61.69           C  
ATOM   2632  HA  SER B  16      -2.024  18.882  10.747  1.00 61.69           H  
ATOM   2633  C   SER B  16      -2.872  18.816   8.792  1.00 61.69           C  
ATOM   2634  CB  SER B  16      -2.813  20.821  10.286  1.00 61.69           C  
ATOM   2635  HB2 SER B  16      -2.853  21.512   9.444  1.00 61.69           H  
ATOM   2636  HB3 SER B  16      -3.830  20.587  10.601  1.00 61.69           H  
ATOM   2637  O   SER B  16      -3.350  19.430   7.839  1.00 61.69           O  
ATOM   2638  OG  SER B  16      -2.119  21.422  11.361  1.00 61.69           O  
ATOM   2639  HG  SER B  16      -1.439  20.815  11.662  1.00 61.69           H  
ATOM   2640  N   LEU B  17      -2.907  17.490   8.900  1.00 68.87           N  
ATOM   2641  H   LEU B  17      -2.213  17.071   9.504  1.00 68.87           H  
ATOM   2642  CA  LEU B  17      -3.504  16.682   7.869  1.00 68.87           C  
ATOM   2643  HA  LEU B  17      -3.014  16.925   6.926  1.00 68.87           H  
ATOM   2644  C   LEU B  17      -4.963  17.081   7.806  1.00 68.87           C  
ATOM   2645  CB  LEU B  17      -3.353  15.190   8.189  1.00 68.87           C  
ATOM   2646  HB2 LEU B  17      -2.454  15.000   8.775  1.00 68.87           H  
ATOM   2647  HB3 LEU B  17      -4.218  14.858   8.763  1.00 68.87           H  
ATOM   2648  O   LEU B  17      -5.615  17.106   8.855  1.00 68.87           O  
ATOM   2649  CG  LEU B  17      -3.302  14.401   6.885  1.00 68.87           C  
ATOM   2650  HG  LEU B  17      -3.919  14.890   6.131  1.00 68.87           H  
ATOM   2651  CD1 LEU B  17      -1.853  14.401   6.416  1.00 68.87           C  
ATOM   2652 HD11 LEU B  17      -1.851  14.126   5.361  1.00 68.87           H  
ATOM   2653 HD12 LEU B  17      -1.420  15.398   6.490  1.00 68.87           H  
ATOM   2654 HD13 LEU B  17      -1.249  13.725   7.022  1.00 68.87           H  
ATOM   2655  CD2 LEU B  17      -3.854  12.997   7.089  1.00 68.87           C  
ATOM   2656 HD21 LEU B  17      -4.888  13.042   7.430  1.00 68.87           H  
ATOM   2657 HD22 LEU B  17      -3.830  12.444   6.151  1.00 68.87           H  
ATOM   2658 HD23 LEU B  17      -3.259  12.464   7.831  1.00 68.87           H  
ATOM   2659  N   GLU B  18      -5.448  17.397   6.607  1.00 75.33           N  
ATOM   2660  H   GLU B  18      -4.825  17.396   5.812  1.00 75.33           H  
ATOM   2661  CA  GLU B  18      -6.862  17.670   6.404  1.00 75.33           C  
ATOM   2662  HA  GLU B  18      -7.100  18.642   6.835  1.00 75.33           H  
ATOM   2663  C   GLU B  18      -7.681  16.585   7.094  1.00 75.33           C  
ATOM   2664  CB  GLU B  18      -7.204  17.664   4.911  1.00 75.33           C  
ATOM   2665  HB2 GLU B  18      -7.127  16.651   4.515  1.00 75.33           H  
ATOM   2666  HB3 GLU B  18      -6.466  18.263   4.378  1.00 75.33           H  
ATOM   2667  O   GLU B  18      -7.543  15.401   6.770  1.00 75.33           O  
ATOM   2668  CG  GLU B  18      -8.639  18.185   4.694  1.00 75.33           C  
ATOM   2669  HG2 GLU B  18      -9.344  17.475   5.128  1.00 75.33           H  
ATOM   2670  HG3 GLU B  18      -8.751  19.131   5.225  1.00 75.33           H  
ATOM   2671  CD  GLU B  18      -9.006  18.397   3.220  1.00 75.33           C  
ATOM   2672  OE1 GLU B  18     -10.008  19.105   2.973  1.00 75.33           O  
ATOM   2673  OE2 GLU B  18      -8.223  18.022   2.321  1.00 75.33           O  
ATOM   2674  N   ILE B  19      -8.523  16.991   8.043  1.00 73.24           N  
ATOM   2675  H   ILE B  19      -8.547  17.968   8.297  1.00 73.24           H  
ATOM   2676  CA  ILE B  19      -9.536  16.107   8.605  1.00 73.24           C  
ATOM   2677  HA  ILE B  19      -9.091  15.135   8.818  1.00 73.24           H  
ATOM   2678  C   ILE B  19     -10.575  15.935   7.502  1.00 73.24           C  
ATOM   2679  CB  ILE B  19     -10.120  16.666   9.921  1.00 73.24           C  
ATOM   2680  HB  ILE B  19     -10.610  17.617   9.712  1.00 73.24           H  
ATOM   2681  O   ILE B  19     -11.495  16.738   7.356  1.00 73.24           O  
ATOM   2682  CG1 ILE B  19      -8.998  16.908  10.959  1.00 73.24           C  
ATOM   2683 HG12 ILE B  19      -8.495  15.965  11.174  1.00 73.24           H  
ATOM   2684 HG13 ILE B  19      -8.260  17.593  10.541  1.00 73.24           H  
ATOM   2685  CG2 ILE B  19     -11.164  15.686  10.489  1.00 73.24           C  
ATOM   2686 HG21 ILE B  19     -10.673  14.786  10.858  1.00 73.24           H  
ATOM   2687 HG22 ILE B  19     -11.891  15.406   9.726  1.00 73.24           H  
ATOM   2688 HG23 ILE B  19     -11.715  16.155  11.304  1.00 73.24           H  
ATOM   2689  CD1 ILE B  19      -9.485  17.523  12.277  1.00 73.24           C  
ATOM   2690 HD11 ILE B  19     -10.139  16.830  12.807  1.00 73.24           H  
ATOM   2691 HD12 ILE B  19      -8.626  17.736  12.912  1.00 73.24           H  
ATOM   2692 HD13 ILE B  19     -10.017  18.453  12.078  1.00 73.24           H  
ATOM   2693  N   LEU B  20     -10.370  14.928   6.656  1.00 81.86           N  
ATOM   2694  H   LEU B  20      -9.508  14.407   6.737  1.00 81.86           H  
ATOM   2695  CA  LEU B  20     -11.347  14.567   5.641  1.00 81.86           C  
ATOM   2696  HA  LEU B  20     -11.553  15.452   5.038  1.00 81.86           H  
ATOM   2697  C   LEU B  20     -12.651  14.140   6.336  1.00 81.86           C  
ATOM   2698  CB  LEU B  20     -10.787  13.455   4.746  1.00 81.86           C  
ATOM   2699  HB2 LEU B  20     -10.539  12.599   5.373  1.00 81.86           H  
ATOM   2700  HB3 LEU B  20     -11.573  13.158   4.052  1.00 81.86           H  
ATOM   2701  O   LEU B  20     -12.595  13.505   7.388  1.00 81.86           O  
ATOM   2702  CG  LEU B  20      -9.551  13.848   3.922  1.00 81.86           C  
ATOM   2703  HG  LEU B  20      -8.775  14.245   4.577  1.00 81.86           H  
ATOM   2704  CD1 LEU B  20      -9.004  12.609   3.229  1.00 81.86           C  
ATOM   2705 HD11 LEU B  20      -9.747  12.217   2.535  1.00 81.86           H  
ATOM   2706 HD12 LEU B  20      -8.774  11.836   3.962  1.00 81.86           H  
ATOM   2707 HD13 LEU B  20      -8.097  12.871   2.684  1.00 81.86           H  
ATOM   2708  CD2 LEU B  20      -9.880  14.879   2.840  1.00 81.86           C  
ATOM   2709 HD21 LEU B  20     -10.632  14.483   2.158  1.00 81.86           H  
ATOM   2710 HD22 LEU B  20     -10.246  15.799   3.295  1.00 81.86           H  
ATOM   2711 HD23 LEU B  20      -8.977  15.124   2.281  1.00 81.86           H  
ATOM   2712  N   PRO B  21     -13.836  14.459   5.792  1.00 78.48           N  
ATOM   2713  CA  PRO B  21     -15.093  14.061   6.417  1.00 78.48           C  
ATOM   2714  HA  PRO B  21     -15.202  14.558   7.381  1.00 78.48           H  
ATOM   2715  C   PRO B  21     -15.121  12.545   6.620  1.00 78.48           C  
ATOM   2716  CB  PRO B  21     -16.194  14.538   5.467  1.00 78.48           C  
ATOM   2717  HB2 PRO B  21     -17.037  13.848   5.438  1.00 78.48           H  
ATOM   2718  HB3 PRO B  21     -16.523  15.533   5.769  1.00 78.48           H  
ATOM   2719  O   PRO B  21     -14.628  11.803   5.764  1.00 78.48           O  
ATOM   2720  CG  PRO B  21     -15.490  14.631   4.112  1.00 78.48           C  
ATOM   2721  HG2 PRO B  21     -15.964  15.365   3.460  1.00 78.48           H  
ATOM   2722  HG3 PRO B  21     -15.473  13.649   3.639  1.00 78.48           H  
ATOM   2723  CD  PRO B  21     -14.070  15.047   4.486  1.00 78.48           C  
ATOM   2724  HD2 PRO B  21     -14.011  16.133   4.565  1.00 78.48           H  
ATOM   2725  HD3 PRO B  21     -13.367  14.679   3.739  1.00 78.48           H  
ATOM   2726  N   ARG B  22     -15.711  12.085   7.735  1.00 82.81           N  
ATOM   2727  H   ARG B  22     -16.098  12.759   8.379  1.00 82.81           H  
ATOM   2728  CA  ARG B  22     -15.937  10.655   7.993  1.00 82.81           C  
ATOM   2729  HA  ARG B  22     -14.982  10.132   7.950  1.00 82.81           H  
ATOM   2730  C   ARG B  22     -16.815  10.093   6.880  1.00 82.81           C  
ATOM   2731  CB  ARG B  22     -16.574  10.404   9.370  1.00 82.81           C  
ATOM   2732  HB2 ARG B  22     -16.930   9.374   9.393  1.00 82.81           H  
ATOM   2733  HB3 ARG B  22     -17.434  11.061   9.503  1.00 82.81           H  
ATOM   2734  O   ARG B  22     -18.036  10.139   6.944  1.00 82.81           O  
ATOM   2735  CG  ARG B  22     -15.598  10.593  10.537  1.00 82.81           C  
ATOM   2736  HG2 ARG B  22     -14.697  10.008  10.355  1.00 82.81           H  
ATOM   2737  HG3 ARG B  22     -15.331  11.646  10.627  1.00 82.81           H  
ATOM   2738  CD  ARG B  22     -16.259  10.110  11.835  1.00 82.81           C  
ATOM   2739  HD2 ARG B  22     -16.507   9.055  11.720  1.00 82.81           H  
ATOM   2740  HD3 ARG B  22     -17.181  10.670  11.995  1.00 82.81           H  
ATOM   2741  NE  ARG B  22     -15.376  10.283  13.005  1.00 82.81           N  
ATOM   2742  HE  ARG B  22     -14.563  10.869  12.884  1.00 82.81           H  
ATOM   2743  NH1 ARG B  22     -16.569   8.977  14.476  1.00 82.81           N  
ATOM   2744 HH11 ARG B  22     -16.633   8.510  15.369  1.00 82.81           H  
ATOM   2745 HH12 ARG B  22     -17.238   8.761  13.750  1.00 82.81           H  
ATOM   2746  NH2 ARG B  22     -14.662   9.916  15.139  1.00 82.81           N  
ATOM   2747 HH21 ARG B  22     -13.805  10.419  14.961  1.00 82.81           H  
ATOM   2748 HH22 ARG B  22     -14.750   9.416  16.012  1.00 82.81           H  
ATOM   2749  CZ  ARG B  22     -15.541   9.729  14.195  1.00 82.81           C  
ATOM   2750  N   THR B  23     -16.156   9.610   5.840  1.00 86.59           N  
ATOM   2751  H   THR B  23     -15.153   9.728   5.831  1.00 86.59           H  
ATOM   2752  CA  THR B  23     -16.784   8.964   4.701  1.00 86.59           C  
ATOM   2753  HA  THR B  23     -17.798   9.337   4.561  1.00 86.59           H  
ATOM   2754  C   THR B  23     -16.827   7.498   5.073  1.00 86.59           C  
ATOM   2755  CB  THR B  23     -15.988   9.226   3.414  1.00 86.59           C  
ATOM   2756  HB  THR B  23     -15.034   8.700   3.459  1.00 86.59           H  
ATOM   2757  O   THR B  23     -15.776   6.861   5.155  1.00 86.59           O  
ATOM   2758  CG2 THR B  23     -16.761   8.764   2.184  1.00 86.59           C  
ATOM   2759 HG21 THR B  23     -16.967   7.695   2.243  1.00 86.59           H  
ATOM   2760 HG22 THR B  23     -17.702   9.308   2.096  1.00 86.59           H  
ATOM   2761 HG23 THR B  23     -16.158   8.948   1.295  1.00 86.59           H  
ATOM   2762  OG1 THR B  23     -15.729  10.616   3.290  1.00 86.59           O  
ATOM   2763  HG1 THR B  23     -15.417  10.931   4.141  1.00 86.59           H  
ATOM   2764  N   SER B  24     -18.007   7.002   5.436  1.00 88.07           N  
ATOM   2765  H   SER B  24     -18.828   7.591   5.419  1.00 88.07           H  
ATOM   2766  CA  SER B  24     -18.196   5.582   5.719  1.00 88.07           C  
ATOM   2767  HA  SER B  24     -17.551   5.283   6.546  1.00 88.07           H  
ATOM   2768  C   SER B  24     -17.822   4.778   4.483  1.00 88.07           C  
ATOM   2769  CB  SER B  24     -19.651   5.293   6.089  1.00 88.07           C  
ATOM   2770  HB2 SER B  24     -19.784   4.224   6.256  1.00 88.07           H  
ATOM   2771  HB3 SER B  24     -20.299   5.606   5.271  1.00 88.07           H  
ATOM   2772  O   SER B  24     -18.113   5.207   3.371  1.00 88.07           O  
ATOM   2773  OG  SER B  24     -19.996   6.005   7.263  1.00 88.07           O  
ATOM   2774  HG  SER B  24     -19.614   5.551   8.018  1.00 88.07           H  
ATOM   2775  N   LEU B  25     -17.194   3.623   4.685  1.00 86.71           N  
ATOM   2776  H   LEU B  25     -16.958   3.344   5.627  1.00 86.71           H  
ATOM   2777  CA  LEU B  25     -17.022   2.646   3.614  1.00 86.71           C  
ATOM   2778  HA  LEU B  25     -16.329   3.013   2.857  1.00 86.71           H  
ATOM   2779  C   LEU B  25     -18.362   2.384   2.935  1.00 86.71           C  
ATOM   2780  CB  LEU B  25     -16.497   1.349   4.228  1.00 86.71           C  
ATOM   2781  HB2 LEU B  25     -16.838   0.500   3.635  1.00 86.71           H  
ATOM   2782  HB3 LEU B  25     -16.942   1.246   5.218  1.00 86.71           H  
ATOM   2783  O   LEU B  25     -19.333   1.998   3.610  1.00 86.71           O  
ATOM   2784  CG  LEU B  25     -14.966   1.316   4.300  1.00 86.71           C  
ATOM   2785  HG  LEU B  25     -14.565   2.329   4.320  1.00 86.71           H  
ATOM   2786  CD1 LEU B  25     -14.555   0.625   5.598  1.00 86.71           C  
ATOM   2787 HD11 LEU B  25     -14.308   1.390   6.334  1.00 86.71           H  
ATOM   2788 HD12 LEU B  25     -13.706  -0.038   5.433  1.00 86.71           H  
ATOM   2789 HD13 LEU B  25     -15.363   0.026   6.020  1.00 86.71           H  
ATOM   2790  CD2 LEU B  25     -14.402   0.592   3.081  1.00 86.71           C  
ATOM   2791 HD21 LEU B  25     -13.314   0.559   3.136  1.00 86.71           H  
ATOM   2792 HD22 LEU B  25     -14.698   1.109   2.168  1.00 86.71           H  
ATOM   2793 HD23 LEU B  25     -14.785  -0.427   3.034  1.00 86.71           H  
ATOM   2794  N   HIS B  26     -18.408   2.540   1.615  1.00 88.59           N  
ATOM   2795  H   HIS B  26     -17.599   2.847   1.095  1.00 88.59           H  
ATOM   2796  CA  HIS B  26     -19.508   1.974   0.861  1.00 88.59           C  
ATOM   2797  HA  HIS B  26     -20.437   2.248   1.362  1.00 88.59           H  
ATOM   2798  C   HIS B  26     -19.422   0.446   0.917  1.00 88.59           C  
ATOM   2799  CB  HIS B  26     -19.586   2.578  -0.537  1.00 88.59           C  
ATOM   2800  HB2 HIS B  26     -20.369   2.076  -1.106  1.00 88.59           H  
ATOM   2801  HB3 HIS B  26     -18.639   2.425  -1.056  1.00 88.59           H  
ATOM   2802  O   HIS B  26     -18.571  -0.135   1.585  1.00 88.59           O  
ATOM   2803  CG  HIS B  26     -19.916   4.046  -0.498  1.00 88.59           C  
ATOM   2804  CD2 HIS B  26     -21.075   4.628  -0.061  1.00 88.59           C  
ATOM   2805  HD2 HIS B  26     -21.949   4.104   0.295  1.00 88.59           H  
ATOM   2806  ND1 HIS B  26     -19.057   5.054  -0.830  1.00 88.59           N  
ATOM   2807  HD1 HIS B  26     -18.065   4.902  -0.947  1.00 88.59           H  
ATOM   2808  CE1 HIS B  26     -19.689   6.222  -0.626  1.00 88.59           C  
ATOM   2809  HE1 HIS B  26     -19.235   7.195  -0.748  1.00 88.59           H  
ATOM   2810  NE2 HIS B  26     -20.932   6.017  -0.152  1.00 88.59           N  
ATOM   2811  N   SER B  27     -20.466  -0.219   0.440  1.00 73.26           N  
ATOM   2812  H   SER B  27     -21.080   0.281  -0.187  1.00 73.26           H  
ATOM   2813  CA  SER B  27     -20.719  -1.647   0.641  1.00 73.26           C  
ATOM   2814  HA  SER B  27     -21.212  -1.810   1.599  1.00 73.26           H  
ATOM   2815  C   SER B  27     -19.468  -2.528   0.590  1.00 73.26           C  
ATOM   2816  CB  SER B  27     -21.670  -2.116  -0.458  1.00 73.26           C  
ATOM   2817  HB2 SER B  27     -21.718  -3.205  -0.465  1.00 73.26           H  
ATOM   2818  HB3 SER B  27     -21.314  -1.770  -1.428  1.00 73.26           H  
ATOM   2819  O   SER B  27     -19.073  -2.951  -0.481  1.00 73.26           O  
ATOM   2820  OG  SER B  27     -22.962  -1.607  -0.198  1.00 73.26           O  
ATOM   2821  HG  SER B  27     -23.446  -1.621  -1.027  1.00 73.26           H  
ATOM   2822  N   ILE B  28     -18.918  -2.906   1.748  1.00 72.81           N  
ATOM   2823  H   ILE B  28     -19.020  -2.311   2.557  1.00 72.81           H  
ATOM   2824  CA  ILE B  28     -18.033  -4.065   1.811  1.00 72.81           C  
ATOM   2825  HA  ILE B  28     -17.312  -3.971   0.999  1.00 72.81           H  
ATOM   2826  C   ILE B  28     -18.941  -5.289   1.613  1.00 72.81           C  
ATOM   2827  CB  ILE B  28     -17.227  -4.151   3.122  1.00 72.81           C  
ATOM   2828  HB  ILE B  28     -17.877  -4.524   3.914  1.00 72.81           H  
ATOM   2829  O   ILE B  28     -19.823  -5.517   2.452  1.00 72.81           O  
ATOM   2830  CG1 ILE B  28     -16.686  -2.786   3.584  1.00 72.81           C  
ATOM   2831 HG12 ILE B  28     -16.072  -2.351   2.796  1.00 72.81           H  
ATOM   2832 HG13 ILE B  28     -17.516  -2.109   3.785  1.00 72.81           H  
ATOM   2833  CG2 ILE B  28     -16.054  -5.128   2.899  1.00 72.81           C  
ATOM   2834 HG21 ILE B  28     -15.269  -4.610   2.349  1.00 72.81           H  
ATOM   2835 HG22 ILE B  28     -15.651  -5.480   3.849  1.00 72.81           H  
ATOM   2836 HG23 ILE B  28     -16.343  -5.987   2.292  1.00 72.81           H  
ATOM   2837  CD1 ILE B  28     -15.867  -2.904   4.868  1.00 72.81           C  
ATOM   2838 HD11 ILE B  28     -15.603  -1.906   5.219  1.00 72.81           H  
ATOM   2839 HD12 ILE B  28     -16.442  -3.413   5.642  1.00 72.81           H  
ATOM   2840 HD13 ILE B  28     -14.943  -3.447   4.667  1.00 72.81           H  
ATOM   2841  N   PRO B  29     -18.792  -6.070   0.532  1.00 67.23           N  
ATOM   2842  CA  PRO B  29     -19.637  -7.226   0.256  1.00 67.23           C  
ATOM   2843  HA  PRO B  29     -20.666  -7.028   0.557  1.00 67.23           H  
ATOM   2844  C   PRO B  29     -19.127  -8.422   1.058  1.00 67.23           C  
ATOM   2845  CB  PRO B  29     -19.596  -7.400  -1.262  1.00 67.23           C  
ATOM   2846  HB2 PRO B  29     -19.666  -8.444  -1.570  1.00 67.23           H  
ATOM   2847  HB3 PRO B  29     -20.421  -6.837  -1.698  1.00 67.23           H  
ATOM   2848  O   PRO B  29     -18.515  -9.353   0.543  1.00 67.23           O  
ATOM   2849  CG  PRO B  29     -18.279  -6.761  -1.703  1.00 67.23           C  
ATOM   2850  HG2 PRO B  29     -17.534  -7.532  -1.899  1.00 67.23           H  
ATOM   2851  HG3 PRO B  29     -18.424  -6.160  -2.601  1.00 67.23           H  
ATOM   2852  CD  PRO B  29     -17.822  -5.888  -0.539  1.00 67.23           C  
ATOM   2853  HD2 PRO B  29     -16.836  -6.211  -0.206  1.00 67.23           H  
ATOM   2854  HD3 PRO B  29     -17.761  -4.854  -0.878  1.00 67.23           H  
ATOM   2855  N   VAL B  30     -19.272  -8.345   2.373  1.00 59.43           N  
ATOM   2856  H   VAL B  30     -19.715  -7.516   2.743  1.00 59.43           H  
ATOM   2857  CA  VAL B  30     -18.539  -9.239   3.282  1.00 59.43           C  
ATOM   2858  HA  VAL B  30     -17.562  -9.454   2.849  1.00 59.43           H  
ATOM   2859  C   VAL B  30     -19.269 -10.542   3.480  1.00 59.43           C  
ATOM   2860  CB  VAL B  30     -18.356  -8.623   4.658  1.00 59.43           C  
ATOM   2861  HB  VAL B  30     -19.247  -8.786   5.264  1.00 59.43           H  
ATOM   2862  O   VAL B  30     -18.695 -11.625   3.611  1.00 59.43           O  
ATOM   2863  CG1 VAL B  30     -17.191  -9.369   5.286  1.00 59.43           C  
ATOM   2864 HG11 VAL B  30     -16.283  -8.800   5.087  1.00 59.43           H  
ATOM   2865 HG12 VAL B  30     -17.412  -9.474   6.348  1.00 59.43           H  
ATOM   2866 HG13 VAL B  30     -17.045 -10.377   4.899  1.00 59.43           H  
ATOM   2867  CG2 VAL B  30     -18.118  -7.112   4.562  1.00 59.43           C  
ATOM   2868 HG21 VAL B  30     -17.287  -6.753   5.169  1.00 59.43           H  
ATOM   2869 HG22 VAL B  30     -19.034  -6.570   4.799  1.00 59.43           H  
ATOM   2870 HG23 VAL B  30     -17.804  -6.861   3.549  1.00 59.43           H  
ATOM   2871  N   THR B  31     -20.580 -10.438   3.466  1.00 58.96           N  
ATOM   2872  H   THR B  31     -21.009  -9.536   3.319  1.00 58.96           H  
ATOM   2873  CA  THR B  31     -21.365 -11.571   3.102  1.00 58.96           C  
ATOM   2874  HA  THR B  31     -21.041 -12.440   3.673  1.00 58.96           H  
ATOM   2875  C   THR B  31     -21.044 -11.809   1.634  1.00 58.96           C  
ATOM   2876  CB  THR B  31     -22.838 -11.308   3.449  1.00 58.96           C  
ATOM   2877  HB  THR B  31     -23.464 -12.058   2.965  1.00 58.96           H  
ATOM   2878  O   THR B  31     -21.298 -10.981   0.759  1.00 58.96           O  
ATOM   2879  CG2 THR B  31     -23.009 -11.402   4.966  1.00 58.96           C  
ATOM   2880 HG21 THR B  31     -22.714 -12.392   5.316  1.00 58.96           H  
ATOM   2881 HG22 THR B  31     -24.059 -11.243   5.213  1.00 58.96           H  
ATOM   2882 HG23 THR B  31     -22.411 -10.641   5.467  1.00 58.96           H  
ATOM   2883  OG1 THR B  31     -23.241 -10.006   3.092  1.00 58.96           O  
ATOM   2884  HG1 THR B  31     -24.167  -9.891   3.318  1.00 58.96           H  
ATOM   2885  N   VAL B  32     -20.544 -13.012   1.351  1.00 57.38           N  
ATOM   2886  H   VAL B  32     -20.168 -13.546   2.121  1.00 57.38           H  
ATOM   2887  CA  VAL B  32     -20.967 -13.750   0.160  1.00 57.38           C  
ATOM   2888  HA  VAL B  32     -20.776 -13.138  -0.722  1.00 57.38           H  
ATOM   2889  C   VAL B  32     -22.482 -13.934   0.306  1.00 57.38           C  
ATOM   2890  CB  VAL B  32     -20.203 -15.084   0.014  1.00 57.38           C  
ATOM   2891  HB  VAL B  32     -20.498 -15.763   0.814  1.00 57.38           H  
ATOM   2892  O   VAL B  32     -22.998 -15.029   0.513  1.00 57.38           O  
ATOM   2893  CG1 VAL B  32     -20.483 -15.756  -1.332  1.00 57.38           C  
ATOM   2894 HG11 VAL B  32     -21.536 -16.032  -1.387  1.00 57.38           H  
ATOM   2895 HG12 VAL B  32     -19.889 -16.664  -1.432  1.00 57.38           H  
ATOM   2896 HG13 VAL B  32     -20.247 -15.073  -2.149  1.00 57.38           H  
ATOM   2897  CG2 VAL B  32     -18.684 -14.890   0.116  1.00 57.38           C  
ATOM   2898 HG21 VAL B  32     -18.171 -15.836  -0.053  1.00 57.38           H  
ATOM   2899 HG22 VAL B  32     -18.409 -14.523   1.105  1.00 57.38           H  
ATOM   2900 HG23 VAL B  32     -18.354 -14.167  -0.630  1.00 57.38           H  
ATOM   2901  N   GLU B  33     -23.196 -12.810   0.332  1.00 57.01           N  
ATOM   2902  H   GLU B  33     -22.679 -11.948   0.228  1.00 57.01           H  
ATOM   2903  CA  GLU B  33     -24.599 -12.680   0.091  1.00 57.01           C  
ATOM   2904  HA  GLU B  33     -25.160 -13.430   0.649  1.00 57.01           H  
ATOM   2905  C   GLU B  33     -24.647 -13.015  -1.374  1.00 57.01           C  
ATOM   2906  CB  GLU B  33     -25.119 -11.276   0.440  1.00 57.01           C  
ATOM   2907  HB2 GLU B  33     -24.282 -10.598   0.606  1.00 57.01           H  
ATOM   2908  HB3 GLU B  33     -25.717 -10.885  -0.382  1.00 57.01           H  
ATOM   2909  O   GLU B  33     -24.545 -12.192  -2.286  1.00 57.01           O  
ATOM   2910  CG  GLU B  33     -26.012 -11.334   1.686  1.00 57.01           C  
ATOM   2911  HG2 GLU B  33     -26.962 -11.796   1.416  1.00 57.01           H  
ATOM   2912  HG3 GLU B  33     -25.547 -11.964   2.443  1.00 57.01           H  
ATOM   2913  CD  GLU B  33     -26.263  -9.936   2.255  1.00 57.01           C  
ATOM   2914  OE1 GLU B  33     -26.017  -9.780   3.473  1.00 57.01           O  
ATOM   2915  OE2 GLU B  33     -26.646  -9.040   1.472  1.00 57.01           O  
ATOM   2916  N   VAL B  34     -24.742 -14.319  -1.572  1.00 55.40           N  
ATOM   2917  H   VAL B  34     -24.494 -14.906  -0.788  1.00 55.40           H  
ATOM   2918  CA  VAL B  34     -25.660 -14.874  -2.513  1.00 55.40           C  
ATOM   2919  HA  VAL B  34     -25.210 -14.887  -3.506  1.00 55.40           H  
ATOM   2920  C   VAL B  34     -26.859 -13.942  -2.509  1.00 55.40           C  
ATOM   2921  CB  VAL B  34     -26.052 -16.292  -2.052  1.00 55.40           C  
ATOM   2922  HB  VAL B  34     -26.704 -16.236  -1.180  1.00 55.40           H  
ATOM   2923  O   VAL B  34     -27.722 -14.082  -1.653  1.00 55.40           O  
ATOM   2924  CG1 VAL B  34     -26.803 -16.939  -3.190  1.00 55.40           C  
ATOM   2925 HG11 VAL B  34     -26.152 -16.985  -4.062  1.00 55.40           H  
ATOM   2926 HG12 VAL B  34     -27.111 -17.934  -2.868  1.00 55.40           H  
ATOM   2927 HG13 VAL B  34     -27.701 -16.367  -3.425  1.00 55.40           H  
ATOM   2928  CG2 VAL B  34     -24.920 -17.256  -1.668  1.00 55.40           C  
ATOM   2929 HG21 VAL B  34     -24.246 -16.803  -0.940  1.00 55.40           H  
ATOM   2930 HG22 VAL B  34     -25.355 -18.147  -1.215  1.00 55.40           H  
ATOM   2931 HG23 VAL B  34     -24.353 -17.564  -2.546  1.00 55.40           H  
ATOM   2932  N   LYS B  35     -26.882 -12.931  -3.394  1.00 54.88           N  
ATOM   2933  H   LYS B  35     -26.013 -12.674  -3.841  1.00 54.88           H  
ATOM   2934  CA  LYS B  35     -28.123 -12.246  -3.728  1.00 54.88           C  
ATOM   2935  HA  LYS B  35     -28.482 -11.695  -2.858  1.00 54.88           H  
ATOM   2936  C   LYS B  35     -29.023 -13.415  -4.051  1.00 54.88           C  
ATOM   2937  CB  LYS B  35     -27.987 -11.318  -4.943  1.00 54.88           C  
ATOM   2938  HB2 LYS B  35     -27.377 -11.796  -5.709  1.00 54.88           H  
ATOM   2939  HB3 LYS B  35     -28.981 -11.140  -5.353  1.00 54.88           H  
ATOM   2940  O   LYS B  35     -28.688 -14.125  -5.009  1.00 54.88           O  
ATOM   2941  CG  LYS B  35     -27.378  -9.969  -4.553  1.00 54.88           C  
ATOM   2942  HG2 LYS B  35     -27.992  -9.510  -3.777  1.00 54.88           H  
ATOM   2943  HG3 LYS B  35     -26.374 -10.126  -4.160  1.00 54.88           H  
ATOM   2944  CD  LYS B  35     -27.313  -9.030  -5.765  1.00 54.88           C  
ATOM   2945  HD2 LYS B  35     -26.681  -9.479  -6.531  1.00 54.88           H  
ATOM   2946  HD3 LYS B  35     -28.316  -8.878  -6.162  1.00 54.88           H  
ATOM   2947  CE  LYS B  35     -26.719  -7.689  -5.318  1.00 54.88           C  
ATOM   2948  HE2 LYS B  35     -27.366  -7.260  -4.553  1.00 54.88           H  
ATOM   2949  HE3 LYS B  35     -25.753  -7.881  -4.850  1.00 54.88           H  
ATOM   2950  NZ  LYS B  35     -26.556  -6.741  -6.449  1.00 54.88           N  
ATOM   2951  HZ1 LYS B  35     -25.923  -7.122  -7.138  1.00 54.88           H  
ATOM   2952  HZ2 LYS B  35     -27.445  -6.537  -6.881  1.00 54.88           H  
ATOM   2953  HZ3 LYS B  35     -26.156  -5.877  -6.112  1.00 54.88           H  
ATOM   2954  N   PRO B  36     -30.032 -13.716  -3.218  1.00 53.54           N  
ATOM   2955  CA  PRO B  36     -30.906 -14.816  -3.513  1.00 53.54           C  
ATOM   2956  HA  PRO B  36     -30.353 -15.754  -3.572  1.00 53.54           H  
ATOM   2957  C   PRO B  36     -31.459 -14.431  -4.867  1.00 53.54           C  
ATOM   2958  CB  PRO B  36     -31.930 -14.879  -2.378  1.00 53.54           C  
ATOM   2959  HB2 PRO B  36     -32.925 -15.140  -2.737  1.00 53.54           H  
ATOM   2960  HB3 PRO B  36     -31.594 -15.603  -1.636  1.00 53.54           H  
ATOM   2961  O   PRO B  36     -32.159 -13.426  -5.017  1.00 53.54           O  
ATOM   2962  CG  PRO B  36     -31.898 -13.480  -1.764  1.00 53.54           C  
ATOM   2963  HG2 PRO B  36     -32.623 -12.845  -2.272  1.00 53.54           H  
ATOM   2964  HG3 PRO B  36     -32.102 -13.506  -0.694  1.00 53.54           H  
ATOM   2965  CD  PRO B  36     -30.492 -12.971  -2.055  1.00 53.54           C  
ATOM   2966  HD2 PRO B  36     -30.529 -11.899  -2.252  1.00 53.54           H  
ATOM   2967  HD3 PRO B  36     -29.859 -13.170  -1.190  1.00 53.54           H  
ATOM   2968  N   VAL B  37     -31.015 -15.154  -5.892  1.00 51.42           N  
ATOM   2969  H   VAL B  37     -30.369 -15.906  -5.702  1.00 51.42           H  
ATOM   2970  CA  VAL B  37     -31.645 -15.077  -7.187  1.00 51.42           C  
ATOM   2971  HA  VAL B  37     -31.836 -14.036  -7.450  1.00 51.42           H  
ATOM   2972  C   VAL B  37     -32.934 -15.775  -6.855  1.00 51.42           C  
ATOM   2973  CB  VAL B  37     -30.843 -15.756  -8.316  1.00 51.42           C  
ATOM   2974  HB  VAL B  37     -30.884 -16.841  -8.220  1.00 51.42           H  
ATOM   2975  O   VAL B  37     -32.988 -17.000  -6.883  1.00 51.42           O  
ATOM   2976  CG1 VAL B  37     -31.435 -15.343  -9.670  1.00 51.42           C  
ATOM   2977 HG11 VAL B  37     -32.482 -15.644  -9.715  1.00 51.42           H  
ATOM   2978 HG12 VAL B  37     -30.896 -15.844 -10.474  1.00 51.42           H  
ATOM   2979 HG13 VAL B  37     -31.364 -14.264  -9.801  1.00 51.42           H  
ATOM   2980  CG2 VAL B  37     -29.364 -15.353  -8.308  1.00 51.42           C  
ATOM   2981 HG21 VAL B  37     -28.847 -15.829  -9.142  1.00 51.42           H  
ATOM   2982 HG22 VAL B  37     -28.887 -15.668  -7.380  1.00 51.42           H  
ATOM   2983 HG23 VAL B  37     -29.273 -14.270  -8.395  1.00 51.42           H  
ATOM   2984  N   LEU B  38     -33.909 -15.001  -6.365  1.00 52.46           N  
ATOM   2985  H   LEU B  38     -33.691 -14.034  -6.167  1.00 52.46           H  
ATOM   2986  CA  LEU B  38     -35.270 -15.458  -6.222  1.00 52.46           C  
ATOM   2987  HA  LEU B  38     -35.334 -16.170  -5.398  1.00 52.46           H  
ATOM   2988  C   LEU B  38     -35.512 -16.114  -7.568  1.00 52.46           C  
ATOM   2989  CB  LEU B  38     -36.220 -14.271  -5.994  1.00 52.46           C  
ATOM   2990  HB2 LEU B  38     -37.239 -14.577  -6.232  1.00 52.46           H  
ATOM   2991  HB3 LEU B  38     -35.947 -13.473  -6.684  1.00 52.46           H  
ATOM   2992  O   LEU B  38     -35.380 -15.409  -8.581  1.00 52.46           O  
ATOM   2993  CG  LEU B  38     -36.189 -13.735  -4.553  1.00 52.46           C  
ATOM   2994  HG  LEU B  38     -35.158 -13.675  -4.204  1.00 52.46           H  
ATOM   2995  CD1 LEU B  38     -36.792 -12.332  -4.513  1.00 52.46           C  
ATOM   2996 HD11 LEU B  38     -37.825 -12.356  -4.860  1.00 52.46           H  
ATOM   2997 HD12 LEU B  38     -36.765 -11.953  -3.492  1.00 52.46           H  
ATOM   2998 HD13 LEU B  38     -36.208 -11.662  -5.146  1.00 52.46           H  
ATOM   2999  CD2 LEU B  38     -36.992 -14.631  -3.607  1.00 52.46           C  
ATOM   3000 HD21 LEU B  38     -36.561 -15.631  -3.578  1.00 52.46           H  
ATOM   3001 HD22 LEU B  38     -38.030 -14.697  -3.933  1.00 52.46           H  
ATOM   3002 HD23 LEU B  38     -36.961 -14.220  -2.598  1.00 52.46           H  
ATOM   3003  N   PRO B  39     -35.690 -17.446  -7.624  1.00 53.24           N  
ATOM   3004  CA  PRO B  39     -36.013 -18.080  -8.879  1.00 53.24           C  
ATOM   3005  HA  PRO B  39     -35.174 -18.023  -9.572  1.00 53.24           H  
ATOM   3006  C   PRO B  39     -37.185 -17.262  -9.372  1.00 53.24           C  
ATOM   3007  CB  PRO B  39     -36.348 -19.538  -8.551  1.00 53.24           C  
ATOM   3008  HB2 PRO B  39     -35.472 -20.156  -8.749  1.00 53.24           H  
ATOM   3009  HB3 PRO B  39     -37.202 -19.903  -9.121  1.00 53.24           H  
ATOM   3010  O   PRO B  39     -38.167 -17.113  -8.641  1.00 53.24           O  
ATOM   3011  CG  PRO B  39     -36.630 -19.540  -7.048  1.00 53.24           C  
ATOM   3012  HG2 PRO B  39     -37.688 -19.341  -6.878  1.00 53.24           H  
ATOM   3013  HG3 PRO B  39     -36.343 -20.483  -6.583  1.00 53.24           H  
ATOM   3014  CD  PRO B  39     -35.807 -18.377  -6.514  1.00 53.24           C  
ATOM   3015  HD2 PRO B  39     -36.324 -17.942  -5.659  1.00 53.24           H  
ATOM   3016  HD3 PRO B  39     -34.817 -18.728  -6.222  1.00 53.24           H  
ATOM   3017  N   ARG B  40     -37.003 -16.570 -10.505  1.00 53.24           N  
ATOM   3018  H   ARG B  40     -36.105 -16.640 -10.962  1.00 53.24           H  
ATOM   3019  CA  ARG B  40     -38.055 -15.753 -11.095  1.00 53.24           C  
ATOM   3020  HA  ARG B  40     -38.366 -14.985 -10.387  1.00 53.24           H  
ATOM   3021  C   ARG B  40     -39.163 -16.763 -11.269  1.00 53.24           C  
ATOM   3022  CB  ARG B  40     -37.601 -15.136 -12.434  1.00 53.24           C  
ATOM   3023  HB2 ARG B  40     -38.148 -15.589 -13.262  1.00 53.24           H  
ATOM   3024  HB3 ARG B  40     -36.543 -15.347 -12.591  1.00 53.24           H  
ATOM   3025  O   ARG B  40     -39.054 -17.619 -12.145  1.00 53.24           O  
ATOM   3026  CG  ARG B  40     -37.807 -13.619 -12.498  1.00 53.24           C  
ATOM   3027  HG2 ARG B  40     -37.174 -13.148 -11.746  1.00 53.24           H  
ATOM   3028  HG3 ARG B  40     -38.850 -13.370 -12.303  1.00 53.24           H  
ATOM   3029  CD  ARG B  40     -37.409 -13.130 -13.898  1.00 53.24           C  
ATOM   3030  HD2 ARG B  40     -38.187 -13.417 -14.605  1.00 53.24           H  
ATOM   3031  HD3 ARG B  40     -36.480 -13.624 -14.183  1.00 53.24           H  
ATOM   3032  NE  ARG B  40     -37.197 -11.671 -13.944  1.00 53.24           N  
ATOM   3033  HE  ARG B  40     -37.438 -11.149 -13.113  1.00 53.24           H  
ATOM   3034  NH1 ARG B  40     -36.339 -11.579 -16.073  1.00 53.24           N  
ATOM   3035 HH11 ARG B  40     -35.929 -11.052 -16.831  1.00 53.24           H  
ATOM   3036 HH12 ARG B  40     -36.508 -12.570 -16.177  1.00 53.24           H  
ATOM   3037  NH2 ARG B  40     -36.440  -9.721 -14.847  1.00 53.24           N  
ATOM   3038 HH21 ARG B  40     -36.670  -9.230 -13.995  1.00 53.24           H  
ATOM   3039 HH22 ARG B  40     -36.031  -9.211 -15.618  1.00 53.24           H  
ATOM   3040  CZ  ARG B  40     -36.663 -11.000 -14.950  1.00 53.24           C  
ATOM   3041  N   ALA B  41     -40.124 -16.755 -10.350  1.00 56.37           N  
ATOM   3042  H   ALA B  41     -39.997 -16.189  -9.523  1.00 56.37           H  
ATOM   3043  CA  ALA B  41     -41.249 -17.646 -10.416  1.00 56.37           C  
ATOM   3044  HA  ALA B  41     -40.917 -18.683 -10.374  1.00 56.37           H  
ATOM   3045  C   ALA B  41     -41.806 -17.317 -11.782  1.00 56.37           C  
ATOM   3046  CB  ALA B  41     -42.215 -17.354  -9.262  1.00 56.37           C  
ATOM   3047  HB1 ALA B  41     -42.530 -16.311  -9.287  1.00 56.37           H  
ATOM   3048  HB2 ALA B  41     -43.093 -17.993  -9.352  1.00 56.37           H  
ATOM   3049  HB3 ALA B  41     -41.722 -17.559  -8.311  1.00 56.37           H  
ATOM   3050  O   ALA B  41     -42.167 -16.160 -12.024  1.00 56.37           O  
ATOM   3051  N   MET B  42     -41.703 -18.265 -12.718  1.00 51.82           N  
ATOM   3052  H   MET B  42     -41.280 -19.154 -12.491  1.00 51.82           H  
ATOM   3053  CA  MET B  42     -42.292 -18.056 -14.024  1.00 51.82           C  
ATOM   3054  HA  MET B  42     -41.750 -17.261 -14.536  1.00 51.82           H  
ATOM   3055  C   MET B  42     -43.716 -17.639 -13.699  1.00 51.82           C  
ATOM   3056  CB  MET B  42     -42.278 -19.323 -14.879  1.00 51.82           C  
ATOM   3057  HB2 MET B  42     -42.917 -19.153 -15.746  1.00 51.82           H  
ATOM   3058  HB3 MET B  42     -42.679 -20.166 -14.317  1.00 51.82           H  
ATOM   3059  O   MET B  42     -44.367 -18.380 -12.946  1.00 51.82           O  
ATOM   3060  CG  MET B  42     -40.876 -19.660 -15.383  1.00 51.82           C  
ATOM   3061  HG2 MET B  42     -40.419 -18.767 -15.810  1.00 51.82           H  
ATOM   3062  HG3 MET B  42     -40.267 -19.997 -14.544  1.00 51.82           H  
ATOM   3063  SD  MET B  42     -40.911 -20.951 -16.652  1.00 51.82           S  
ATOM   3064  CE  MET B  42     -39.137 -21.262 -16.837  1.00 51.82           C  
ATOM   3065  HE1 MET B  42     -38.727 -21.621 -15.893  1.00 51.82           H  
ATOM   3066  HE2 MET B  42     -38.631 -20.342 -17.129  1.00 51.82           H  
ATOM   3067  HE3 MET B  42     -38.982 -22.020 -17.605  1.00 51.82           H  
ATOM   3068  N   PRO B  43     -44.145 -16.426 -14.103  1.00 56.35           N  
ATOM   3069  CA  PRO B  43     -45.486 -15.981 -13.812  1.00 56.35           C  
ATOM   3070  HA  PRO B  43     -45.631 -15.854 -12.740  1.00 56.35           H  
ATOM   3071  C   PRO B  43     -46.342 -17.102 -14.344  1.00 56.35           C  
ATOM   3072  CB  PRO B  43     -45.684 -14.651 -14.543  1.00 56.35           C  
ATOM   3073  HB2 PRO B  43     -45.496 -13.831 -13.850  1.00 56.35           H  
ATOM   3074  HB3 PRO B  43     -46.681 -14.561 -14.974  1.00 56.35           H  
ATOM   3075  O   PRO B  43     -46.278 -17.431 -15.528  1.00 56.35           O  
ATOM   3076  CG  PRO B  43     -44.599 -14.659 -15.618  1.00 56.35           C  
ATOM   3077  HG2 PRO B  43     -44.977 -15.155 -16.512  1.00 56.35           H  
ATOM   3078  HG3 PRO B  43     -44.259 -13.652 -15.858  1.00 56.35           H  
ATOM   3079  CD  PRO B  43     -43.483 -15.501 -15.005  1.00 56.35           C  
ATOM   3080  HD2 PRO B  43     -42.805 -14.865 -14.437  1.00 56.35           H  
ATOM   3081  HD3 PRO B  43     -42.947 -16.022 -15.798  1.00 56.35           H  
ATOM   3082  N   SER B  44     -46.996 -17.804 -13.426  1.00 54.88           N  
ATOM   3083  H   SER B  44     -46.890 -17.575 -12.448  1.00 54.88           H  
ATOM   3084  CA  SER B  44     -47.827 -18.916 -13.803  1.00 54.88           C  
ATOM   3085  HA  SER B  44     -47.281 -19.579 -14.474  1.00 54.88           H  
ATOM   3086  C   SER B  44     -48.943 -18.225 -14.555  1.00 54.88           C  
ATOM   3087  CB  SER B  44     -48.314 -19.720 -12.586  1.00 54.88           C  
ATOM   3088  HB2 SER B  44     -48.479 -20.754 -12.889  1.00 54.88           H  
ATOM   3089  HB3 SER B  44     -49.262 -19.318 -12.228  1.00 54.88           H  
ATOM   3090  O   SER B  44     -49.845 -17.656 -13.941  1.00 54.88           O  
ATOM   3091  OG  SER B  44     -47.386 -19.677 -11.510  1.00 54.88           O  
ATOM   3092  HG  SER B  44     -46.507 -19.802 -11.873  1.00 54.88           H  
ATOM   3093  N   SER B  45     -48.847 -18.193 -15.880  1.00 55.49           N  
ATOM   3094  H   SER B  45     -47.981 -18.482 -16.314  1.00 55.49           H  
ATOM   3095  CA  SER B  45     -49.973 -17.985 -16.761  1.00 55.49           C  
ATOM   3096  HA  SER B  45     -50.538 -17.111 -16.438  1.00 55.49           H  
ATOM   3097  C   SER B  45     -50.842 -19.218 -16.573  1.00 55.49           C  
ATOM   3098  CB  SER B  45     -49.523 -17.763 -18.210  1.00 55.49           C  
ATOM   3099  HB2 SER B  45     -49.132 -16.750 -18.308  1.00 55.49           H  
ATOM   3100  HB3 SER B  45     -50.376 -17.878 -18.878  1.00 55.49           H  
ATOM   3101  O   SER B  45     -50.962 -20.089 -17.427  1.00 55.49           O  
ATOM   3102  OG  SER B  45     -48.502 -18.676 -18.564  1.00 55.49           O  
ATOM   3103  HG  SER B  45     -48.622 -18.941 -19.479  1.00 55.49           H  
ATOM   3104  N   MET B  46     -51.471 -19.288 -15.403  1.00 52.57           N  
ATOM   3105  H   MET B  46     -51.234 -18.575 -14.727  1.00 52.57           H  
ATOM   3106  CA  MET B  46     -52.787 -19.858 -15.279  1.00 52.57           C  
ATOM   3107  HA  MET B  46     -52.809 -20.870 -15.683  1.00 52.57           H  
ATOM   3108  C   MET B  46     -53.651 -18.969 -16.161  1.00 52.57           C  
ATOM   3109  CB  MET B  46     -53.220 -19.879 -13.806  1.00 52.57           C  
ATOM   3110  HB2 MET B  46     -54.309 -19.863 -13.746  1.00 52.57           H  
ATOM   3111  HB3 MET B  46     -52.831 -19.004 -13.286  1.00 52.57           H  
ATOM   3112  O   MET B  46     -54.283 -18.018 -15.709  1.00 52.57           O  
ATOM   3113  CG  MET B  46     -52.734 -21.161 -13.124  1.00 52.57           C  
ATOM   3114  HG2 MET B  46     -51.680 -21.314 -13.354  1.00 52.57           H  
ATOM   3115  HG3 MET B  46     -53.296 -21.997 -13.541  1.00 52.57           H  
ATOM   3116  SD  MET B  46     -52.925 -21.167 -11.320  1.00 52.57           S  
ATOM   3117  CE  MET B  46     -53.126 -22.948 -11.034  1.00 52.57           C  
ATOM   3118  HE1 MET B  46     -52.245 -23.483 -11.389  1.00 52.57           H  
ATOM   3119  HE2 MET B  46     -54.006 -23.308 -11.568  1.00 52.57           H  
ATOM   3120  HE3 MET B  46     -53.260 -23.134  -9.969  1.00 52.57           H  
ATOM   3121  N   GLY B  47     -53.597 -19.252 -17.463  1.00 54.74           N  
ATOM   3122  H   GLY B  47     -52.930 -19.951 -17.757  1.00 54.74           H  
ATOM   3123  CA  GLY B  47     -54.704 -18.983 -18.341  1.00 54.74           C  
ATOM   3124  HA2 GLY B  47     -54.543 -19.437 -19.318  1.00 54.74           H  
ATOM   3125  HA3 GLY B  47     -54.868 -17.910 -18.442  1.00 54.74           H  
ATOM   3126  C   GLY B  47     -55.878 -19.650 -17.659  1.00 54.74           C  
ATOM   3127  O   GLY B  47     -55.975 -20.876 -17.623  1.00 54.74           O  
ATOM   3128  N   GLY B  48     -56.701 -18.831 -17.015  1.00 49.27           N  
ATOM   3129  H   GLY B  48     -56.455 -17.853 -16.953  1.00 49.27           H  
ATOM   3130  CA  GLY B  48     -58.026 -19.233 -16.611  1.00 49.27           C  
ATOM   3131  HA2 GLY B  48     -57.990 -20.117 -15.975  1.00 49.27           H  
ATOM   3132  HA3 GLY B  48     -58.532 -18.419 -16.091  1.00 49.27           H  
ATOM   3133  C   GLY B  48     -58.763 -19.541 -17.899  1.00 49.27           C  
ATOM   3134  O   GLY B  48     -59.327 -18.648 -18.524  1.00 49.27           O  
ATOM   3135  N   GLY B  49     -58.677 -20.791 -18.345  1.00 51.46           N  
ATOM   3136  H   GLY B  49     -58.067 -21.431 -17.858  1.00 51.46           H  
ATOM   3137  CA  GLY B  49     -59.574 -21.313 -19.353  1.00 51.46           C  
ATOM   3138  HA2 GLY B  49     -59.479 -20.743 -20.278  1.00 51.46           H  
ATOM   3139  HA3 GLY B  49     -59.362 -22.365 -19.544  1.00 51.46           H  
ATOM   3140  C   GLY B  49     -60.974 -21.180 -18.782  1.00 51.46           C  
ATOM   3141  O   GLY B  49     -61.290 -21.802 -17.768  1.00 51.46           O  
ATOM   3142  N   GLY B  50     -61.771 -20.303 -19.391  1.00 50.43           N  
ATOM   3143  H   GLY B  50     -61.378 -19.760 -20.146  1.00 50.43           H  
ATOM   3144  CA  GLY B  50     -63.168 -20.074 -19.053  1.00 50.43           C  
ATOM   3145  HA2 GLY B  50     -63.568 -19.263 -19.663  1.00 50.43           H  
ATOM   3146  HA3 GLY B  50     -63.255 -19.803 -18.001  1.00 50.43           H  
ATOM   3147  C   GLY B  50     -63.976 -21.333 -19.325  1.00 50.43           C  
ATOM   3148  O   GLY B  50     -64.556 -21.500 -20.389  1.00 50.43           O  
ATOM   3149  N   GLY B  51     -63.971 -22.241 -18.363  1.00 52.12           N  
ATOM   3150  H   GLY B  51     -63.310 -22.109 -17.611  1.00 52.12           H  
ATOM   3151  CA  GLY B  51     -64.709 -23.487 -18.418  1.00 52.12           C  
ATOM   3152  HA2 GLY B  51     -64.069 -24.279 -18.807  1.00 52.12           H  
ATOM   3153  HA3 GLY B  51     -65.587 -23.390 -19.057  1.00 52.12           H  
ATOM   3154  C   GLY B  51     -65.151 -23.845 -17.021  1.00 52.12           C  
ATOM   3155  O   GLY B  51     -64.570 -24.744 -16.429  1.00 52.12           O  
ATOM   3156  N   GLY B  52     -66.110 -23.081 -16.486  1.00 53.79           N  
ATOM   3157  H   GLY B  52     -66.445 -22.312 -17.049  1.00 53.79           H  
ATOM   3158  CA  GLY B  52     -66.899 -23.413 -15.291  1.00 53.79           C  
ATOM   3159  HA2 GLY B  52     -67.563 -24.242 -15.535  1.00 53.79           H  
ATOM   3160  HA3 GLY B  52     -67.519 -22.554 -15.033  1.00 53.79           H  
ATOM   3161  C   GLY B  52     -66.132 -23.812 -14.026  1.00 53.79           C  
ATOM   3162  O   GLY B  52     -66.760 -24.251 -13.070  1.00 53.79           O  
ATOM   3163  N   SER B  53     -64.803 -23.703 -14.012  1.00 54.33           N  
ATOM   3164  H   SER B  53     -64.345 -23.390 -14.856  1.00 54.33           H  
ATOM   3165  CA  SER B  53     -63.964 -24.155 -12.917  1.00 54.33           C  
ATOM   3166  HA  SER B  53     -64.510 -24.941 -12.395  1.00 54.33           H  
ATOM   3167  C   SER B  53     -63.723 -22.984 -11.976  1.00 54.33           C  
ATOM   3168  CB  SER B  53     -62.651 -24.767 -13.405  1.00 54.33           C  
ATOM   3169  HB2 SER B  53     -62.187 -24.121 -14.150  1.00 54.33           H  
ATOM   3170  HB3 SER B  53     -61.970 -24.883 -12.562  1.00 54.33           H  
ATOM   3171  O   SER B  53     -63.489 -21.870 -12.458  1.00 54.33           O  
ATOM   3172  OG  SER B  53     -62.920 -26.040 -13.956  1.00 54.33           O  
ATOM   3173  HG  SER B  53     -63.494 -25.914 -14.715  1.00 54.33           H  
ATOM   3174  N   PRO B  54     -63.794 -23.218 -10.654  1.00 63.54           N  
ATOM   3175  CA  PRO B  54     -63.511 -22.203  -9.648  1.00 63.54           C  
ATOM   3176  HA  PRO B  54     -64.315 -21.468  -9.636  1.00 63.54           H  
ATOM   3177  C   PRO B  54     -62.202 -21.496  -9.979  1.00 63.54           C  
ATOM   3178  CB  PRO B  54     -63.476 -22.930  -8.299  1.00 63.54           C  
ATOM   3179  HB2 PRO B  54     -64.424 -22.769  -7.785  1.00 63.54           H  
ATOM   3180  HB3 PRO B  54     -62.651 -22.594  -7.671  1.00 63.54           H  
ATOM   3181  O   PRO B  54     -61.272 -22.113 -10.515  1.00 63.54           O  
ATOM   3182  CG  PRO B  54     -63.343 -24.409  -8.661  1.00 63.54           C  
ATOM   3183  HG2 PRO B  54     -62.288 -24.669  -8.751  1.00 63.54           H  
ATOM   3184  HG3 PRO B  54     -63.833 -25.052  -7.930  1.00 63.54           H  
ATOM   3185  CD  PRO B  54     -63.991 -24.514 -10.030  1.00 63.54           C  
ATOM   3186  HD2 PRO B  54     -63.511 -25.322 -10.583  1.00 63.54           H  
ATOM   3187  HD3 PRO B  54     -65.058 -24.707  -9.924  1.00 63.54           H  
ATOM   3188  N   SER B  55     -62.161 -20.186  -9.733  1.00 61.49           N  
ATOM   3189  H   SER B  55     -62.902 -19.771  -9.185  1.00 61.49           H  
ATOM   3190  CA  SER B  55     -61.051 -19.355 -10.188  1.00 61.49           C  
ATOM   3191  HA  SER B  55     -61.099 -19.334 -11.277  1.00 61.49           H  
ATOM   3192  C   SER B  55     -59.722 -19.977  -9.739  1.00 61.49           C  
ATOM   3193  CB  SER B  55     -61.206 -17.918  -9.682  1.00 61.49           C  
ATOM   3194  HB2 SER B  55     -60.398 -17.308 -10.087  1.00 61.49           H  
ATOM   3195  HB3 SER B  55     -62.157 -17.511 -10.025  1.00 61.49           H  
ATOM   3196  O   SER B  55     -59.639 -20.500  -8.628  1.00 61.49           O  
ATOM   3197  OG  SER B  55     -61.161 -17.870  -8.274  1.00 61.49           O  
ATOM   3198  HG  SER B  55     -62.002 -18.181  -7.931  1.00 61.49           H  
ATOM   3199  N   PRO B  56     -58.650 -19.943 -10.546  1.00 60.43           N  
ATOM   3200  CA  PRO B  56     -57.361 -20.493 -10.126  1.00 60.43           C  
ATOM   3201  HA  PRO B  56     -57.462 -21.572 -10.016  1.00 60.43           H  
ATOM   3202  C   PRO B  56     -56.861 -19.892  -8.801  1.00 60.43           C  
ATOM   3203  CB  PRO B  56     -56.402 -20.193 -11.278  1.00 60.43           C  
ATOM   3204  HB2 PRO B  56     -55.705 -21.017 -11.426  1.00 60.43           H  
ATOM   3205  HB3 PRO B  56     -55.867 -19.261 -11.095  1.00 60.43           H  
ATOM   3206  O   PRO B  56     -56.065 -20.514  -8.107  1.00 60.43           O  
ATOM   3207  CG  PRO B  56     -57.311 -20.025 -12.494  1.00 60.43           C  
ATOM   3208  HG2 PRO B  56     -57.504 -21.002 -12.937  1.00 60.43           H  
ATOM   3209  HG3 PRO B  56     -56.878 -19.352 -13.235  1.00 60.43           H  
ATOM   3210  CD  PRO B  56     -58.607 -19.470 -11.916  1.00 60.43           C  
ATOM   3211  HD2 PRO B  56     -59.451 -19.840 -12.497  1.00 60.43           H  
ATOM   3212  HD3 PRO B  56     -58.584 -18.380 -11.926  1.00 60.43           H  
ATOM   3213  N   VAL B  57     -57.349 -18.697  -8.442  1.00 63.76           N  
ATOM   3214  H   VAL B  57     -58.034 -18.280  -9.056  1.00 63.76           H  
ATOM   3215  CA  VAL B  57     -57.126 -18.027  -7.155  1.00 63.76           C  
ATOM   3216  HA  VAL B  57     -56.071 -18.118  -6.893  1.00 63.76           H  
ATOM   3217  C   VAL B  57     -57.927 -18.677  -6.026  1.00 63.76           C  
ATOM   3218  CB  VAL B  57     -57.465 -16.528  -7.252  1.00 63.76           C  
ATOM   3219  HB  VAL B  57     -58.526 -16.411  -7.471  1.00 63.76           H  
ATOM   3220  O   VAL B  57     -57.353 -18.912  -4.970  1.00 63.76           O  
ATOM   3221  CG1 VAL B  57     -57.147 -15.792  -5.944  1.00 63.76           C  
ATOM   3222 HG11 VAL B  57     -56.100 -15.933  -5.673  1.00 63.76           H  
ATOM   3223 HG12 VAL B  57     -57.351 -14.727  -6.058  1.00 63.76           H  
ATOM   3224 HG13 VAL B  57     -57.778 -16.165  -5.137  1.00 63.76           H  
ATOM   3225  CG2 VAL B  57     -56.663 -15.850  -8.373  1.00 63.76           C  
ATOM   3226 HG21 VAL B  57     -55.595 -15.987  -8.205  1.00 63.76           H  
ATOM   3227 HG22 VAL B  57     -56.936 -16.265  -9.343  1.00 63.76           H  
ATOM   3228 HG23 VAL B  57     -56.888 -14.783  -8.390  1.00 63.76           H  
ATOM   3229  N   GLU B  58     -59.201 -19.023  -6.233  1.00 60.43           N  
ATOM   3230  H   GLU B  58     -59.647 -18.809  -7.114  1.00 60.43           H  
ATOM   3231  CA  GLU B  58     -59.978 -19.823  -5.272  1.00 60.43           C  
ATOM   3232  HA  GLU B  58     -59.911 -19.377  -4.280  1.00 60.43           H  
ATOM   3233  C   GLU B  58     -59.453 -21.250  -5.161  1.00 60.43           C  
ATOM   3234  CB  GLU B  58     -61.452 -19.903  -5.671  1.00 60.43           C  
ATOM   3235  HB2 GLU B  58     -61.510 -20.110  -6.739  1.00 60.43           H  
ATOM   3236  HB3 GLU B  58     -61.922 -20.734  -5.146  1.00 60.43           H  
ATOM   3237  O   GLU B  58     -59.400 -21.775  -4.059  1.00 60.43           O  
ATOM   3238  CG  GLU B  58     -62.222 -18.632  -5.304  1.00 60.43           C  
ATOM   3239  HG2 GLU B  58     -61.681 -17.755  -5.660  1.00 60.43           H  
ATOM   3240  HG3 GLU B  58     -62.294 -18.565  -4.218  1.00 60.43           H  
ATOM   3241  CD  GLU B  58     -63.613 -18.661  -5.938  1.00 60.43           C  
ATOM   3242  OE1 GLU B  58     -64.591 -18.378  -5.215  1.00 60.43           O  
ATOM   3243  OE2 GLU B  58     -63.653 -18.935  -7.167  1.00 60.43           O  
ATOM   3244  N   LEU B  59     -59.007 -21.871  -6.257  1.00 61.23           N  
ATOM   3245  H   LEU B  59     -59.149 -21.416  -7.148  1.00 61.23           H  
ATOM   3246  CA  LEU B  59     -58.352 -23.180  -6.212  1.00 61.23           C  
ATOM   3247  HA  LEU B  59     -58.972 -23.860  -5.626  1.00 61.23           H  
ATOM   3248  C   LEU B  59     -57.004 -23.104  -5.496  1.00 61.23           C  
ATOM   3249  CB  LEU B  59     -58.182 -23.744  -7.630  1.00 61.23           C  
ATOM   3250  HB2 LEU B  59     -57.870 -22.933  -8.289  1.00 61.23           H  
ATOM   3251  HB3 LEU B  59     -57.388 -24.491  -7.629  1.00 61.23           H  
ATOM   3252  O   LEU B  59     -56.718 -23.964  -4.671  1.00 61.23           O  
ATOM   3253  CG  LEU B  59     -59.458 -24.398  -8.182  1.00 61.23           C  
ATOM   3254  HG  LEU B  59     -60.311 -23.746  -7.991  1.00 61.23           H  
ATOM   3255  CD1 LEU B  59     -59.317 -24.592  -9.691  1.00 61.23           C  
ATOM   3256 HD11 LEU B  59     -60.234 -25.021 -10.093  1.00 61.23           H  
ATOM   3257 HD12 LEU B  59     -58.478 -25.252  -9.912  1.00 61.23           H  
ATOM   3258 HD13 LEU B  59     -59.158 -23.626 -10.170  1.00 61.23           H  
ATOM   3259  CD2 LEU B  59     -59.705 -25.774  -7.553  1.00 61.23           C  
ATOM   3260 HD21 LEU B  59     -58.844 -26.423  -7.711  1.00 61.23           H  
ATOM   3261 HD22 LEU B  59     -59.886 -25.672  -6.483  1.00 61.23           H  
ATOM   3262 HD23 LEU B  59     -60.584 -26.234  -8.004  1.00 61.23           H  
ATOM   3263  N   ARG B  60     -56.190 -22.067  -5.747  1.00 59.91           N  
ATOM   3264  H   ARG B  60     -56.449 -21.412  -6.471  1.00 59.91           H  
ATOM   3265  CA  ARG B  60     -54.978 -21.820  -4.949  1.00 59.91           C  
ATOM   3266  HA  ARG B  60     -54.366 -22.722  -4.953  1.00 59.91           H  
ATOM   3267  C   ARG B  60     -55.332 -21.598  -3.490  1.00 59.91           C  
ATOM   3268  CB  ARG B  60     -54.149 -20.638  -5.474  1.00 59.91           C  
ATOM   3269  HB2 ARG B  60     -54.796 -19.894  -5.938  1.00 59.91           H  
ATOM   3270  HB3 ARG B  60     -53.642 -20.162  -4.635  1.00 59.91           H  
ATOM   3271  O   ARG B  60     -54.678 -22.197  -2.656  1.00 59.91           O  
ATOM   3272  CG  ARG B  60     -53.070 -21.111  -6.453  1.00 59.91           C  
ATOM   3273  HG2 ARG B  60     -53.548 -21.563  -7.322  1.00 59.91           H  
ATOM   3274  HG3 ARG B  60     -52.442 -21.856  -5.965  1.00 59.91           H  
ATOM   3275  CD  ARG B  60     -52.197 -19.935  -6.902  1.00 59.91           C  
ATOM   3276  HD2 ARG B  60     -52.837 -19.194  -7.380  1.00 59.91           H  
ATOM   3277  HD3 ARG B  60     -51.726 -19.489  -6.026  1.00 59.91           H  
ATOM   3278  NE  ARG B  60     -51.159 -20.383  -7.850  1.00 59.91           N  
ATOM   3279  HE  ARG B  60     -51.096 -21.380  -8.000  1.00 59.91           H  
ATOM   3280  NH1 ARG B  60     -50.338 -18.323  -8.441  1.00 59.91           N  
ATOM   3281 HH11 ARG B  60     -50.993 -17.893  -7.804  1.00 59.91           H  
ATOM   3282 HH12 ARG B  60     -49.701 -17.766  -8.992  1.00 59.91           H  
ATOM   3283  NH2 ARG B  60     -49.479 -20.169  -9.366  1.00 59.91           N  
ATOM   3284 HH21 ARG B  60     -48.818 -19.623  -9.900  1.00 59.91           H  
ATOM   3285 HH22 ARG B  60     -49.450 -21.174  -9.461  1.00 59.91           H  
ATOM   3286  CZ  ARG B  60     -50.334 -19.623  -8.547  1.00 59.91           C  
ATOM   3287  N   GLY B  61     -56.361 -20.803  -3.203  1.00 57.30           N  
ATOM   3288  H   GLY B  61     -56.818 -20.341  -3.976  1.00 57.30           H  
ATOM   3289  CA  GLY B  61     -56.893 -20.532  -1.866  1.00 57.30           C  
ATOM   3290  HA2 GLY B  61     -57.763 -19.883  -1.972  1.00 57.30           H  
ATOM   3291  HA3 GLY B  61     -56.155 -20.007  -1.259  1.00 57.30           H  
ATOM   3292  C   GLY B  61     -57.348 -21.795  -1.138  1.00 57.30           C  
ATOM   3293  O   GLY B  61     -56.962 -22.016   0.005  1.00 57.30           O  
ATOM   3294  N   ALA B  62     -58.097 -22.659  -1.823  1.00 59.85           N  
ATOM   3295  H   ALA B  62     -58.416 -22.390  -2.742  1.00 59.85           H  
ATOM   3296  CA  ALA B  62     -58.538 -23.955  -1.320  1.00 59.85           C  
ATOM   3297  HA  ALA B  62     -59.033 -23.812  -0.359  1.00 59.85           H  
ATOM   3298  C   ALA B  62     -57.352 -24.904  -1.093  1.00 59.85           C  
ATOM   3299  CB  ALA B  62     -59.553 -24.540  -2.312  1.00 59.85           C  
ATOM   3300  HB1 ALA B  62     -59.919 -25.496  -1.936  1.00 59.85           H  
ATOM   3301  HB2 ALA B  62     -60.395 -23.858  -2.425  1.00 59.85           H  
ATOM   3302  HB3 ALA B  62     -59.082 -24.697  -3.282  1.00 59.85           H  
ATOM   3303  O   ALA B  62     -57.340 -25.652  -0.120  1.00 59.85           O  
ATOM   3304  N   LEU B  63     -56.319 -24.823  -1.939  1.00 55.49           N  
ATOM   3305  H   LEU B  63     -56.419 -24.238  -2.756  1.00 55.49           H  
ATOM   3306  CA  LEU B  63     -55.050 -25.533  -1.756  1.00 55.49           C  
ATOM   3307  HA  LEU B  63     -55.265 -26.545  -1.416  1.00 55.49           H  
ATOM   3308  C   LEU B  63     -54.152 -24.916  -0.669  1.00 55.49           C  
ATOM   3309  CB  LEU B  63     -54.311 -25.612  -3.103  1.00 55.49           C  
ATOM   3310  HB2 LEU B  63     -54.304 -24.620  -3.553  1.00 55.49           H  
ATOM   3311  HB3 LEU B  63     -53.272 -25.892  -2.927  1.00 55.49           H  
ATOM   3312  O   LEU B  63     -53.214 -25.574  -0.232  1.00 55.49           O  
ATOM   3313  CG  LEU B  63     -54.924 -26.620  -4.091  1.00 55.49           C  
ATOM   3314  HG  LEU B  63     -56.011 -26.537  -4.089  1.00 55.49           H  
ATOM   3315  CD1 LEU B  63     -54.420 -26.333  -5.507  1.00 55.49           C  
ATOM   3316 HD11 LEU B  63     -53.334 -26.420  -5.540  1.00 55.49           H  
ATOM   3317 HD12 LEU B  63     -54.717 -25.326  -5.802  1.00 55.49           H  
ATOM   3318 HD13 LEU B  63     -54.865 -27.045  -6.202  1.00 55.49           H  
ATOM   3319  CD2 LEU B  63     -54.534 -28.058  -3.736  1.00 55.49           C  
ATOM   3320 HD21 LEU B  63     -53.450 -28.169  -3.739  1.00 55.49           H  
ATOM   3321 HD22 LEU B  63     -54.971 -28.748  -4.458  1.00 55.49           H  
ATOM   3322 HD23 LEU B  63     -54.913 -28.311  -2.746  1.00 55.49           H  
ATOM   3323  N   VAL B  64     -54.439 -23.703  -0.178  1.00 58.18           N  
ATOM   3324  H   VAL B  64     -55.185 -23.174  -0.606  1.00 58.18           H  
ATOM   3325  CA  VAL B  64     -53.827 -23.178   1.062  1.00 58.18           C  
ATOM   3326  HA  VAL B  64     -52.794 -23.525   1.078  1.00 58.18           H  
ATOM   3327  C   VAL B  64     -54.493 -23.789   2.306  1.00 58.18           C  
ATOM   3328  CB  VAL B  64     -53.774 -21.628   1.127  1.00 58.18           C  
ATOM   3329  HB  VAL B  64     -54.747 -21.239   1.424  1.00 58.18           H  
ATOM   3330  O   VAL B  64     -54.140 -23.445   3.434  1.00 58.18           O  
ATOM   3331  CG1 VAL B  64     -52.721 -21.115   2.124  1.00 58.18           C  
ATOM   3332 HG11 VAL B  64     -52.969 -21.405   3.145  1.00 58.18           H  
ATOM   3333 HG12 VAL B  64     -51.738 -21.511   1.868  1.00 58.18           H  
ATOM   3334 HG13 VAL B  64     -52.688 -20.025   2.115  1.00 58.18           H  
ATOM   3335  CG2 VAL B  64     -53.378 -20.977  -0.204  1.00 58.18           C  
ATOM   3336 HG21 VAL B  64     -52.982 -19.971  -0.062  1.00 58.18           H  
ATOM   3337 HG22 VAL B  64     -54.284 -20.865  -0.800  1.00 58.18           H  
ATOM   3338 HG23 VAL B  64     -52.644 -21.588  -0.729  1.00 58.18           H  
ATOM   3339  N   GLY B  65     -55.432 -24.728   2.136  1.00 60.36           N  
ATOM   3340  H   GLY B  65     -55.715 -24.965   1.196  1.00 60.36           H  
ATOM   3341  CA  GLY B  65     -55.950 -25.566   3.211  1.00 60.36           C  
ATOM   3342  HA2 GLY B  65     -56.675 -26.269   2.803  1.00 60.36           H  
ATOM   3343  HA3 GLY B  65     -56.441 -24.947   3.962  1.00 60.36           H  
ATOM   3344  C   GLY B  65     -54.817 -26.359   3.853  1.00 60.36           C  
ATOM   3345  O   GLY B  65     -54.409 -27.381   3.320  1.00 60.36           O  
ATOM   3346  N   SER B  66     -54.289 -25.834   4.962  1.00 63.28           N  
ATOM   3347  H   SER B  66     -54.617 -24.911   5.209  1.00 63.28           H  
ATOM   3348  CA  SER B  66     -53.241 -26.430   5.796  1.00 63.28           C  
ATOM   3349  HA  SER B  66     -52.725 -25.620   6.312  1.00 63.28           H  
ATOM   3350  C   SER B  66     -52.185 -27.179   4.981  1.00 63.28           C  
ATOM   3351  CB  SER B  66     -53.860 -27.329   6.878  1.00 63.28           C  
ATOM   3352  HB2 SER B  66     -53.064 -27.710   7.519  1.00 63.28           H  
ATOM   3353  HB3 SER B  66     -54.548 -26.744   7.488  1.00 63.28           H  
ATOM   3354  O   SER B  66     -52.219 -28.407   4.906  1.00 63.28           O  
ATOM   3355  OG  SER B  66     -54.552 -28.420   6.311  1.00 63.28           O  
ATOM   3356  HG  SER B  66     -53.995 -28.764   5.609  1.00 63.28           H  
ATOM   3357  N   VAL B  67     -51.238 -26.453   4.375  1.00 65.48           N  
ATOM   3358  H   VAL B  67     -51.294 -25.445   4.399  1.00 65.48           H  
ATOM   3359  CA  VAL B  67     -50.006 -27.097   3.900  1.00 65.48           C  
ATOM   3360  HA  VAL B  67     -50.250 -27.760   3.070  1.00 65.48           H  
ATOM   3361  C   VAL B  67     -49.486 -27.916   5.068  1.00 65.48           C  
ATOM   3362  CB  VAL B  67     -48.929 -26.096   3.445  1.00 65.48           C  
ATOM   3363  HB  VAL B  67     -48.640 -25.461   4.282  1.00 65.48           H  
ATOM   3364  O   VAL B  67     -49.241 -27.355   6.141  1.00 65.48           O  
ATOM   3365  CG1 VAL B  67     -47.678 -26.822   2.925  1.00 65.48           C  
ATOM   3366 HG11 VAL B  67     -46.951 -26.098   2.559  1.00 65.48           H  
ATOM   3367 HG12 VAL B  67     -47.946 -27.499   2.113  1.00 65.48           H  
ATOM   3368 HG13 VAL B  67     -47.213 -27.392   3.728  1.00 65.48           H  
ATOM   3369  CG2 VAL B  67     -49.462 -25.194   2.327  1.00 65.48           C  
ATOM   3370 HG21 VAL B  67     -48.676 -24.520   1.987  1.00 65.48           H  
ATOM   3371 HG22 VAL B  67     -50.299 -24.595   2.686  1.00 65.48           H  
ATOM   3372 HG23 VAL B  67     -49.799 -25.802   1.487  1.00 65.48           H  
ATOM   3373  N   ASP B  68     -49.419 -29.232   4.872  1.00 75.62           N  
ATOM   3374  H   ASP B  68     -49.765 -29.621   4.007  1.00 75.62           H  
ATOM   3375  CA  ASP B  68     -48.992 -30.148   5.913  1.00 75.62           C  
ATOM   3376  HA  ASP B  68     -49.772 -30.169   6.675  1.00 75.62           H  
ATOM   3377  C   ASP B  68     -47.673 -29.599   6.481  1.00 75.62           C  
ATOM   3378  CB  ASP B  68     -48.846 -31.560   5.327  1.00 75.62           C  
ATOM   3379  HB2 ASP B  68     -47.985 -31.581   4.659  1.00 75.62           H  
ATOM   3380  HB3 ASP B  68     -49.739 -31.797   4.747  1.00 75.62           H  
ATOM   3381  O   ASP B  68     -46.766 -29.279   5.701  1.00 75.62           O  
ATOM   3382  CG  ASP B  68     -48.659 -32.636   6.396  1.00 75.62           C  
ATOM   3383  OD1 ASP B  68     -49.259 -33.717   6.249  1.00 75.62           O  
ATOM   3384  OD2 ASP B  68     -47.859 -32.393   7.333  1.00 75.62           O  
ATOM   3385  N   PRO B  69     -47.549 -29.390   7.802  1.00 86.53           N  
ATOM   3386  CA  PRO B  69     -46.304 -28.913   8.393  1.00 86.53           C  
ATOM   3387  HA  PRO B  69     -46.127 -27.884   8.081  1.00 86.53           H  
ATOM   3388  C   PRO B  69     -45.099 -29.754   7.946  1.00 86.53           C  
ATOM   3389  CB  PRO B  69     -46.530 -28.954   9.909  1.00 86.53           C  
ATOM   3390  HB2 PRO B  69     -46.780 -27.952  10.258  1.00 86.53           H  
ATOM   3391  HB3 PRO B  69     -45.658 -29.329  10.445  1.00 86.53           H  
ATOM   3392  O   PRO B  69     -44.005 -29.208   7.818  1.00 86.53           O  
ATOM   3393  CG  PRO B  69     -47.739 -29.871  10.097  1.00 86.53           C  
ATOM   3394  HG2 PRO B  69     -47.408 -30.909  10.141  1.00 86.53           H  
ATOM   3395  HG3 PRO B  69     -48.313 -29.612  10.987  1.00 86.53           H  
ATOM   3396  CD  PRO B  69     -48.543 -29.655   8.824  1.00 86.53           C  
ATOM   3397  HD2 PRO B  69     -49.190 -28.785   8.932  1.00 86.53           H  
ATOM   3398  HD3 PRO B  69     -49.135 -30.547   8.616  1.00 86.53           H  
ATOM   3399  N   THR B  70     -45.299 -31.034   7.607  1.00 88.12           N  
ATOM   3400  H   THR B  70     -46.233 -31.416   7.664  1.00 88.12           H  
ATOM   3401  CA  THR B  70     -44.254 -31.874   7.005  1.00 88.12           C  
ATOM   3402  HA  THR B  70     -43.362 -31.803   7.628  1.00 88.12           H  
ATOM   3403  C   THR B  70     -43.840 -31.415   5.602  1.00 88.12           C  
ATOM   3404  CB  THR B  70     -44.663 -33.352   6.960  1.00 88.12           C  
ATOM   3405  HB  THR B  70     -43.856 -33.912   6.488  1.00 88.12           H  
ATOM   3406  O   THR B  70     -42.644 -31.365   5.318  1.00 88.12           O  
ATOM   3407  CG2 THR B  70     -44.904 -33.953   8.343  1.00 88.12           C  
ATOM   3408 HG21 THR B  70     -45.084 -35.023   8.241  1.00 88.12           H  
ATOM   3409 HG22 THR B  70     -44.029 -33.800   8.975  1.00 88.12           H  
ATOM   3410 HG23 THR B  70     -45.776 -33.495   8.810  1.00 88.12           H  
ATOM   3411  OG1 THR B  70     -45.823 -33.543   6.197  1.00 88.12           O  
ATOM   3412  HG1 THR B  70     -46.586 -33.279   6.717  1.00 88.12           H  
ATOM   3413  N   LEU B  71     -44.776 -31.009   4.738  1.00 88.83           N  
ATOM   3414  H   LEU B  71     -45.739 -31.029   5.043  1.00 88.83           H  
ATOM   3415  CA  LEU B  71     -44.477 -30.443   3.414  1.00 88.83           C  
ATOM   3416  HA  LEU B  71     -43.812 -31.119   2.877  1.00 88.83           H  
ATOM   3417  C   LEU B  71     -43.748 -29.101   3.527  1.00 88.83           C  
ATOM   3418  CB  LEU B  71     -45.780 -30.259   2.611  1.00 88.83           C  
ATOM   3419  HB2 LEU B  71     -46.499 -29.718   3.227  1.00 88.83           H  
ATOM   3420  HB3 LEU B  71     -45.572 -29.639   1.739  1.00 88.83           H  
ATOM   3421  O   LEU B  71     -42.808 -28.844   2.775  1.00 88.83           O  
ATOM   3422  CG  LEU B  71     -46.423 -31.568   2.129  1.00 88.83           C  
ATOM   3423  HG  LEU B  71     -46.499 -32.272   2.957  1.00 88.83           H  
ATOM   3424  CD1 LEU B  71     -47.830 -31.279   1.601  1.00 88.83           C  
ATOM   3425 HD11 LEU B  71     -48.440 -30.851   2.396  1.00 88.83           H  
ATOM   3426 HD12 LEU B  71     -47.783 -30.581   0.765  1.00 88.83           H  
ATOM   3427 HD13 LEU B  71     -48.295 -32.209   1.275  1.00 88.83           H  
ATOM   3428  CD2 LEU B  71     -45.614 -32.210   0.999  1.00 88.83           C  
ATOM   3429 HD21 LEU B  71     -45.509 -31.516   0.165  1.00 88.83           H  
ATOM   3430 HD22 LEU B  71     -46.118 -33.115   0.660  1.00 88.83           H  
ATOM   3431 HD23 LEU B  71     -44.625 -32.491   1.361  1.00 88.83           H  
ATOM   3432  N   ARG B  72     -44.143 -28.255   4.486  1.00 89.24           N  
ATOM   3433  H   ARG B  72     -44.922 -28.536   5.064  1.00 89.24           H  
ATOM   3434  CA  ARG B  72     -43.479 -26.963   4.717  1.00 89.24           C  
ATOM   3435  HA  ARG B  72     -43.403 -26.447   3.760  1.00 89.24           H  
ATOM   3436  C   ARG B  72     -42.045 -27.143   5.216  1.00 89.24           C  
ATOM   3437  CB  ARG B  72     -44.323 -26.118   5.677  1.00 89.24           C  
ATOM   3438  HB2 ARG B  72     -45.358 -26.124   5.335  1.00 89.24           H  
ATOM   3439  HB3 ARG B  72     -44.285 -26.550   6.677  1.00 89.24           H  
ATOM   3440  O   ARG B  72     -41.151 -26.452   4.737  1.00 89.24           O  
ATOM   3441  CG  ARG B  72     -43.823 -24.669   5.713  1.00 89.24           C  
ATOM   3442  HG2 ARG B  72     -43.850 -24.252   4.706  1.00 89.24           H  
ATOM   3443  HG3 ARG B  72     -42.798 -24.638   6.085  1.00 89.24           H  
ATOM   3444  CD  ARG B  72     -44.712 -23.832   6.633  1.00 89.24           C  
ATOM   3445  HD2 ARG B  72     -45.740 -23.902   6.278  1.00 89.24           H  
ATOM   3446  HD3 ARG B  72     -44.654 -24.243   7.641  1.00 89.24           H  
ATOM   3447  NE  ARG B  72     -44.284 -22.422   6.643  1.00 89.24           N  
ATOM   3448  HE  ARG B  72     -43.450 -22.205   6.117  1.00 89.24           H  
ATOM   3449  NH1 ARG B  72     -45.955 -21.631   7.997  1.00 89.24           N  
ATOM   3450 HH11 ARG B  72     -46.316 -22.572   8.064  1.00 89.24           H  
ATOM   3451 HH12 ARG B  72     -46.404 -20.872   8.490  1.00 89.24           H  
ATOM   3452  NH2 ARG B  72     -44.414 -20.221   7.204  1.00 89.24           N  
ATOM   3453 HH21 ARG B  72     -43.579 -20.045   6.664  1.00 89.24           H  
ATOM   3454 HH22 ARG B  72     -44.865 -19.466   7.700  1.00 89.24           H  
ATOM   3455  CZ  ARG B  72     -44.884 -21.435   7.279  1.00 89.24           C  
ATOM   3456  N   GLU B  73     -41.825 -28.077   6.137  1.00 91.56           N  
ATOM   3457  H   GLU B  73     -42.616 -28.571   6.524  1.00 91.56           H  
ATOM   3458  CA  GLU B  73     -40.491 -28.435   6.631  1.00 91.56           C  
ATOM   3459  HA  GLU B  73     -39.999 -27.543   7.017  1.00 91.56           H  
ATOM   3460  C   GLU B  73     -39.615 -29.008   5.504  1.00 91.56           C  
ATOM   3461  CB  GLU B  73     -40.662 -29.435   7.786  1.00 91.56           C  
ATOM   3462  HB2 GLU B  73     -41.129 -30.342   7.403  1.00 91.56           H  
ATOM   3463  HB3 GLU B  73     -41.336 -29.008   8.529  1.00 91.56           H  
ATOM   3464  O   GLU B  73     -38.466 -28.599   5.342  1.00 91.56           O  
ATOM   3465  CG  GLU B  73     -39.352 -29.828   8.482  1.00 91.56           C  
ATOM   3466  HG2 GLU B  73     -39.584 -30.570   9.247  1.00 91.56           H  
ATOM   3467  HG3 GLU B  73     -38.704 -30.312   7.751  1.00 91.56           H  
ATOM   3468  CD  GLU B  73     -38.614 -28.655   9.142  1.00 91.56           C  
ATOM   3469  OE1 GLU B  73     -37.368 -28.768   9.233  1.00 91.56           O  
ATOM   3470  OE2 GLU B  73     -39.287 -27.676   9.543  1.00 91.56           O  
ATOM   3471  N   GLN B  74     -40.167 -29.885   4.656  1.00 88.44           N  
ATOM   3472  H   GLN B  74     -41.107 -30.207   4.836  1.00 88.44           H  
ATOM   3473  CA  GLN B  74     -39.462 -30.400   3.477  1.00 88.44           C  
ATOM   3474  HA  GLN B  74     -38.534 -30.872   3.800  1.00 88.44           H  
ATOM   3475  C   GLN B  74     -39.075 -29.285   2.497  1.00 88.44           C  
ATOM   3476  CB  GLN B  74     -40.327 -31.442   2.756  1.00 88.44           C  
ATOM   3477  HB2 GLN B  74     -39.936 -31.590   1.749  1.00 88.44           H  
ATOM   3478  HB3 GLN B  74     -41.350 -31.075   2.672  1.00 88.44           H  
ATOM   3479  O   GLN B  74     -37.955 -29.283   1.984  1.00 88.44           O  
ATOM   3480  CG  GLN B  74     -40.318 -32.800   3.469  1.00 88.44           C  
ATOM   3481  HG2 GLN B  74     -40.653 -32.685   4.500  1.00 88.44           H  
ATOM   3482  HG3 GLN B  74     -39.296 -33.179   3.492  1.00 88.44           H  
ATOM   3483  CD  GLN B  74     -41.203 -33.832   2.778  1.00 88.44           C  
ATOM   3484  NE2 GLN B  74     -41.184 -35.065   3.232  1.00 88.44           N  
ATOM   3485 HE21 GLN B  74     -40.651 -35.298   4.058  1.00 88.44           H  
ATOM   3486 HE22 GLN B  74     -41.821 -35.704   2.778  1.00 88.44           H  
ATOM   3487  OE1 GLN B  74     -41.903 -33.581   1.812  1.00 88.44           O  
ATOM   3488  N   GLN B  75     -39.965 -28.320   2.257  1.00 88.85           N  
ATOM   3489  H   GLN B  75     -40.888 -28.397   2.660  1.00 88.85           H  
ATOM   3490  CA  GLN B  75     -39.665 -27.166   1.412  1.00 88.85           C  
ATOM   3491  HA  GLN B  75     -39.296 -27.530   0.453  1.00 88.85           H  
ATOM   3492  C   GLN B  75     -38.560 -26.289   2.023  1.00 88.85           C  
ATOM   3493  CB  GLN B  75     -40.957 -26.377   1.157  1.00 88.85           C  
ATOM   3494  HB2 GLN B  75     -41.331 -25.966   2.095  1.00 88.85           H  
ATOM   3495  HB3 GLN B  75     -41.710 -27.045   0.740  1.00 88.85           H  
ATOM   3496  O   GLN B  75     -37.602 -25.955   1.329  1.00 88.85           O  
ATOM   3497  CG  GLN B  75     -40.699 -25.234   0.168  1.00 88.85           C  
ATOM   3498  HG2 GLN B  75     -40.341 -25.642  -0.777  1.00 88.85           H  
ATOM   3499  HG3 GLN B  75     -39.923 -24.581   0.568  1.00 88.85           H  
ATOM   3500  CD  GLN B  75     -41.920 -24.372  -0.112  1.00 88.85           C  
ATOM   3501  NE2 GLN B  75     -41.702 -23.205  -0.672  1.00 88.85           N  
ATOM   3502 HE21 GLN B  75     -40.758 -22.848  -0.660  1.00 88.85           H  
ATOM   3503 HE22 GLN B  75     -42.498 -22.593  -0.780  1.00 88.85           H  
ATOM   3504  OE1 GLN B  75     -43.065 -24.706   0.168  1.00 88.85           O  
ATOM   3505  N   LEU B  76     -38.641 -25.977   3.322  1.00 90.69           N  
ATOM   3506  H   LEU B  76     -39.454 -26.288   3.835  1.00 90.69           H  
ATOM   3507  CA  LEU B  76     -37.611 -25.222   4.049  1.00 90.69           C  
ATOM   3508  HA  LEU B  76     -37.500 -24.238   3.593  1.00 90.69           H  
ATOM   3509  C   LEU B  76     -36.239 -25.905   3.976  1.00 90.69           C  
ATOM   3510  CB  LEU B  76     -38.055 -25.064   5.518  1.00 90.69           C  
ATOM   3511  HB2 LEU B  76     -38.570 -25.973   5.829  1.00 90.69           H  
ATOM   3512  HB3 LEU B  76     -37.178 -24.967   6.157  1.00 90.69           H  
ATOM   3513  O   LEU B  76     -35.226 -25.241   3.759  1.00 90.69           O  
ATOM   3514  CG  LEU B  76     -38.966 -23.846   5.744  1.00 90.69           C  
ATOM   3515  HG  LEU B  76     -39.612 -23.699   4.878  1.00 90.69           H  
ATOM   3516  CD1 LEU B  76     -39.856 -24.051   6.970  1.00 90.69           C  
ATOM   3517 HD11 LEU B  76     -39.238 -24.210   7.853  1.00 90.69           H  
ATOM   3518 HD12 LEU B  76     -40.476 -24.936   6.825  1.00 90.69           H  
ATOM   3519 HD13 LEU B  76     -40.495 -23.180   7.119  1.00 90.69           H  
ATOM   3520  CD2 LEU B  76     -38.132 -22.583   5.978  1.00 90.69           C  
ATOM   3521 HD21 LEU B  76     -37.502 -22.703   6.859  1.00 90.69           H  
ATOM   3522 HD22 LEU B  76     -38.791 -21.724   6.113  1.00 90.69           H  
ATOM   3523 HD23 LEU B  76     -37.502 -22.399   5.108  1.00 90.69           H  
ATOM   3524  N   GLN B  77     -36.187 -27.233   4.102  1.00 90.63           N  
ATOM   3525  H   GLN B  77     -37.036 -27.724   4.341  1.00 90.63           H  
ATOM   3526  CA  GLN B  77     -34.940 -27.993   3.975  1.00 90.63           C  
ATOM   3527  HA  GLN B  77     -34.189 -27.546   4.625  1.00 90.63           H  
ATOM   3528  C   GLN B  77     -34.374 -27.962   2.551  1.00 90.63           C  
ATOM   3529  CB  GLN B  77     -35.171 -29.441   4.421  1.00 90.63           C  
ATOM   3530  HB2 GLN B  77     -36.057 -29.841   3.930  1.00 90.63           H  
ATOM   3531  HB3 GLN B  77     -34.310 -30.043   4.130  1.00 90.63           H  
ATOM   3532  O   GLN B  77     -33.158 -27.844   2.382  1.00 90.63           O  
ATOM   3533  CG  GLN B  77     -35.333 -29.534   5.944  1.00 90.63           C  
ATOM   3534  HG2 GLN B  77     -36.137 -28.879   6.277  1.00 90.63           H  
ATOM   3535  HG3 GLN B  77     -34.415 -29.196   6.426  1.00 90.63           H  
ATOM   3536  CD  GLN B  77     -35.631 -30.946   6.426  1.00 90.63           C  
ATOM   3537  NE2 GLN B  77     -36.036 -31.085   7.669  1.00 90.63           N  
ATOM   3538 HE21 GLN B  77     -36.301 -30.271   8.204  1.00 90.63           H  
ATOM   3539 HE22 GLN B  77     -36.296 -32.014   7.966  1.00 90.63           H  
ATOM   3540  OE1 GLN B  77     -35.484 -31.935   5.718  1.00 90.63           O  
ATOM   3541  N   GLN B  78     -35.228 -28.033   1.526  1.00 89.44           N  
ATOM   3542  H   GLN B  78     -36.213 -28.135   1.720  1.00 89.44           H  
ATOM   3543  CA  GLN B  78     -34.796 -27.886   0.132  1.00 89.44           C  
ATOM   3544  HA  GLN B  78     -33.968 -28.570  -0.054  1.00 89.44           H  
ATOM   3545  C   GLN B  78     -34.277 -26.472  -0.156  1.00 89.44           C  
ATOM   3546  CB  GLN B  78     -35.940 -28.240  -0.825  1.00 89.44           C  
ATOM   3547  HB2 GLN B  78     -36.847 -27.713  -0.529  1.00 89.44           H  
ATOM   3548  HB3 GLN B  78     -35.667 -27.911  -1.828  1.00 89.44           H  
ATOM   3549  O   GLN B  78     -33.227 -26.332  -0.784  1.00 89.44           O  
ATOM   3550  CG  GLN B  78     -36.213 -29.750  -0.874  1.00 89.44           C  
ATOM   3551  HG2 GLN B  78     -36.448 -30.115   0.126  1.00 89.44           H  
ATOM   3552  HG3 GLN B  78     -35.319 -30.267  -1.220  1.00 89.44           H  
ATOM   3553  CD  GLN B  78     -37.364 -30.103  -1.812  1.00 89.44           C  
ATOM   3554  NE2 GLN B  78     -37.923 -31.286  -1.694  1.00 89.44           N  
ATOM   3555 HE21 GLN B  78     -37.669 -31.896  -0.929  1.00 89.44           H  
ATOM   3556 HE22 GLN B  78     -38.718 -31.454  -2.293  1.00 89.44           H  
ATOM   3557  OE1 GLN B  78     -37.770 -29.353  -2.683  1.00 89.44           O  
ATOM   3558  N   GLU B  79     -34.952 -25.434   0.343  1.00 91.68           N  
ATOM   3559  H   GLU B  79     -35.828 -25.611   0.814  1.00 91.68           H  
ATOM   3560  CA  GLU B  79     -34.504 -24.040   0.235  1.00 91.68           C  
ATOM   3561  HA  GLU B  79     -34.349 -23.792  -0.815  1.00 91.68           H  
ATOM   3562  C   GLU B  79     -33.161 -23.830   0.949  1.00 91.68           C  
ATOM   3563  CB  GLU B  79     -35.581 -23.095   0.803  1.00 91.68           C  
ATOM   3564  HB2 GLU B  79     -35.901 -23.459   1.779  1.00 91.68           H  
ATOM   3565  HB3 GLU B  79     -35.142 -22.106   0.930  1.00 91.68           H  
ATOM   3566  O   GLU B  79     -32.242 -23.232   0.384  1.00 91.68           O  
ATOM   3567  CG  GLU B  79     -36.799 -22.969  -0.133  1.00 91.68           C  
ATOM   3568  HG2 GLU B  79     -37.173 -23.964  -0.373  1.00 91.68           H  
ATOM   3569  HG3 GLU B  79     -36.467 -22.512  -1.065  1.00 91.68           H  
ATOM   3570  CD  GLU B  79     -37.955 -22.131   0.450  1.00 91.68           C  
ATOM   3571  OE1 GLU B  79     -39.057 -22.170  -0.156  1.00 91.68           O  
ATOM   3572  OE2 GLU B  79     -37.744 -21.441   1.473  1.00 91.68           O  
ATOM   3573  N   LEU B  80     -32.991 -24.399   2.146  1.00 91.76           N  
ATOM   3574  H   LEU B  80     -33.791 -24.834   2.582  1.00 91.76           H  
ATOM   3575  CA  LEU B  80     -31.731 -24.348   2.888  1.00 91.76           C  
ATOM   3576  HA  LEU B  80     -31.443 -23.301   2.979  1.00 91.76           H  
ATOM   3577  C   LEU B  80     -30.598 -25.084   2.155  1.00 91.76           C  
ATOM   3578  CB  LEU B  80     -31.969 -24.932   4.292  1.00 91.76           C  
ATOM   3579  HB2 LEU B  80     -32.827 -24.434   4.742  1.00 91.76           H  
ATOM   3580  HB3 LEU B  80     -32.214 -25.989   4.190  1.00 91.76           H  
ATOM   3581  O   LEU B  80     -29.468 -24.590   2.107  1.00 91.76           O  
ATOM   3582  CG  LEU B  80     -30.766 -24.787   5.240  1.00 91.76           C  
ATOM   3583  HG  LEU B  80     -29.872 -25.201   4.773  1.00 91.76           H  
ATOM   3584  CD1 LEU B  80     -30.502 -23.325   5.610  1.00 91.76           C  
ATOM   3585 HD11 LEU B  80     -31.403 -22.879   6.032  1.00 91.76           H  
ATOM   3586 HD12 LEU B  80     -30.204 -22.763   4.725  1.00 91.76           H  
ATOM   3587 HD13 LEU B  80     -29.697 -23.266   6.341  1.00 91.76           H  
ATOM   3588  CD2 LEU B  80     -31.021 -25.570   6.527  1.00 91.76           C  
ATOM   3589 HD21 LEU B  80     -31.907 -25.181   7.027  1.00 91.76           H  
ATOM   3590 HD22 LEU B  80     -31.184 -26.622   6.291  1.00 91.76           H  
ATOM   3591 HD23 LEU B  80     -30.164 -25.483   7.194  1.00 91.76           H  
ATOM   3592  N   LEU B  81     -30.880 -26.248   1.560  1.00 92.23           N  
ATOM   3593  H   LEU B  81     -31.815 -26.619   1.656  1.00 92.23           H  
ATOM   3594  CA  LEU B  81     -29.902 -26.997   0.768  1.00 92.23           C  
ATOM   3595  HA  LEU B  81     -29.008 -27.121   1.379  1.00 92.23           H  
ATOM   3596  C   LEU B  81     -29.497 -26.225  -0.494  1.00 92.23           C  
ATOM   3597  CB  LEU B  81     -30.473 -28.385   0.425  1.00 92.23           C  
ATOM   3598  HB2 LEU B  81     -30.784 -28.878   1.346  1.00 92.23           H  
ATOM   3599  HB3 LEU B  81     -31.360 -28.250  -0.194  1.00 92.23           H  
ATOM   3600  O   LEU B  81     -28.307 -26.165  -0.808  1.00 92.23           O  
ATOM   3601  CG  LEU B  81     -29.483 -29.299  -0.323  1.00 92.23           C  
ATOM   3602  HG  LEU B  81     -29.123 -28.801  -1.222  1.00 92.23           H  
ATOM   3603  CD1 LEU B  81     -28.280 -29.679   0.548  1.00 92.23           C  
ATOM   3604 HD11 LEU B  81     -28.626 -30.126   1.480  1.00 92.23           H  
ATOM   3605 HD12 LEU B  81     -27.685 -28.790   0.761  1.00 92.23           H  
ATOM   3606 HD13 LEU B  81     -27.655 -30.394   0.014  1.00 92.23           H  
ATOM   3607  CD2 LEU B  81     -30.185 -30.586  -0.754  1.00 92.23           C  
ATOM   3608 HD21 LEU B  81     -30.556 -31.122   0.120  1.00 92.23           H  
ATOM   3609 HD22 LEU B  81     -31.027 -30.339  -1.401  1.00 92.23           H  
ATOM   3610 HD23 LEU B  81     -29.495 -31.222  -1.308  1.00 92.23           H  
ATOM   3611  N   ALA B  82     -30.458 -25.602  -1.179  1.00 91.51           N  
ATOM   3612  H   ALA B  82     -31.416 -25.710  -0.875  1.00 91.51           H  
ATOM   3613  CA  ALA B  82     -30.207 -24.770  -2.351  1.00 91.51           C  
ATOM   3614  HA  ALA B  82     -29.658 -25.357  -3.087  1.00 91.51           H  
ATOM   3615  C   ALA B  82     -29.350 -23.547  -1.995  1.00 91.51           C  
ATOM   3616  CB  ALA B  82     -31.553 -24.365  -2.964  1.00 91.51           C  
ATOM   3617  HB1 ALA B  82     -32.134 -23.781  -2.250  1.00 91.51           H  
ATOM   3618  HB2 ALA B  82     -32.118 -25.257  -3.235  1.00 91.51           H  
ATOM   3619  HB3 ALA B  82     -31.383 -23.767  -3.859  1.00 91.51           H  
ATOM   3620  O   ALA B  82     -28.345 -23.293  -2.660  1.00 91.51           O  
ATOM   3621  N   LEU B  83     -29.671 -22.851  -0.898  1.00 90.74           N  
ATOM   3622  H   LEU B  83     -30.525 -23.088  -0.414  1.00 90.74           H  
ATOM   3623  CA  LEU B  83     -28.865 -21.738  -0.387  1.00 90.74           C  
ATOM   3624  HA  LEU B  83     -28.781 -20.976  -1.162  1.00 90.74           H  
ATOM   3625  C   LEU B  83     -27.438 -22.185  -0.055  1.00 90.74           C  
ATOM   3626  CB  LEU B  83     -29.544 -21.138   0.858  1.00 90.74           C  
ATOM   3627  HB2 LEU B  83     -28.820 -20.527   1.396  1.00 90.74           H  
ATOM   3628  HB3 LEU B  83     -29.842 -21.951   1.519  1.00 90.74           H  
ATOM   3629  O   LEU B  83     -26.477 -21.530  -0.458  1.00 90.74           O  
ATOM   3630  CG  LEU B  83     -30.773 -20.264   0.549  1.00 90.74           C  
ATOM   3631  HG  LEU B  83     -31.453 -20.794  -0.118  1.00 90.74           H  
ATOM   3632  CD1 LEU B  83     -31.509 -19.948   1.851  1.00 90.74           C  
ATOM   3633 HD11 LEU B  83     -32.386 -19.337   1.638  1.00 90.74           H  
ATOM   3634 HD12 LEU B  83     -31.848 -20.876   2.311  1.00 90.74           H  
ATOM   3635 HD13 LEU B  83     -30.853 -19.416   2.541  1.00 90.74           H  
ATOM   3636  CD2 LEU B  83     -30.376 -18.939  -0.111  1.00 90.74           C  
ATOM   3637 HD21 LEU B  83     -29.670 -18.399   0.519  1.00 90.74           H  
ATOM   3638 HD22 LEU B  83     -29.929 -19.122  -1.088  1.00 90.74           H  
ATOM   3639 HD23 LEU B  83     -31.266 -18.327  -0.256  1.00 90.74           H  
ATOM   3640  N   LYS B  84     -27.278 -23.334   0.613  1.00 90.67           N  
ATOM   3641  H   LYS B  84     -28.110 -23.806   0.939  1.00 90.67           H  
ATOM   3642  CA  LYS B  84     -25.960 -23.886   0.957  1.00 90.67           C  
ATOM   3643  HA  LYS B  84     -25.397 -23.115   1.484  1.00 90.67           H  
ATOM   3644  C   LYS B  84     -25.145 -24.254  -0.284  1.00 90.67           C  
ATOM   3645  CB  LYS B  84     -26.160 -25.085   1.893  1.00 90.67           C  
ATOM   3646  HB2 LYS B  84     -26.671 -25.885   1.358  1.00 90.67           H  
ATOM   3647  HB3 LYS B  84     -26.789 -24.772   2.727  1.00 90.67           H  
ATOM   3648  O   LYS B  84     -23.948 -23.973  -0.335  1.00 90.67           O  
ATOM   3649  CG  LYS B  84     -24.828 -25.603   2.451  1.00 90.67           C  
ATOM   3650  HG2 LYS B  84     -24.200 -25.961   1.636  1.00 90.67           H  
ATOM   3651  HG3 LYS B  84     -24.314 -24.793   2.968  1.00 90.67           H  
ATOM   3652  CD  LYS B  84     -25.078 -26.755   3.429  1.00 90.67           C  
ATOM   3653  HD2 LYS B  84     -25.709 -26.397   4.244  1.00 90.67           H  
ATOM   3654  HD3 LYS B  84     -25.594 -27.561   2.907  1.00 90.67           H  
ATOM   3655  CE  LYS B  84     -23.746 -27.262   3.989  1.00 90.67           C  
ATOM   3656  HE2 LYS B  84     -23.239 -26.430   4.478  1.00 90.67           H  
ATOM   3657  HE3 LYS B  84     -23.123 -27.592   3.157  1.00 90.67           H  
ATOM   3658  NZ  LYS B  84     -23.958 -28.373   4.950  1.00 90.67           N  
ATOM   3659  HZ1 LYS B  84     -24.429 -29.145   4.500  1.00 90.67           H  
ATOM   3660  HZ2 LYS B  84     -24.533 -28.061   5.720  1.00 90.67           H  
ATOM   3661  HZ3 LYS B  84     -23.077 -28.700   5.321  1.00 90.67           H  
ATOM   3662  N   GLN B  85     -25.769 -24.862  -1.291  1.00 89.66           N  
ATOM   3663  H   GLN B  85     -26.752 -25.074  -1.190  1.00 89.66           H  
ATOM   3664  CA  GLN B  85     -25.109 -25.170  -2.563  1.00 89.66           C  
ATOM   3665  HA  GLN B  85     -24.191 -25.726  -2.370  1.00 89.66           H  
ATOM   3666  C   GLN B  85     -24.712 -23.898  -3.311  1.00 89.66           C  
ATOM   3667  CB  GLN B  85     -26.028 -26.020  -3.445  1.00 89.66           C  
ATOM   3668  HB2 GLN B  85     -25.653 -25.995  -4.469  1.00 89.66           H  
ATOM   3669  HB3 GLN B  85     -27.033 -25.598  -3.441  1.00 89.66           H  
ATOM   3670  O   GLN B  85     -23.585 -23.799  -3.797  1.00 89.66           O  
ATOM   3671  CG  GLN B  85     -26.074 -27.486  -2.996  1.00 89.66           C  
ATOM   3672  HG2 GLN B  85     -25.069 -27.906  -3.043  1.00 89.66           H  
ATOM   3673  HG3 GLN B  85     -26.425 -27.550  -1.966  1.00 89.66           H  
ATOM   3674  CD  GLN B  85     -26.994 -28.328  -3.874  1.00 89.66           C  
ATOM   3675  NE2 GLN B  85     -27.020 -29.629  -3.689  1.00 89.66           N  
ATOM   3676 HE21 GLN B  85     -27.659 -30.132  -4.288  1.00 89.66           H  
ATOM   3677 HE22 GLN B  85     -26.469 -30.070  -2.966  1.00 89.66           H  
ATOM   3678  OE1 GLN B  85     -27.697 -27.856  -4.748  1.00 89.66           O  
ATOM   3679  N   GLN B  86     -25.597 -22.903  -3.362  1.00 89.58           N  
ATOM   3680  H   GLN B  86     -26.518 -23.044  -2.972  1.00 89.58           H  
ATOM   3681  CA  GLN B  86     -25.317 -21.634  -4.022  1.00 89.58           C  
ATOM   3682  HA  GLN B  86     -24.999 -21.848  -5.042  1.00 89.58           H  
ATOM   3683  C   GLN B  86     -24.178 -20.880  -3.325  1.00 89.58           C  
ATOM   3684  CB  GLN B  86     -26.611 -20.814  -4.075  1.00 89.58           C  
ATOM   3685  HB2 GLN B  86     -27.432 -21.462  -4.379  1.00 89.58           H  
ATOM   3686  HB3 GLN B  86     -26.834 -20.403  -3.091  1.00 89.58           H  
ATOM   3687  O   GLN B  86     -23.277 -20.371  -3.992  1.00 89.58           O  
ATOM   3688  CG  GLN B  86     -26.494 -19.688  -5.108  1.00 89.58           C  
ATOM   3689  HG2 GLN B  86     -25.663 -19.035  -4.844  1.00 89.58           H  
ATOM   3690  HG3 GLN B  86     -26.279 -20.124  -6.084  1.00 89.58           H  
ATOM   3691  CD  GLN B  86     -27.770 -18.859  -5.233  1.00 89.58           C  
ATOM   3692  NE2 GLN B  86     -27.743 -17.804  -6.019  1.00 89.58           N  
ATOM   3693 HE21 GLN B  86     -28.590 -17.253  -6.030  1.00 89.58           H  
ATOM   3694 HE22 GLN B  86     -26.903 -17.547  -6.517  1.00 89.58           H  
ATOM   3695  OE1 GLN B  86     -28.794 -19.096  -4.621  1.00 89.58           O  
ATOM   3696  N   GLN B  87     -24.157 -20.882  -1.993  1.00 88.84           N  
ATOM   3697  H   GLN B  87     -24.950 -21.264  -1.498  1.00 88.84           H  
ATOM   3698  CA  GLN B  87     -23.066 -20.311  -1.208  1.00 88.84           C  
ATOM   3699  HA  GLN B  87     -22.933 -19.270  -1.500  1.00 88.84           H  
ATOM   3700  C   GLN B  87     -21.744 -21.043  -1.459  1.00 88.84           C  
ATOM   3701  CB  GLN B  87     -23.454 -20.364   0.274  1.00 88.84           C  
ATOM   3702  HB2 GLN B  87     -24.455 -19.950   0.398  1.00 88.84           H  
ATOM   3703  HB3 GLN B  87     -23.461 -21.400   0.612  1.00 88.84           H  
ATOM   3704  O   GLN B  87     -20.705 -20.403  -1.618  1.00 88.84           O  
ATOM   3705  CG  GLN B  87     -22.490 -19.539   1.135  1.00 88.84           C  
ATOM   3706  HG2 GLN B  87     -21.471 -19.908   1.018  1.00 88.84           H  
ATOM   3707  HG3 GLN B  87     -22.520 -18.502   0.803  1.00 88.84           H  
ATOM   3708  CD  GLN B  87     -22.842 -19.595   2.616  1.00 88.84           C  
ATOM   3709  NE2 GLN B  87     -22.377 -18.646   3.397  1.00 88.84           N  
ATOM   3710 HE21 GLN B  87     -21.927 -17.836   2.994  1.00 88.84           H  
ATOM   3711 HE22 GLN B  87     -22.694 -18.675   4.355  1.00 88.84           H  
ATOM   3712  OE1 GLN B  87     -23.504 -20.491   3.111  1.00 88.84           O  
ATOM   3713  N   GLN B  88     -21.769 -22.374  -1.547  1.00 89.77           N  
ATOM   3714  H   GLN B  88     -22.637 -22.857  -1.365  1.00 89.77           H  
ATOM   3715  CA  GLN B  88     -20.575 -23.162  -1.845  1.00 89.77           C  
ATOM   3716  HA  GLN B  88     -19.802 -22.875  -1.132  1.00 89.77           H  
ATOM   3717  C   GLN B  88     -20.033 -22.870  -3.251  1.00 89.77           C  
ATOM   3718  CB  GLN B  88     -20.897 -24.651  -1.649  1.00 89.77           C  
ATOM   3719  HB2 GLN B  88     -21.306 -24.801  -0.650  1.00 89.77           H  
ATOM   3720  HB3 GLN B  88     -21.652 -24.958  -2.373  1.00 89.77           H  
ATOM   3721  O   GLN B  88     -18.823 -22.710  -3.410  1.00 89.77           O  
ATOM   3722  CG  GLN B  88     -19.665 -25.551  -1.815  1.00 89.77           C  
ATOM   3723  HG2 GLN B  88     -19.270 -25.442  -2.826  1.00 89.77           H  
ATOM   3724  HG3 GLN B  88     -19.974 -26.590  -1.698  1.00 89.77           H  
ATOM   3725  CD  GLN B  88     -18.554 -25.273  -0.805  1.00 89.77           C  
ATOM   3726  NE2 GLN B  88     -17.336 -25.643  -1.128  1.00 89.77           N  
ATOM   3727 HE21 GLN B  88     -16.612 -25.479  -0.443  1.00 89.77           H  
ATOM   3728 HE22 GLN B  88     -17.172 -26.055  -2.035  1.00 89.77           H  
ATOM   3729  OE1 GLN B  88     -18.740 -24.751   0.282  1.00 89.77           O  
ATOM   3730  N   LEU B  89     -20.910 -22.747  -4.251  1.00 91.32           N  
ATOM   3731  H   LEU B  89     -21.885 -22.922  -4.057  1.00 91.32           H  
ATOM   3732  CA  LEU B  89     -20.531 -22.370  -5.616  1.00 91.32           C  
ATOM   3733  HA  LEU B  89     -19.764 -23.054  -5.979  1.00 91.32           H  
ATOM   3734  C   LEU B  89     -19.926 -20.966  -5.661  1.00 91.32           C  
ATOM   3735  CB  LEU B  89     -21.765 -22.444  -6.532  1.00 91.32           C  
ATOM   3736  HB2 LEU B  89     -21.555 -21.902  -7.454  1.00 91.32           H  
ATOM   3737  HB3 LEU B  89     -22.596 -21.940  -6.039  1.00 91.32           H  
ATOM   3738  O   LEU B  89     -18.880 -20.769  -6.272  1.00 91.32           O  
ATOM   3739  CG  LEU B  89     -22.187 -23.875  -6.900  1.00 91.32           C  
ATOM   3740  HG  LEU B  89     -22.237 -24.493  -6.003  1.00 91.32           H  
ATOM   3741  CD1 LEU B  89     -23.572 -23.843  -7.547  1.00 91.32           C  
ATOM   3742 HD11 LEU B  89     -23.878 -24.856  -7.810  1.00 91.32           H  
ATOM   3743 HD12 LEU B  89     -23.555 -23.227  -8.445  1.00 91.32           H  
ATOM   3744 HD13 LEU B  89     -24.297 -23.439  -6.840  1.00 91.32           H  
ATOM   3745  CD2 LEU B  89     -21.210 -24.516  -7.888  1.00 91.32           C  
ATOM   3746 HD21 LEU B  89     -21.122 -23.905  -8.786  1.00 91.32           H  
ATOM   3747 HD22 LEU B  89     -20.226 -24.627  -7.432  1.00 91.32           H  
ATOM   3748 HD23 LEU B  89     -21.567 -25.508  -8.166  1.00 91.32           H  
ATOM   3749  N   GLN B  90     -20.528 -19.996  -4.973  1.00 89.66           N  
ATOM   3750  H   GLN B  90     -21.397 -20.196  -4.498  1.00 89.66           H  
ATOM   3751  CA  GLN B  90     -19.967 -18.648  -4.897  1.00 89.66           C  
ATOM   3752  HA  GLN B  90     -19.777 -18.285  -5.907  1.00 89.66           H  
ATOM   3753  C   GLN B  90     -18.628 -18.618  -4.167  1.00 89.66           C  
ATOM   3754  CB  GLN B  90     -20.951 -17.702  -4.219  1.00 89.66           C  
ATOM   3755  HB2 GLN B  90     -20.431 -16.767  -4.008  1.00 89.66           H  
ATOM   3756  HB3 GLN B  90     -21.309 -18.131  -3.283  1.00 89.66           H  
ATOM   3757  O   GLN B  90     -17.706 -17.954  -4.630  1.00 89.66           O  
ATOM   3758  CG  GLN B  90     -22.124 -17.397  -5.150  1.00 89.66           C  
ATOM   3759  HG2 GLN B  90     -22.719 -18.294  -5.324  1.00 89.66           H  
ATOM   3760  HG3 GLN B  90     -21.738 -17.055  -6.110  1.00 89.66           H  
ATOM   3761  CD  GLN B  90     -23.021 -16.313  -4.594  1.00 89.66           C  
ATOM   3762  NE2 GLN B  90     -23.975 -15.857  -5.374  1.00 89.66           N  
ATOM   3763 HE21 GLN B  90     -24.448 -15.034  -5.028  1.00 89.66           H  
ATOM   3764 HE22 GLN B  90     -24.037 -16.170  -6.332  1.00 89.66           H  
ATOM   3765  OE1 GLN B  90     -22.874 -15.833  -3.490  1.00 89.66           O  
ATOM   3766  N   LYS B  91     -18.479 -19.386  -3.081  1.00 91.11           N  
ATOM   3767  H   LYS B  91     -19.289 -19.871  -2.722  1.00 91.11           H  
ATOM   3768  CA  LYS B  91     -17.196 -19.530  -2.385  1.00 91.11           C  
ATOM   3769  HA  LYS B  91     -16.842 -18.533  -2.123  1.00 91.11           H  
ATOM   3770  C   LYS B  91     -16.131 -20.136  -3.303  1.00 91.11           C  
ATOM   3771  CB  LYS B  91     -17.392 -20.343  -1.092  1.00 91.11           C  
ATOM   3772  HB2 LYS B  91     -17.663 -21.369  -1.337  1.00 91.11           H  
ATOM   3773  HB3 LYS B  91     -18.201 -19.897  -0.514  1.00 91.11           H  
ATOM   3774  O   LYS B  91     -14.994 -19.686  -3.267  1.00 91.11           O  
ATOM   3775  CG  LYS B  91     -16.115 -20.335  -0.237  1.00 91.11           C  
ATOM   3776  HG2 LYS B  91     -15.837 -19.300  -0.036  1.00 91.11           H  
ATOM   3777  HG3 LYS B  91     -15.309 -20.808  -0.797  1.00 91.11           H  
ATOM   3778  CD  LYS B  91     -16.269 -21.075   1.102  1.00 91.11           C  
ATOM   3779  HD2 LYS B  91     -16.542 -22.113   0.913  1.00 91.11           H  
ATOM   3780  HD3 LYS B  91     -17.048 -20.595   1.694  1.00 91.11           H  
ATOM   3781  CE  LYS B  91     -14.920 -21.003   1.840  1.00 91.11           C  
ATOM   3782  HE2 LYS B  91     -14.155 -21.439   1.199  1.00 91.11           H  
ATOM   3783  HE3 LYS B  91     -14.662 -19.953   1.981  1.00 91.11           H  
ATOM   3784  NZ  LYS B  91     -14.908 -21.691   3.156  1.00 91.11           N  
ATOM   3785  HZ1 LYS B  91     -13.990 -21.605   3.568  1.00 91.11           H  
ATOM   3786  HZ2 LYS B  91     -15.572 -21.268   3.789  1.00 91.11           H  
ATOM   3787  HZ3 LYS B  91     -15.113 -22.675   3.054  1.00 91.11           H  
ATOM   3788  N   GLN B  92     -16.484 -21.117  -4.135  1.00 90.73           N  
ATOM   3789  H   GLN B  92     -17.434 -21.457  -4.096  1.00 90.73           H  
ATOM   3790  CA  GLN B  92     -15.569 -21.712  -5.116  1.00 90.73           C  
ATOM   3791  HA  GLN B  92     -14.639 -21.985  -4.618  1.00 90.73           H  
ATOM   3792  C   GLN B  92     -15.196 -20.741  -6.241  1.00 90.73           C  
ATOM   3793  CB  GLN B  92     -16.193 -22.979  -5.711  1.00 90.73           C  
ATOM   3794  HB2 GLN B  92     -17.228 -22.778  -5.988  1.00 90.73           H  
ATOM   3795  HB3 GLN B  92     -15.648 -23.258  -6.613  1.00 90.73           H  
ATOM   3796  O   GLN B  92     -14.025 -20.667  -6.602  1.00 90.73           O  
ATOM   3797  CG  GLN B  92     -16.133 -24.162  -4.737  1.00 90.73           C  
ATOM   3798  HG2 GLN B  92     -15.090 -24.434  -4.577  1.00 90.73           H  
ATOM   3799  HG3 GLN B  92     -16.559 -23.878  -3.775  1.00 90.73           H  
ATOM   3800  CD  GLN B  92     -16.886 -25.384  -5.252  1.00 90.73           C  
ATOM   3801  NE2 GLN B  92     -16.781 -26.510  -4.580  1.00 90.73           N  
ATOM   3802 HE21 GLN B  92     -16.030 -26.625  -3.914  1.00 90.73           H  
ATOM   3803 HE22 GLN B  92     -17.245 -27.292  -5.020  1.00 90.73           H  
ATOM   3804  OE1 GLN B  92     -17.574 -25.378  -6.255  1.00 90.73           O  
ATOM   3805  N   LEU B  93     -16.157 -19.975  -6.766  1.00 92.00           N  
ATOM   3806  H   LEU B  93     -17.110 -20.120  -6.463  1.00 92.00           H  
ATOM   3807  CA  LEU B  93     -15.896 -18.943  -7.774  1.00 92.00           C  
ATOM   3808  HA  LEU B  93     -15.354 -19.385  -8.610  1.00 92.00           H  
ATOM   3809  C   LEU B  93     -14.997 -17.837  -7.213  1.00 92.00           C  
ATOM   3810  CB  LEU B  93     -17.229 -18.357  -8.274  1.00 92.00           C  
ATOM   3811  HB2 LEU B  93     -17.833 -18.083  -7.409  1.00 92.00           H  
ATOM   3812  HB3 LEU B  93     -17.021 -17.443  -8.830  1.00 92.00           H  
ATOM   3813  O   LEU B  93     -14.010 -17.473  -7.847  1.00 92.00           O  
ATOM   3814  CG  LEU B  93     -18.040 -19.299  -9.180  1.00 92.00           C  
ATOM   3815  HG  LEU B  93     -18.154 -20.272  -8.702  1.00 92.00           H  
ATOM   3816  CD1 LEU B  93     -19.431 -18.707  -9.413  1.00 92.00           C  
ATOM   3817 HD11 LEU B  93     -19.944 -18.599  -8.458  1.00 92.00           H  
ATOM   3818 HD12 LEU B  93     -19.346 -17.732  -9.894  1.00 92.00           H  
ATOM   3819 HD13 LEU B  93     -20.012 -19.375 -10.048  1.00 92.00           H  
ATOM   3820  CD2 LEU B  93     -17.371 -19.504 -10.541  1.00 92.00           C  
ATOM   3821 HD21 LEU B  93     -16.414 -20.010 -10.418  1.00 92.00           H  
ATOM   3822 HD22 LEU B  93     -17.209 -18.543 -11.029  1.00 92.00           H  
ATOM   3823 HD23 LEU B  93     -18.006 -20.127 -11.173  1.00 92.00           H  
ATOM   3824  N   LEU B  94     -15.291 -17.363  -6.001  1.00 90.81           N  
ATOM   3825  H   LEU B  94     -16.136 -17.682  -5.548  1.00 90.81           H  
ATOM   3826  CA  LEU B  94     -14.475 -16.370  -5.309  1.00 90.81           C  
ATOM   3827  HA  LEU B  94     -14.344 -15.518  -5.977  1.00 90.81           H  
ATOM   3828  C   LEU B  94     -13.079 -16.917  -4.988  1.00 90.81           C  
ATOM   3829  CB  LEU B  94     -15.220 -15.912  -4.042  1.00 90.81           C  
ATOM   3830  HB2 LEU B  94     -15.313 -16.764  -3.368  1.00 90.81           H  
ATOM   3831  HB3 LEU B  94     -16.223 -15.591  -4.322  1.00 90.81           H  
ATOM   3832  O   LEU B  94     -12.101 -16.199  -5.143  1.00 90.81           O  
ATOM   3833  CG  LEU B  94     -14.532 -14.757  -3.292  1.00 90.81           C  
ATOM   3834  HG  LEU B  94     -13.514 -15.046  -3.030  1.00 90.81           H  
ATOM   3835  CD1 LEU B  94     -14.462 -13.476  -4.118  1.00 90.81           C  
ATOM   3836 HD11 LEU B  94     -13.815 -13.617  -4.983  1.00 90.81           H  
ATOM   3837 HD12 LEU B  94     -15.459 -13.181  -4.446  1.00 90.81           H  
ATOM   3838 HD13 LEU B  94     -14.033 -12.676  -3.514  1.00 90.81           H  
ATOM   3839  CD2 LEU B  94     -15.291 -14.469  -1.997  1.00 90.81           C  
ATOM   3840 HD21 LEU B  94     -15.345 -15.369  -1.385  1.00 90.81           H  
ATOM   3841 HD22 LEU B  94     -16.299 -14.123  -2.228  1.00 90.81           H  
ATOM   3842 HD23 LEU B  94     -14.776 -13.687  -1.437  1.00 90.81           H  
ATOM   3843  N   PHE B  95     -12.965 -18.189  -4.593  1.00 92.33           N  
ATOM   3844  H   PHE B  95     -13.807 -18.720  -4.423  1.00 92.33           H  
ATOM   3845  CA  PHE B  95     -11.675 -18.849  -4.383  1.00 92.33           C  
ATOM   3846  HA  PHE B  95     -11.094 -18.270  -3.665  1.00 92.33           H  
ATOM   3847  C   PHE B  95     -10.855 -18.923  -5.672  1.00 92.33           C  
ATOM   3848  CB  PHE B  95     -11.890 -20.260  -3.817  1.00 92.33           C  
ATOM   3849  HB2 PHE B  95     -12.553 -20.819  -4.477  1.00 92.33           H  
ATOM   3850  HB3 PHE B  95     -12.380 -20.178  -2.847  1.00 92.33           H  
ATOM   3851  O   PHE B  95      -9.669 -18.609  -5.658  1.00 92.33           O  
ATOM   3852  CG  PHE B  95     -10.603 -21.046  -3.644  1.00 92.33           C  
ATOM   3853  CD1 PHE B  95     -10.206 -22.021  -4.575  1.00 92.33           C  
ATOM   3854  HD1 PHE B  95     -10.822 -22.230  -5.437  1.00 92.33           H  
ATOM   3855  CD2 PHE B  95      -9.772 -20.766  -2.553  1.00 92.33           C  
ATOM   3856  HD2 PHE B  95     -10.085 -20.002  -1.857  1.00 92.33           H  
ATOM   3857  CE1 PHE B  95      -8.989 -22.707  -4.396  1.00 92.33           C  
ATOM   3858  HE1 PHE B  95      -8.675 -23.444  -5.121  1.00 92.33           H  
ATOM   3859  CE2 PHE B  95      -8.559 -21.445  -2.363  1.00 92.33           C  
ATOM   3860  HE2 PHE B  95      -7.932 -21.220  -1.513  1.00 92.33           H  
ATOM   3861  CZ  PHE B  95      -8.166 -22.420  -3.292  1.00 92.33           C  
ATOM   3862  HZ  PHE B  95      -7.227 -22.940  -3.167  1.00 92.33           H  
ATOM   3863  N   ALA B  96     -11.473 -19.325  -6.783  1.00 93.30           N  
ATOM   3864  H   ALA B  96     -12.452 -19.572  -6.738  1.00 93.30           H  
ATOM   3865  CA  ALA B  96     -10.796 -19.422  -8.070  1.00 93.30           C  
ATOM   3866  HA  ALA B  96      -9.909 -20.045  -7.955  1.00 93.30           H  
ATOM   3867  C   ALA B  96     -10.328 -18.047  -8.568  1.00 93.30           C  
ATOM   3868  CB  ALA B  96     -11.741 -20.098  -9.069  1.00 93.30           C  
ATOM   3869  HB1 ALA B  96     -11.238 -20.204 -10.031  1.00 93.30           H  
ATOM   3870  HB2 ALA B  96     -12.023 -21.085  -8.703  1.00 93.30           H  
ATOM   3871  HB3 ALA B  96     -12.639 -19.494  -9.202  1.00 93.30           H  
ATOM   3872  O   ALA B  96      -9.188 -17.917  -9.016  1.00 93.30           O  
ATOM   3873  N   GLU B  97     -11.173 -17.021  -8.444  1.00 93.23           N  
ATOM   3874  H   GLU B  97     -12.109 -17.186  -8.104  1.00 93.23           H  
ATOM   3875  CA  GLU B  97     -10.798 -15.654  -8.808  1.00 93.23           C  
ATOM   3876  HA  GLU B  97     -10.372 -15.679  -9.811  1.00 93.23           H  
ATOM   3877  C   GLU B  97      -9.706 -15.111  -7.878  1.00 93.23           C  
ATOM   3878  CB  GLU B  97     -12.049 -14.763  -8.844  1.00 93.23           C  
ATOM   3879  HB2 GLU B  97     -12.444 -14.660  -7.833  1.00 93.23           H  
ATOM   3880  HB3 GLU B  97     -12.813 -15.246  -9.453  1.00 93.23           H  
ATOM   3881  O   GLU B  97      -8.720 -14.568  -8.368  1.00 93.23           O  
ATOM   3882  CG  GLU B  97     -11.778 -13.362  -9.421  1.00 93.23           C  
ATOM   3883  HG2 GLU B  97     -11.077 -12.857  -8.756  1.00 93.23           H  
ATOM   3884  HG3 GLU B  97     -12.712 -12.801  -9.399  1.00 93.23           H  
ATOM   3885  CD  GLU B  97     -11.225 -13.346 -10.867  1.00 93.23           C  
ATOM   3886  OE1 GLU B  97     -10.596 -12.336 -11.257  1.00 93.23           O  
ATOM   3887  OE2 GLU B  97     -11.406 -14.328 -11.628  1.00 93.23           O  
ATOM   3888  N   PHE B  98      -9.799 -15.361  -6.566  1.00 91.84           N  
ATOM   3889  H   PHE B  98     -10.644 -15.788  -6.213  1.00 91.84           H  
ATOM   3890  CA  PHE B  98      -8.750 -15.017  -5.603  1.00 91.84           C  
ATOM   3891  HA  PHE B  98      -8.600 -13.938  -5.620  1.00 91.84           H  
ATOM   3892  C   PHE B  98      -7.414 -15.663  -5.978  1.00 91.84           C  
ATOM   3893  CB  PHE B  98      -9.169 -15.430  -4.181  1.00 91.84           C  
ATOM   3894  HB2 PHE B  98      -9.464 -16.479  -4.179  1.00 91.84           H  
ATOM   3895  HB3 PHE B  98     -10.041 -14.844  -3.890  1.00 91.84           H  
ATOM   3896  O   PHE B  98      -6.411 -14.968  -6.056  1.00 91.84           O  
ATOM   3897  CG  PHE B  98      -8.078 -15.236  -3.142  1.00 91.84           C  
ATOM   3898  CD1 PHE B  98      -7.169 -16.276  -2.859  1.00 91.84           C  
ATOM   3899  HD1 PHE B  98      -7.253 -17.218  -3.379  1.00 91.84           H  
ATOM   3900  CD2 PHE B  98      -7.940 -13.998  -2.490  1.00 91.84           C  
ATOM   3901  HD2 PHE B  98      -8.634 -13.196  -2.696  1.00 91.84           H  
ATOM   3902  CE1 PHE B  98      -6.117 -16.069  -1.947  1.00 91.84           C  
ATOM   3903  HE1 PHE B  98      -5.387 -16.845  -1.769  1.00 91.84           H  
ATOM   3904  CE2 PHE B  98      -6.887 -13.789  -1.583  1.00 91.84           C  
ATOM   3905  HE2 PHE B  98      -6.769 -12.826  -1.109  1.00 91.84           H  
ATOM   3906  CZ  PHE B  98      -5.975 -14.823  -1.311  1.00 91.84           C  
ATOM   3907  HZ  PHE B  98      -5.152 -14.648  -0.634  1.00 91.84           H  
ATOM   3908  N   GLN B  99      -7.383 -16.971  -6.250  1.00 93.08           N  
ATOM   3909  H   GLN B  99      -8.246 -17.494  -6.194  1.00 93.08           H  
ATOM   3910  CA  GLN B  99      -6.150 -17.671  -6.630  1.00 93.08           C  
ATOM   3911  HA  GLN B  99      -5.397 -17.529  -5.855  1.00 93.08           H  
ATOM   3912  C   GLN B  99      -5.558 -17.103  -7.923  1.00 93.08           C  
ATOM   3913  CB  GLN B  99      -6.429 -19.174  -6.800  1.00 93.08           C  
ATOM   3914  HB2 GLN B  99      -5.587 -19.638  -7.314  1.00 93.08           H  
ATOM   3915  HB3 GLN B  99      -7.313 -19.309  -7.423  1.00 93.08           H  
ATOM   3916  O   GLN B  99      -4.364 -16.825  -7.995  1.00 93.08           O  
ATOM   3917  CG  GLN B  99      -6.643 -19.902  -5.465  1.00 93.08           C  
ATOM   3918  HG2 GLN B  99      -6.940 -20.930  -5.670  1.00 93.08           H  
ATOM   3919  HG3 GLN B  99      -7.449 -19.424  -4.908  1.00 93.08           H  
ATOM   3920  CD  GLN B  99      -5.394 -19.935  -4.596  1.00 93.08           C  
ATOM   3921  NE2 GLN B  99      -5.519 -19.735  -3.303  1.00 93.08           N  
ATOM   3922 HE21 GLN B  99      -4.640 -19.675  -2.809  1.00 93.08           H  
ATOM   3923 HE22 GLN B  99      -6.422 -19.503  -2.917  1.00 93.08           H  
ATOM   3924  OE1 GLN B  99      -4.286 -20.161  -5.036  1.00 93.08           O  
ATOM   3925  N   LYS B 100      -6.399 -16.867  -8.934  1.00 94.23           N  
ATOM   3926  H   LYS B 100      -7.376 -17.087  -8.802  1.00 94.23           H  
ATOM   3927  CA  LYS B 100      -5.969 -16.302 -10.215  1.00 94.23           C  
ATOM   3928  HA  LYS B 100      -5.171 -16.922 -10.622  1.00 94.23           H  
ATOM   3929  C   LYS B 100      -5.394 -14.892 -10.055  1.00 94.23           C  
ATOM   3930  CB  LYS B 100      -7.174 -16.326 -11.155  1.00 94.23           C  
ATOM   3931  HB2 LYS B 100      -7.513 -17.355 -11.274  1.00 94.23           H  
ATOM   3932  HB3 LYS B 100      -7.979 -15.757 -10.689  1.00 94.23           H  
ATOM   3933  O   LYS B 100      -4.334 -14.608 -10.615  1.00 94.23           O  
ATOM   3934  CG  LYS B 100      -6.873 -15.736 -12.538  1.00 94.23           C  
ATOM   3935  HG2 LYS B 100      -6.168 -16.369 -13.077  1.00 94.23           H  
ATOM   3936  HG3 LYS B 100      -6.457 -14.734 -12.433  1.00 94.23           H  
ATOM   3937  CD  LYS B 100      -8.192 -15.636 -13.300  1.00 94.23           C  
ATOM   3938  HD2 LYS B 100      -8.535 -16.629 -13.591  1.00 94.23           H  
ATOM   3939  HD3 LYS B 100      -8.935 -15.201 -12.631  1.00 94.23           H  
ATOM   3940  CE  LYS B 100      -8.059 -14.734 -14.524  1.00 94.23           C  
ATOM   3941  HE2 LYS B 100      -7.377 -13.921 -14.277  1.00 94.23           H  
ATOM   3942  HE3 LYS B 100      -7.647 -15.300 -15.360  1.00 94.23           H  
ATOM   3943  NZ  LYS B 100      -9.393 -14.172 -14.836  1.00 94.23           N  
ATOM   3944  HZ1 LYS B 100      -9.355 -13.478 -15.569  1.00 94.23           H  
ATOM   3945  HZ2 LYS B 100     -10.058 -14.899 -15.060  1.00 94.23           H  
ATOM   3946  HZ3 LYS B 100      -9.759 -13.725 -14.008  1.00 94.23           H  
ATOM   3947  N   GLN B 101      -6.078 -14.017  -9.319  1.00 93.12           N  
ATOM   3948  H   GLN B 101      -6.950 -14.308  -8.901  1.00 93.12           H  
ATOM   3949  CA  GLN B 101      -5.607 -12.658  -9.047  1.00 93.12           C  
ATOM   3950  HA  GLN B 101      -5.356 -12.164  -9.985  1.00 93.12           H  
ATOM   3951  C   GLN B 101      -4.340 -12.679  -8.191  1.00 93.12           C  
ATOM   3952  CB  GLN B 101      -6.703 -11.846  -8.349  1.00 93.12           C  
ATOM   3953  HB2 GLN B 101      -7.075 -12.400  -7.488  1.00 93.12           H  
ATOM   3954  HB3 GLN B 101      -6.269 -10.910  -7.997  1.00 93.12           H  
ATOM   3955  O   GLN B 101      -3.393 -11.961  -8.498  1.00 93.12           O  
ATOM   3956  CG  GLN B 101      -7.869 -11.504  -9.289  1.00 93.12           C  
ATOM   3957  HG2 GLN B 101      -8.303 -12.417  -9.698  1.00 93.12           H  
ATOM   3958  HG3 GLN B 101      -7.495 -10.906 -10.120  1.00 93.12           H  
ATOM   3959  CD  GLN B 101      -8.969 -10.715  -8.591  1.00 93.12           C  
ATOM   3960  NE2 GLN B 101     -10.045 -10.415  -9.279  1.00 93.12           N  
ATOM   3961 HE21 GLN B 101     -10.214 -10.872 -10.164  1.00 93.12           H  
ATOM   3962 HE22 GLN B 101     -10.716  -9.829  -8.803  1.00 93.12           H  
ATOM   3963  OE1 GLN B 101      -8.905 -10.387  -7.419  1.00 93.12           O  
ATOM   3964  N   HIS B 102      -4.275 -13.551  -7.182  1.00 93.17           N  
ATOM   3965  H   HIS B 102      -5.094 -14.102  -6.972  1.00 93.17           H  
ATOM   3966  CA  HIS B 102      -3.127 -13.681  -6.280  1.00 93.17           C  
ATOM   3967  HA  HIS B 102      -2.892 -12.707  -5.852  1.00 93.17           H  
ATOM   3968  C   HIS B 102      -1.877 -14.126  -7.026  1.00 93.17           C  
ATOM   3969  CB  HIS B 102      -3.479 -14.644  -5.138  1.00 93.17           C  
ATOM   3970  HB2 HIS B 102      -3.622 -15.652  -5.530  1.00 93.17           H  
ATOM   3971  HB3 HIS B 102      -4.407 -14.322  -4.666  1.00 93.17           H  
ATOM   3972  O   HIS B 102      -0.831 -13.488  -6.907  1.00 93.17           O  
ATOM   3973  CG  HIS B 102      -2.422 -14.674  -4.076  1.00 93.17           C  
ATOM   3974  CD2 HIS B 102      -2.343 -13.805  -3.030  1.00 93.17           C  
ATOM   3975  HD2 HIS B 102      -3.037 -13.007  -2.813  1.00 93.17           H  
ATOM   3976  ND1 HIS B 102      -1.308 -15.511  -4.060  1.00 93.17           N  
ATOM   3977  CE1 HIS B 102      -0.581 -15.121  -3.007  1.00 93.17           C  
ATOM   3978  HE1 HIS B 102       0.374 -15.549  -2.740  1.00 93.17           H  
ATOM   3979  NE2 HIS B 102      -1.176 -14.100  -2.368  1.00 93.17           N  
ATOM   3980  HE2 HIS B 102      -0.770 -13.552  -1.624  1.00 93.17           H  
ATOM   3981  N   ASP B 103      -2.000 -15.140  -7.879  1.00 93.04           N  
ATOM   3982  H   ASP B 103      -2.862 -15.666  -7.876  1.00 93.04           H  
ATOM   3983  CA  ASP B 103      -0.909 -15.610  -8.727  1.00 93.04           C  
ATOM   3984  HA  ASP B 103      -0.047 -15.859  -8.108  1.00 93.04           H  
ATOM   3985  C   ASP B 103      -0.468 -14.559  -9.751  1.00 93.04           C  
ATOM   3986  CB  ASP B 103      -1.367 -16.855  -9.494  1.00 93.04           C  
ATOM   3987  HB2 ASP B 103      -0.711 -16.967 -10.357  1.00 93.04           H  
ATOM   3988  HB3 ASP B 103      -2.377 -16.707  -9.876  1.00 93.04           H  
ATOM   3989  O   ASP B 103       0.725 -14.448 -10.051  1.00 93.04           O  
ATOM   3990  CG  ASP B 103      -1.287 -18.168  -8.718  1.00 93.04           C  
ATOM   3991  OD1 ASP B 103      -1.679 -19.171  -9.356  1.00 93.04           O  
ATOM   3992  OD2 ASP B 103      -0.669 -18.197  -7.632  1.00 93.04           O  
ATOM   3993  N   HIS B 104      -1.417 -13.808 -10.321  1.00 92.25           N  
ATOM   3994  H   HIS B 104      -2.376 -13.959 -10.043  1.00 92.25           H  
ATOM   3995  CA  HIS B 104      -1.126 -12.753 -11.288  1.00 92.25           C  
ATOM   3996  HA  HIS B 104      -0.464 -13.156 -12.054  1.00 92.25           H  
ATOM   3997  C   HIS B 104      -0.394 -11.578 -10.633  1.00 92.25           C  
ATOM   3998  CB  HIS B 104      -2.424 -12.293 -11.963  1.00 92.25           C  
ATOM   3999  HB2 HIS B 104      -2.877 -13.139 -12.481  1.00 92.25           H  
ATOM   4000  HB3 HIS B 104      -3.126 -11.946 -11.205  1.00 92.25           H  
ATOM   4001  O   HIS B 104       0.680 -11.194 -11.100  1.00 92.25           O  
ATOM   4002  CG  HIS B 104      -2.196 -11.182 -12.956  1.00 92.25           C  
ATOM   4003  CD2 HIS B 104      -2.659  -9.896 -12.873  1.00 92.25           C  
ATOM   4004  HD2 HIS B 104      -3.271  -9.485 -12.083  1.00 92.25           H  
ATOM   4005  ND1 HIS B 104      -1.429 -11.264 -14.097  1.00 92.25           N  
ATOM   4006  HD1 HIS B 104      -0.887 -12.064 -14.391  1.00 92.25           H  
ATOM   4007  CE1 HIS B 104      -1.436 -10.059 -14.689  1.00 92.25           C  
ATOM   4008  HE1 HIS B 104      -0.901  -9.801 -15.591  1.00 92.25           H  
ATOM   4009  NE2 HIS B 104      -2.191  -9.204 -13.995  1.00 92.25           N  
ATOM   4010  N   LEU B 105      -0.935 -11.058  -9.530  1.00 93.43           N  
ATOM   4011  H   LEU B 105      -1.809 -11.441  -9.200  1.00 93.43           H  
ATOM   4012  CA  LEU B 105      -0.368  -9.941  -8.778  1.00 93.43           C  
ATOM   4013  HA  LEU B 105      -0.175  -9.113  -9.461  1.00 93.43           H  
ATOM   4014  C   LEU B 105       0.970 -10.313  -8.142  1.00 93.43           C  
ATOM   4015  CB  LEU B 105      -1.368  -9.487  -7.703  1.00 93.43           C  
ATOM   4016  HB2 LEU B 105      -1.702 -10.363  -7.147  1.00 93.43           H  
ATOM   4017  HB3 LEU B 105      -0.857  -8.829  -6.999  1.00 93.43           H  
ATOM   4018  O   LEU B 105       1.902  -9.520  -8.207  1.00 93.43           O  
ATOM   4019  CG  LEU B 105      -2.595  -8.739  -8.257  1.00 93.43           C  
ATOM   4020  HG  LEU B 105      -3.038  -9.305  -9.076  1.00 93.43           H  
ATOM   4021  CD1 LEU B 105      -3.631  -8.605  -7.146  1.00 93.43           C  
ATOM   4022 HD11 LEU B 105      -3.967  -9.598  -6.845  1.00 93.43           H  
ATOM   4023 HD12 LEU B 105      -3.202  -8.092  -6.285  1.00 93.43           H  
ATOM   4024 HD13 LEU B 105      -4.494  -8.045  -7.504  1.00 93.43           H  
ATOM   4025  CD2 LEU B 105      -2.229  -7.342  -8.763  1.00 93.43           C  
ATOM   4026 HD21 LEU B 105      -3.136  -6.820  -9.068  1.00 93.43           H  
ATOM   4027 HD22 LEU B 105      -1.566  -7.408  -9.626  1.00 93.43           H  
ATOM   4028 HD23 LEU B 105      -1.747  -6.768  -7.972  1.00 93.43           H  
ATOM   4029  N   THR B 106       1.116 -11.531  -7.607  1.00 92.65           N  
ATOM   4030  H   THR B 106       0.305 -12.130  -7.541  1.00 92.65           H  
ATOM   4031  CA  THR B 106       2.404 -12.018  -7.084  1.00 92.65           C  
ATOM   4032  HA  THR B 106       2.743 -11.343  -6.299  1.00 92.65           H  
ATOM   4033  C   THR B 106       3.464 -12.014  -8.184  1.00 92.65           C  
ATOM   4034  CB  THR B 106       2.288 -13.428  -6.481  1.00 92.65           C  
ATOM   4035  HB  THR B 106       1.911 -14.118  -7.236  1.00 92.65           H  
ATOM   4036  O   THR B 106       4.543 -11.466  -7.979  1.00 92.65           O  
ATOM   4037  CG2 THR B 106       3.618 -13.962  -5.946  1.00 92.65           C  
ATOM   4038 HG21 THR B 106       3.457 -14.949  -5.510  1.00 92.65           H  
ATOM   4039 HG22 THR B 106       4.011 -13.289  -5.184  1.00 92.65           H  
ATOM   4040 HG23 THR B 106       4.345 -14.061  -6.752  1.00 92.65           H  
ATOM   4041  OG1 THR B 106       1.407 -13.423  -5.383  1.00 92.65           O  
ATOM   4042  HG1 THR B 106       0.519 -13.488  -5.741  1.00 92.65           H  
ATOM   4043  N   ARG B 107       3.155 -12.556  -9.375  1.00 92.29           N  
ATOM   4044  H   ARG B 107       2.239 -12.964  -9.494  1.00 92.29           H  
ATOM   4045  CA  ARG B 107       4.084 -12.540 -10.520  1.00 92.29           C  
ATOM   4046  HA  ARG B 107       5.042 -12.953 -10.206  1.00 92.29           H  
ATOM   4047  C   ARG B 107       4.393 -11.119 -10.995  1.00 92.29           C  
ATOM   4048  CB  ARG B 107       3.514 -13.379 -11.675  1.00 92.29           C  
ATOM   4049  HB2 ARG B 107       4.035 -13.106 -12.593  1.00 92.29           H  
ATOM   4050  HB3 ARG B 107       2.454 -13.161 -11.806  1.00 92.29           H  
ATOM   4051  O   ARG B 107       5.537 -10.825 -11.331  1.00 92.29           O  
ATOM   4052  CG  ARG B 107       3.719 -14.882 -11.444  1.00 92.29           C  
ATOM   4053  HG2 ARG B 107       3.256 -15.190 -10.506  1.00 92.29           H  
ATOM   4054  HG3 ARG B 107       4.789 -15.069 -11.366  1.00 92.29           H  
ATOM   4055  CD  ARG B 107       3.166 -15.711 -12.615  1.00 92.29           C  
ATOM   4056  HD2 ARG B 107       3.901 -16.481 -12.850  1.00 92.29           H  
ATOM   4057  HD3 ARG B 107       3.049 -15.071 -13.489  1.00 92.29           H  
ATOM   4058  NE  ARG B 107       1.889 -16.373 -12.282  1.00 92.29           N  
ATOM   4059  HE  ARG B 107       1.577 -16.282 -11.326  1.00 92.29           H  
ATOM   4060  NH1 ARG B 107       1.334 -17.066 -14.394  1.00 92.29           N  
ATOM   4061 HH11 ARG B 107       0.755 -17.628 -15.002  1.00 92.29           H  
ATOM   4062 HH12 ARG B 107       2.095 -16.505 -14.749  1.00 92.29           H  
ATOM   4063  NH2 ARG B 107       0.160 -17.820 -12.654  1.00 92.29           N  
ATOM   4064 HH21 ARG B 107      -0.428 -18.367 -13.266  1.00 92.29           H  
ATOM   4065 HH22 ARG B 107      -0.010 -17.884 -11.661  1.00 92.29           H  
ATOM   4066  CZ  ARG B 107       1.133 -17.078 -13.102  1.00 92.29           C  
ATOM   4067  N   GLN B 108       3.399 -10.233 -11.032  1.00 90.12           N  
ATOM   4068  H   GLN B 108       2.470 -10.533 -10.771  1.00 90.12           H  
ATOM   4069  CA  GLN B 108       3.597  -8.837 -11.424  1.00 90.12           C  
ATOM   4070  HA  GLN B 108       4.103  -8.819 -12.389  1.00 90.12           H  
ATOM   4071  C   GLN B 108       4.495  -8.092 -10.427  1.00 90.12           C  
ATOM   4072  CB  GLN B 108       2.232  -8.153 -11.582  1.00 90.12           C  
ATOM   4073  HB2 GLN B 108       1.680  -8.216 -10.644  1.00 90.12           H  
ATOM   4074  HB3 GLN B 108       1.665  -8.676 -12.352  1.00 90.12           H  
ATOM   4075  O   GLN B 108       5.438  -7.421 -10.851  1.00 90.12           O  
ATOM   4076  CG  GLN B 108       2.378  -6.673 -11.975  1.00 90.12           C  
ATOM   4077  HG2 GLN B 108       2.991  -6.593 -12.873  1.00 90.12           H  
ATOM   4078  HG3 GLN B 108       2.877  -6.132 -11.170  1.00 90.12           H  
ATOM   4079  CD  GLN B 108       1.043  -5.989 -12.240  1.00 90.12           C  
ATOM   4080  NE2 GLN B 108       0.997  -4.675 -12.208  1.00 90.12           N  
ATOM   4081 HE21 GLN B 108       1.750  -4.154 -11.783  1.00 90.12           H  
ATOM   4082 HE22 GLN B 108       0.070  -4.282 -12.292  1.00 90.12           H  
ATOM   4083  OE1 GLN B 108       0.033  -6.606 -12.515  1.00 90.12           O  
ATOM   4084  N   HIS B 109       4.230  -8.239  -9.129  1.00 89.29           N  
ATOM   4085  H   HIS B 109       3.426  -8.787  -8.857  1.00 89.29           H  
ATOM   4086  CA  HIS B 109       4.992  -7.596  -8.062  1.00 89.29           C  
ATOM   4087  HA  HIS B 109       5.070  -6.529  -8.270  1.00 89.29           H  
ATOM   4088  C   HIS B 109       6.412  -8.152  -7.970  1.00 89.29           C  
ATOM   4089  CB  HIS B 109       4.249  -7.751  -6.731  1.00 89.29           C  
ATOM   4090  HB2 HIS B 109       3.240  -7.352  -6.837  1.00 89.29           H  
ATOM   4091  HB3 HIS B 109       4.179  -8.806  -6.468  1.00 89.29           H  
ATOM   4092  O   HIS B 109       7.364  -7.388  -7.868  1.00 89.29           O  
ATOM   4093  CG  HIS B 109       4.931  -7.000  -5.618  1.00 89.29           C  
ATOM   4094  CD2 HIS B 109       4.924  -7.330  -4.297  1.00 89.29           C  
ATOM   4095  HD2 HIS B 109       4.395  -8.160  -3.851  1.00 89.29           H  
ATOM   4096  ND1 HIS B 109       5.657  -5.822  -5.777  1.00 89.29           N  
ATOM   4097  CE1 HIS B 109       6.082  -5.476  -4.557  1.00 89.29           C  
ATOM   4098  HE1 HIS B 109       6.676  -4.603  -4.329  1.00 89.29           H  
ATOM   4099  NE2 HIS B 109       5.655  -6.362  -3.652  1.00 89.29           N  
ATOM   4100  HE2 HIS B 109       5.783  -6.254  -2.656  1.00 89.29           H  
ATOM   4101  N   GLU B 110       6.595  -9.464  -8.123  1.00 91.65           N  
ATOM   4102  H   GLU B 110       5.790 -10.072  -8.170  1.00 91.65           H  
ATOM   4103  CA  GLU B 110       7.928 -10.069  -8.203  1.00 91.65           C  
ATOM   4104  HA  GLU B 110       8.461  -9.868  -7.274  1.00 91.65           H  
ATOM   4105  C   GLU B 110       8.751  -9.456  -9.347  1.00 91.65           C  
ATOM   4106  CB  GLU B 110       7.781 -11.588  -8.364  1.00 91.65           C  
ATOM   4107  HB2 GLU B 110       7.185 -11.972  -7.536  1.00 91.65           H  
ATOM   4108  HB3 GLU B 110       7.267 -11.803  -9.301  1.00 91.65           H  
ATOM   4109  O   GLU B 110       9.895  -9.048  -9.144  1.00 91.65           O  
ATOM   4110  CG  GLU B 110       9.144 -12.291  -8.353  1.00 91.65           C  
ATOM   4111  HG2 GLU B 110       9.749 -11.898  -9.170  1.00 91.65           H  
ATOM   4112  HG3 GLU B 110       9.650 -12.056  -7.416  1.00 91.65           H  
ATOM   4113  CD  GLU B 110       9.057 -13.815  -8.513  1.00 91.65           C  
ATOM   4114  OE1 GLU B 110      10.141 -14.438  -8.447  1.00 91.65           O  
ATOM   4115  OE2 GLU B 110       7.943 -14.348  -8.733  1.00 91.65           O  
ATOM   4116  N   VAL B 111       8.158  -9.299 -10.536  1.00 90.53           N  
ATOM   4117  H   VAL B 111       7.222  -9.660 -10.648  1.00 90.53           H  
ATOM   4118  CA  VAL B 111       8.821  -8.643 -11.674  1.00 90.53           C  
ATOM   4119  HA  VAL B 111       9.788  -9.123 -11.826  1.00 90.53           H  
ATOM   4120  C   VAL B 111       9.099  -7.161 -11.396  1.00 90.53           C  
ATOM   4121  CB  VAL B 111       7.985  -8.823 -12.957  1.00 90.53           C  
ATOM   4122  HB  VAL B 111       6.951  -8.542 -12.760  1.00 90.53           H  
ATOM   4123  O   VAL B 111      10.157  -6.659 -11.783  1.00 90.53           O  
ATOM   4124  CG1 VAL B 111       8.493  -7.966 -14.130  1.00 90.53           C  
ATOM   4125 HG11 VAL B 111       9.553  -8.164 -14.288  1.00 90.53           H  
ATOM   4126 HG12 VAL B 111       8.338  -6.912 -13.902  1.00 90.53           H  
ATOM   4127 HG13 VAL B 111       7.932  -8.218 -15.031  1.00 90.53           H  
ATOM   4128  CG2 VAL B 111       8.019 -10.282 -13.427  1.00 90.53           C  
ATOM   4129 HG21 VAL B 111       7.705 -10.945 -12.621  1.00 90.53           H  
ATOM   4130 HG22 VAL B 111       7.342 -10.422 -14.269  1.00 90.53           H  
ATOM   4131 HG23 VAL B 111       9.033 -10.561 -13.716  1.00 90.53           H  
ATOM   4132  N   GLN B 112       8.175  -6.435 -10.761  1.00 89.39           N  
ATOM   4133  H   GLN B 112       7.332  -6.895 -10.448  1.00 89.39           H  
ATOM   4134  CA  GLN B 112       8.380  -5.031 -10.382  1.00 89.39           C  
ATOM   4135  HA  GLN B 112       8.674  -4.458 -11.261  1.00 89.39           H  
ATOM   4136  C   GLN B 112       9.513  -4.886  -9.359  1.00 89.39           C  
ATOM   4137  CB  GLN B 112       7.086  -4.429  -9.816  1.00 89.39           C  
ATOM   4138  HB2 GLN B 112       7.331  -3.518  -9.270  1.00 89.39           H  
ATOM   4139  HB3 GLN B 112       6.652  -5.133  -9.105  1.00 89.39           H  
ATOM   4140  O   GLN B 112      10.390  -4.043  -9.550  1.00 89.39           O  
ATOM   4141  CG  GLN B 112       6.048  -4.059 -10.890  1.00 89.39           C  
ATOM   4142  HG2 GLN B 112       5.827  -4.925 -11.513  1.00 89.39           H  
ATOM   4143  HG3 GLN B 112       6.460  -3.272 -11.522  1.00 89.39           H  
ATOM   4144  CD  GLN B 112       4.741  -3.571 -10.260  1.00 89.39           C  
ATOM   4145  NE2 GLN B 112       4.036  -2.631 -10.852  1.00 89.39           N  
ATOM   4146 HE21 GLN B 112       3.386  -2.173 -10.229  1.00 89.39           H  
ATOM   4147 HE22 GLN B 112       4.447  -2.049 -11.567  1.00 89.39           H  
ATOM   4148  OE1 GLN B 112       4.326  -4.040  -9.225  1.00 89.39           O  
ATOM   4149  N   LEU B 113       9.542  -5.739  -8.335  1.00 88.74           N  
ATOM   4150  H   LEU B 113       8.773  -6.384  -8.225  1.00 88.74           H  
ATOM   4151  CA  LEU B 113      10.600  -5.778  -7.334  1.00 88.74           C  
ATOM   4152  HA  LEU B 113      10.673  -4.788  -6.884  1.00 88.74           H  
ATOM   4153  C   LEU B 113      11.942  -6.093  -7.992  1.00 88.74           C  
ATOM   4154  CB  LEU B 113      10.235  -6.799  -6.243  1.00 88.74           C  
ATOM   4155  HB2 LEU B 113       9.273  -6.527  -5.808  1.00 88.74           H  
ATOM   4156  HB3 LEU B 113      10.126  -7.782  -6.702  1.00 88.74           H  
ATOM   4157  O   LEU B 113      12.881  -5.328  -7.826  1.00 88.74           O  
ATOM   4158  CG  LEU B 113      11.285  -6.893  -5.119  1.00 88.74           C  
ATOM   4159  HG  LEU B 113      12.262  -7.118  -5.548  1.00 88.74           H  
ATOM   4160  CD1 LEU B 113      11.386  -5.608  -4.305  1.00 88.74           C  
ATOM   4161 HD11 LEU B 113      11.709  -4.776  -4.932  1.00 88.74           H  
ATOM   4162 HD12 LEU B 113      12.119  -5.733  -3.508  1.00 88.74           H  
ATOM   4163 HD13 LEU B 113      10.414  -5.392  -3.861  1.00 88.74           H  
ATOM   4164  CD2 LEU B 113      10.921  -8.023  -4.164  1.00 88.74           C  
ATOM   4165 HD21 LEU B 113      11.653  -8.087  -3.359  1.00 88.74           H  
ATOM   4166 HD22 LEU B 113      10.931  -8.965  -4.713  1.00 88.74           H  
ATOM   4167 HD23 LEU B 113       9.931  -7.857  -3.739  1.00 88.74           H  
ATOM   4168  N   GLN B 114      12.034  -7.142  -8.812  1.00 90.77           N  
ATOM   4169  H   GLN B 114      11.231  -7.747  -8.914  1.00 90.77           H  
ATOM   4170  CA  GLN B 114      13.271  -7.479  -9.528  1.00 90.77           C  
ATOM   4171  HA  GLN B 114      14.055  -7.698  -8.804  1.00 90.77           H  
ATOM   4172  C   GLN B 114      13.772  -6.322 -10.407  1.00 90.77           C  
ATOM   4173  CB  GLN B 114      13.041  -8.718 -10.401  1.00 90.77           C  
ATOM   4174  HB2 GLN B 114      13.869  -8.808 -11.104  1.00 90.77           H  
ATOM   4175  HB3 GLN B 114      12.123  -8.586 -10.973  1.00 90.77           H  
ATOM   4176  O   GLN B 114      14.972  -6.040 -10.433  1.00 90.77           O  
ATOM   4177  CG  GLN B 114      12.964 -10.025  -9.595  1.00 90.77           C  
ATOM   4178  HG2 GLN B 114      13.926 -10.210  -9.119  1.00 90.77           H  
ATOM   4179  HG3 GLN B 114      12.215  -9.942  -8.808  1.00 90.77           H  
ATOM   4180  CD  GLN B 114      12.619 -11.223 -10.478  1.00 90.77           C  
ATOM   4181  NE2 GLN B 114      12.396 -12.382  -9.898  1.00 90.77           N  
ATOM   4182 HE21 GLN B 114      12.297 -12.460  -8.896  1.00 90.77           H  
ATOM   4183 HE22 GLN B 114      12.051 -13.136 -10.474  1.00 90.77           H  
ATOM   4184  OE1 GLN B 114      12.561 -11.144 -11.698  1.00 90.77           O  
ATOM   4185  N   LYS B 115      12.871  -5.620 -11.108  1.00 91.44           N  
ATOM   4186  H   LYS B 115      11.903  -5.903 -11.048  1.00 91.44           H  
ATOM   4187  CA  LYS B 115      13.226  -4.426 -11.896  1.00 91.44           C  
ATOM   4188  HA  LYS B 115      14.033  -4.674 -12.584  1.00 91.44           H  
ATOM   4189  C   LYS B 115      13.758  -3.302 -11.016  1.00 91.44           C  
ATOM   4190  CB  LYS B 115      12.011  -3.924 -12.681  1.00 91.44           C  
ATOM   4191  HB2 LYS B 115      11.137  -3.918 -12.030  1.00 91.44           H  
ATOM   4192  HB3 LYS B 115      12.196  -2.901 -13.010  1.00 91.44           H  
ATOM   4193  O   LYS B 115      14.759  -2.689 -11.376  1.00 91.44           O  
ATOM   4194  CG  LYS B 115      11.741  -4.784 -13.917  1.00 91.44           C  
ATOM   4195  HG2 LYS B 115      11.700  -5.838 -13.643  1.00 91.44           H  
ATOM   4196  HG3 LYS B 115      12.547  -4.641 -14.637  1.00 91.44           H  
ATOM   4197  CD  LYS B 115      10.410  -4.364 -14.541  1.00 91.44           C  
ATOM   4198  HD2 LYS B 115      10.459  -3.315 -14.833  1.00 91.44           H  
ATOM   4199  HD3 LYS B 115       9.620  -4.500 -13.802  1.00 91.44           H  
ATOM   4200  CE  LYS B 115      10.129  -5.241 -15.761  1.00 91.44           C  
ATOM   4201  HE2 LYS B 115      10.195  -6.284 -15.450  1.00 91.44           H  
ATOM   4202  HE3 LYS B 115      10.904  -5.063 -16.506  1.00 91.44           H  
ATOM   4203  NZ  LYS B 115       8.786  -4.959 -16.317  1.00 91.44           N  
ATOM   4204  HZ1 LYS B 115       8.087  -5.150 -15.613  1.00 91.44           H  
ATOM   4205  HZ2 LYS B 115       8.717  -3.990 -16.592  1.00 91.44           H  
ATOM   4206  HZ3 LYS B 115       8.604  -5.554 -17.112  1.00 91.44           H  
ATOM   4207  N   HIS B 116      13.110  -3.053  -9.884  1.00 87.85           N  
ATOM   4208  H   HIS B 116      12.291  -3.602  -9.663  1.00 87.85           H  
ATOM   4209  CA  HIS B 116      13.523  -2.026  -8.935  1.00 87.85           C  
ATOM   4210  HA  HIS B 116      13.641  -1.075  -9.454  1.00 87.85           H  
ATOM   4211  C   HIS B 116      14.883  -2.350  -8.305  1.00 87.85           C  
ATOM   4212  CB  HIS B 116      12.422  -1.851  -7.883  1.00 87.85           C  
ATOM   4213  HB2 HIS B 116      12.233  -2.795  -7.372  1.00 87.85           H  
ATOM   4214  HB3 HIS B 116      11.502  -1.523  -8.367  1.00 87.85           H  
ATOM   4215  O   HIS B 116      15.782  -1.516  -8.331  1.00 87.85           O  
ATOM   4216  CG  HIS B 116      12.842  -0.824  -6.881  1.00 87.85           C  
ATOM   4217  CD2 HIS B 116      13.268  -1.111  -5.621  1.00 87.85           C  
ATOM   4218  HD2 HIS B 116      13.229  -2.069  -5.124  1.00 87.85           H  
ATOM   4219  ND1 HIS B 116      13.200   0.482  -7.207  1.00 87.85           N  
ATOM   4220  CE1 HIS B 116      13.871   0.936  -6.139  1.00 87.85           C  
ATOM   4221  HE1 HIS B 116      14.403   1.875  -6.104  1.00 87.85           H  
ATOM   4222  NE2 HIS B 116      13.912   0.009  -5.171  1.00 87.85           N  
ATOM   4223  HE2 HIS B 116      14.367   0.080  -4.272  1.00 87.85           H  
ATOM   4224  N   LEU B 117      15.081  -3.590  -7.853  1.00 89.65           N  
ATOM   4225  H   LEU B 117      14.292  -4.221  -7.855  1.00 89.65           H  
ATOM   4226  CA  LEU B 117      16.359  -4.090  -7.337  1.00 89.65           C  
ATOM   4227  HA  LEU B 117      16.637  -3.526  -6.447  1.00 89.65           H  
ATOM   4228  C   LEU B 117      17.488  -3.897  -8.351  1.00 89.65           C  
ATOM   4229  CB  LEU B 117      16.218  -5.589  -7.005  1.00 89.65           C  
ATOM   4230  HB2 LEU B 117      17.212  -5.987  -6.801  1.00 89.65           H  
ATOM   4231  HB3 LEU B 117      15.833  -6.110  -7.882  1.00 89.65           H  
ATOM   4232  O   LEU B 117      18.554  -3.382  -8.014  1.00 89.65           O  
ATOM   4233  CG  LEU B 117      15.314  -5.922  -5.807  1.00 89.65           C  
ATOM   4234  HG  LEU B 117      14.303  -5.542  -5.951  1.00 89.65           H  
ATOM   4235  CD1 LEU B 117      15.254  -7.433  -5.595  1.00 89.65           C  
ATOM   4236 HD11 LEU B 117      16.252  -7.829  -5.405  1.00 89.65           H  
ATOM   4237 HD12 LEU B 117      14.612  -7.661  -4.744  1.00 89.65           H  
ATOM   4238 HD13 LEU B 117      14.836  -7.911  -6.481  1.00 89.65           H  
ATOM   4239  CD2 LEU B 117      15.854  -5.298  -4.549  1.00 89.65           C  
ATOM   4240 HD21 LEU B 117      15.288  -5.652  -3.687  1.00 89.65           H  
ATOM   4241 HD22 LEU B 117      15.750  -4.214  -4.601  1.00 89.65           H  
ATOM   4242 HD23 LEU B 117      16.904  -5.579  -4.460  1.00 89.65           H  
ATOM   4243  N   LYS B 118      17.235  -4.259  -9.614  1.00 92.51           N  
ATOM   4244  H   LYS B 118      16.348  -4.701  -9.811  1.00 92.51           H  
ATOM   4245  CA  LYS B 118      18.192  -4.066 -10.703  1.00 92.51           C  
ATOM   4246  HA  LYS B 118      19.135  -4.534 -10.421  1.00 92.51           H  
ATOM   4247  C   LYS B 118      18.505  -2.583 -10.923  1.00 92.51           C  
ATOM   4248  CB  LYS B 118      17.655  -4.756 -11.962  1.00 92.51           C  
ATOM   4249  HB2 LYS B 118      17.514  -5.816 -11.750  1.00 92.51           H  
ATOM   4250  HB3 LYS B 118      16.695  -4.322 -12.242  1.00 92.51           H  
ATOM   4251  O   LYS B 118      19.675  -2.223 -10.989  1.00 92.51           O  
ATOM   4252  CG  LYS B 118      18.642  -4.600 -13.120  1.00 92.51           C  
ATOM   4253  HG2 LYS B 118      18.721  -3.544 -13.378  1.00 92.51           H  
ATOM   4254  HG3 LYS B 118      19.623  -4.962 -12.813  1.00 92.51           H  
ATOM   4255  CD  LYS B 118      18.184  -5.371 -14.358  1.00 92.51           C  
ATOM   4256  HD2 LYS B 118      18.223  -6.441 -14.156  1.00 92.51           H  
ATOM   4257  HD3 LYS B 118      17.170  -5.071 -14.624  1.00 92.51           H  
ATOM   4258  CE  LYS B 118      19.156  -4.989 -15.472  1.00 92.51           C  
ATOM   4259  HE2 LYS B 118      20.176  -5.172 -15.135  1.00 92.51           H  
ATOM   4260  HE3 LYS B 118      19.081  -3.912 -15.626  1.00 92.51           H  
ATOM   4261  NZ  LYS B 118      18.883  -5.694 -16.740  1.00 92.51           N  
ATOM   4262  HZ1 LYS B 118      18.994  -6.690 -16.614  1.00 92.51           H  
ATOM   4263  HZ2 LYS B 118      19.551  -5.363 -17.422  1.00 92.51           H  
ATOM   4264  HZ3 LYS B 118      17.951  -5.472 -17.058  1.00 92.51           H  
ATOM   4265  N   GLN B 119      17.489  -1.722 -10.984  1.00 91.46           N  
ATOM   4266  H   GLN B 119      16.547  -2.077 -10.895  1.00 91.46           H  
ATOM   4267  CA  GLN B 119      17.682  -0.274 -11.133  1.00 91.46           C  
ATOM   4268  HA  GLN B 119      18.278  -0.085 -12.026  1.00 91.46           H  
ATOM   4269  C   GLN B 119      18.448   0.332  -9.954  1.00 91.46           C  
ATOM   4270  CB  GLN B 119      16.326   0.430 -11.277  1.00 91.46           C  
ATOM   4271  HB2 GLN B 119      16.450   1.490 -11.054  1.00 91.46           H  
ATOM   4272  HB3 GLN B 119      15.613   0.014 -10.564  1.00 91.46           H  
ATOM   4273  O   GLN B 119      19.324   1.168 -10.158  1.00 91.46           O  
ATOM   4274  CG  GLN B 119      15.778   0.313 -12.703  1.00 91.46           C  
ATOM   4275  HG2 GLN B 119      16.497   0.760 -13.389  1.00 91.46           H  
ATOM   4276  HG3 GLN B 119      15.664  -0.737 -12.970  1.00 91.46           H  
ATOM   4277  CD  GLN B 119      14.430   1.005 -12.877  1.00 91.46           C  
ATOM   4278  NE2 GLN B 119      14.104   1.431 -14.078  1.00 91.46           N  
ATOM   4279 HE21 GLN B 119      14.781   1.380 -14.827  1.00 91.46           H  
ATOM   4280 HE22 GLN B 119      13.238   1.947 -14.136  1.00 91.46           H  
ATOM   4281  OE1 GLN B 119      13.629   1.168 -11.975  1.00 91.46           O  
ATOM   4282  N   GLN B 120      18.161  -0.090  -8.723  1.00 89.87           N  
ATOM   4283  H   GLN B 120      17.402  -0.745  -8.598  1.00 89.87           H  
ATOM   4284  CA  GLN B 120      18.867   0.377  -7.533  1.00 89.87           C  
ATOM   4285  HA  GLN B 120      18.834   1.467  -7.517  1.00 89.87           H  
ATOM   4286  C   GLN B 120      20.337  -0.049  -7.569  1.00 89.87           C  
ATOM   4287  CB  GLN B 120      18.151  -0.158  -6.286  1.00 89.87           C  
ATOM   4288  HB2 GLN B 120      18.312  -1.234  -6.214  1.00 89.87           H  
ATOM   4289  HB3 GLN B 120      17.080   0.021  -6.384  1.00 89.87           H  
ATOM   4290  O   GLN B 120      21.217   0.769  -7.306  1.00 89.87           O  
ATOM   4291  CG  GLN B 120      18.632   0.528  -4.995  1.00 89.87           C  
ATOM   4292  HG2 GLN B 120      18.399   1.591  -5.050  1.00 89.87           H  
ATOM   4293  HG3 GLN B 120      19.712   0.416  -4.899  1.00 89.87           H  
ATOM   4294  CD  GLN B 120      17.986  -0.056  -3.737  1.00 89.87           C  
ATOM   4295  NE2 GLN B 120      18.119   0.604  -2.604  1.00 89.87           N  
ATOM   4296 HE21 GLN B 120      17.732   0.195  -1.766  1.00 89.87           H  
ATOM   4297 HE22 GLN B 120      18.617   1.481  -2.549  1.00 89.87           H  
ATOM   4298  OE1 GLN B 120      17.376  -1.110  -3.754  1.00 89.87           O  
ATOM   4299  N   GLN B 121      20.614  -1.296  -7.957  1.00 92.30           N  
ATOM   4300  H   GLN B 121      19.849  -1.931  -8.133  1.00 92.30           H  
ATOM   4301  CA  GLN B 121      21.977  -1.791  -8.117  1.00 92.30           C  
ATOM   4302  HA  GLN B 121      22.506  -1.635  -7.177  1.00 92.30           H  
ATOM   4303  C   GLN B 121      22.736  -1.023  -9.211  1.00 92.30           C  
ATOM   4304  CB  GLN B 121      21.922  -3.298  -8.405  1.00 92.30           C  
ATOM   4305  HB2 GLN B 121      21.268  -3.775  -7.675  1.00 92.30           H  
ATOM   4306  HB3 GLN B 121      21.514  -3.466  -9.401  1.00 92.30           H  
ATOM   4307  O   GLN B 121      23.883  -0.633  -8.998  1.00 92.30           O  
ATOM   4308  CG  GLN B 121      23.310  -3.943  -8.297  1.00 92.30           C  
ATOM   4309  HG2 GLN B 121      23.718  -3.734  -7.308  1.00 92.30           H  
ATOM   4310  HG3 GLN B 121      23.978  -3.512  -9.043  1.00 92.30           H  
ATOM   4311  CD  GLN B 121      23.277  -5.453  -8.507  1.00 92.30           C  
ATOM   4312  NE2 GLN B 121      24.238  -6.175  -7.975  1.00 92.30           N  
ATOM   4313 HE21 GLN B 121      24.957  -5.744  -7.412  1.00 92.30           H  
ATOM   4314 HE22 GLN B 121      24.164  -7.172  -8.120  1.00 92.30           H  
ATOM   4315  OE1 GLN B 121      22.417  -6.021  -9.157  1.00 92.30           O  
ATOM   4316  N   GLU B 122      22.093  -0.746 -10.349  1.00 93.57           N  
ATOM   4317  H   GLU B 122      21.169  -1.133 -10.483  1.00 93.57           H  
ATOM   4318  CA  GLU B 122      22.661   0.059 -11.438  1.00 93.57           C  
ATOM   4319  HA  GLU B 122      23.621  -0.363 -11.732  1.00 93.57           H  
ATOM   4320  C   GLU B 122      22.931   1.509 -11.000  1.00 93.57           C  
ATOM   4321  CB  GLU B 122      21.720   0.024 -12.659  1.00 93.57           C  
ATOM   4322  HB2 GLU B 122      20.703   0.229 -12.326  1.00 93.57           H  
ATOM   4323  HB3 GLU B 122      22.016   0.809 -13.355  1.00 93.57           H  
ATOM   4324  O   GLU B 122      24.007   2.041 -11.275  1.00 93.57           O  
ATOM   4325  CG  GLU B 122      21.766  -1.322 -13.408  1.00 93.57           C  
ATOM   4326  HG2 GLU B 122      22.756  -1.430 -13.850  1.00 93.57           H  
ATOM   4327  HG3 GLU B 122      21.642  -2.138 -12.696  1.00 93.57           H  
ATOM   4328  CD  GLU B 122      20.702  -1.470 -14.516  1.00 93.57           C  
ATOM   4329  OE1 GLU B 122      20.695  -2.541 -15.177  1.00 93.57           O  
ATOM   4330  OE2 GLU B 122      19.876  -0.551 -14.715  1.00 93.57           O  
ATOM   4331  N   MET B 123      22.008   2.140 -10.266  1.00 92.07           N  
ATOM   4332  H   MET B 123      21.133   1.666 -10.093  1.00 92.07           H  
ATOM   4333  CA  MET B 123      22.192   3.497  -9.736  1.00 92.07           C  
ATOM   4334  HA  MET B 123      22.478   4.159 -10.553  1.00 92.07           H  
ATOM   4335  C   MET B 123      23.307   3.573  -8.692  1.00 92.07           C  
ATOM   4336  CB  MET B 123      20.893   4.020  -9.109  1.00 92.07           C  
ATOM   4337  HB2 MET B 123      21.132   4.890  -8.497  1.00 92.07           H  
ATOM   4338  HB3 MET B 123      20.461   3.256  -8.463  1.00 92.07           H  
ATOM   4339  O   MET B 123      24.108   4.507  -8.726  1.00 92.07           O  
ATOM   4340  CG  MET B 123      19.868   4.465 -10.154  1.00 92.07           C  
ATOM   4341  HG2 MET B 123      19.497   3.598 -10.699  1.00 92.07           H  
ATOM   4342  HG3 MET B 123      20.369   5.119 -10.869  1.00 92.07           H  
ATOM   4343  SD  MET B 123      18.466   5.387  -9.460  1.00 92.07           S  
ATOM   4344  CE  MET B 123      17.683   4.099  -8.450  1.00 92.07           C  
ATOM   4345  HE1 MET B 123      16.740   4.473  -8.053  1.00 92.07           H  
ATOM   4346  HE2 MET B 123      18.339   3.828  -7.623  1.00 92.07           H  
ATOM   4347  HE3 MET B 123      17.491   3.220  -9.065  1.00 92.07           H  
ATOM   4348  N   LEU B 124      23.386   2.605  -7.774  1.00 92.67           N  
ATOM   4349  H   LEU B 124      22.689   1.874  -7.783  1.00 92.67           H  
ATOM   4350  CA  LEU B 124      24.460   2.536  -6.780  1.00 92.67           C  
ATOM   4351  HA  LEU B 124      24.516   3.487  -6.249  1.00 92.67           H  
ATOM   4352  C   LEU B 124      25.818   2.337  -7.456  1.00 92.67           C  
ATOM   4353  CB  LEU B 124      24.177   1.401  -5.780  1.00 92.67           C  
ATOM   4354  HB2 LEU B 124      23.912   0.505  -6.341  1.00 92.67           H  
ATOM   4355  HB3 LEU B 124      25.092   1.183  -5.229  1.00 92.67           H  
ATOM   4356  O   LEU B 124      26.768   3.045  -7.124  1.00 92.67           O  
ATOM   4357  CG  LEU B 124      23.065   1.711  -4.763  1.00 92.67           C  
ATOM   4358  HG  LEU B 124      22.169   2.058  -5.279  1.00 92.67           H  
ATOM   4359  CD1 LEU B 124      22.721   0.439  -3.988  1.00 92.67           C  
ATOM   4360 HD11 LEU B 124      21.926   0.643  -3.271  1.00 92.67           H  
ATOM   4361 HD12 LEU B 124      23.598   0.071  -3.456  1.00 92.67           H  
ATOM   4362 HD13 LEU B 124      22.371  -0.326  -4.681  1.00 92.67           H  
ATOM   4363  CD2 LEU B 124      23.488   2.786  -3.757  1.00 92.67           C  
ATOM   4364 HD21 LEU B 124      23.648   3.736  -4.266  1.00 92.67           H  
ATOM   4365 HD22 LEU B 124      22.699   2.920  -3.016  1.00 92.67           H  
ATOM   4366 HD23 LEU B 124      24.404   2.483  -3.250  1.00 92.67           H  
ATOM   4367  N   ALA B 125      25.893   1.443  -8.446  1.00 93.85           N  
ATOM   4368  H   ALA B 125      25.081   0.884  -8.664  1.00 93.85           H  
ATOM   4369  CA  ALA B 125      27.102   1.239  -9.235  1.00 93.85           C  
ATOM   4370  HA  ALA B 125      27.918   0.981  -8.561  1.00 93.85           H  
ATOM   4371  C   ALA B 125      27.512   2.519  -9.988  1.00 93.85           C  
ATOM   4372  CB  ALA B 125      26.870   0.062 -10.190  1.00 93.85           C  
ATOM   4373  HB1 ALA B 125      26.629  -0.834  -9.617  1.00 93.85           H  
ATOM   4374  HB2 ALA B 125      26.048   0.283 -10.869  1.00 93.85           H  
ATOM   4375  HB3 ALA B 125      27.774  -0.121 -10.770  1.00 93.85           H  
ATOM   4376  O   ALA B 125      28.681   2.904  -9.949  1.00 93.85           O  
ATOM   4377  N   ALA B 126      26.557   3.220 -10.610  1.00 93.89           N  
ATOM   4378  H   ALA B 126      25.623   2.837 -10.648  1.00 93.89           H  
ATOM   4379  CA  ALA B 126      26.811   4.482 -11.304  1.00 93.89           C  
ATOM   4380  HA  ALA B 126      27.603   4.322 -12.036  1.00 93.89           H  
ATOM   4381  C   ALA B 126      27.285   5.590 -10.348  1.00 93.89           C  
ATOM   4382  CB  ALA B 126      25.539   4.895 -12.055  1.00 93.89           C  
ATOM   4383  HB1 ALA B 126      24.722   5.055 -11.352  1.00 93.89           H  
ATOM   4384  HB2 ALA B 126      25.723   5.817 -12.607  1.00 93.89           H  
ATOM   4385  HB3 ALA B 126      25.256   4.111 -12.757  1.00 93.89           H  
ATOM   4386  O   ALA B 126      28.254   6.291 -10.648  1.00 93.89           O  
ATOM   4387  N   LYS B 127      26.657   5.718  -9.172  1.00 94.06           N  
ATOM   4388  H   LYS B 127      25.857   5.127  -8.998  1.00 94.06           H  
ATOM   4389  CA  LYS B 127      27.056   6.680  -8.135  1.00 94.06           C  
ATOM   4390  HA  LYS B 127      27.083   7.677  -8.575  1.00 94.06           H  
ATOM   4391  C   LYS B 127      28.466   6.391  -7.624  1.00 94.06           C  
ATOM   4392  CB  LYS B 127      26.017   6.667  -7.003  1.00 94.06           C  
ATOM   4393  HB2 LYS B 127      25.038   6.906  -7.418  1.00 94.06           H  
ATOM   4394  HB3 LYS B 127      25.973   5.673  -6.558  1.00 94.06           H  
ATOM   4395  O   LYS B 127      29.296   7.295  -7.591  1.00 94.06           O  
ATOM   4396  CG  LYS B 127      26.365   7.695  -5.918  1.00 94.06           C  
ATOM   4397  HG2 LYS B 127      27.329   7.438  -5.477  1.00 94.06           H  
ATOM   4398  HG3 LYS B 127      26.440   8.686  -6.366  1.00 94.06           H  
ATOM   4399  CD  LYS B 127      25.315   7.722  -4.804  1.00 94.06           C  
ATOM   4400  HD2 LYS B 127      25.178   6.714  -4.411  1.00 94.06           H  
ATOM   4401  HD3 LYS B 127      24.370   8.096  -5.200  1.00 94.06           H  
ATOM   4402  CE  LYS B 127      25.841   8.642  -3.700  1.00 94.06           C  
ATOM   4403  HE2 LYS B 127      26.022   9.634  -4.114  1.00 94.06           H  
ATOM   4404  HE3 LYS B 127      26.809   8.258  -3.378  1.00 94.06           H  
ATOM   4405  NZ  LYS B 127      24.932   8.710  -2.535  1.00 94.06           N  
ATOM   4406  HZ1 LYS B 127      25.360   9.296  -1.832  1.00 94.06           H  
ATOM   4407  HZ2 LYS B 127      24.817   7.787  -2.142  1.00 94.06           H  
ATOM   4408  HZ3 LYS B 127      24.035   9.092  -2.798  1.00 94.06           H  
ATOM   4409  N   GLN B 128      28.765   5.132  -7.307  1.00 93.87           N  
ATOM   4410  H   GLN B 128      28.035   4.436  -7.351  1.00 93.87           H  
ATOM   4411  CA  GLN B 128      30.095   4.722  -6.858  1.00 93.87           C  
ATOM   4412  HA  GLN B 128      30.361   5.313  -5.981  1.00 93.87           H  
ATOM   4413  C   GLN B 128      31.156   4.976  -7.939  1.00 93.87           C  
ATOM   4414  CB  GLN B 128      30.042   3.241  -6.461  1.00 93.87           C  
ATOM   4415  HB2 GLN B 128      29.868   2.629  -7.345  1.00 93.87           H  
ATOM   4416  HB3 GLN B 128      29.215   3.093  -5.767  1.00 93.87           H  
ATOM   4417  O   GLN B 128      32.255   5.445  -7.639  1.00 93.87           O  
ATOM   4418  CG  GLN B 128      31.336   2.792  -5.768  1.00 93.87           C  
ATOM   4419  HG2 GLN B 128      32.182   2.912  -6.445  1.00 93.87           H  
ATOM   4420  HG3 GLN B 128      31.507   3.423  -4.895  1.00 93.87           H  
ATOM   4421  CD  GLN B 128      31.295   1.338  -5.312  1.00 93.87           C  
ATOM   4422  NE2 GLN B 128      32.295   0.892  -4.585  1.00 93.87           N  
ATOM   4423 HE21 GLN B 128      32.218  -0.067  -4.279  1.00 93.87           H  
ATOM   4424 HE22 GLN B 128      33.043   1.510  -4.305  1.00 93.87           H  
ATOM   4425  OE1 GLN B 128      30.397   0.568  -5.600  1.00 93.87           O  
ATOM   4426  N   GLN B 129      30.833   4.723  -9.210  1.00 94.82           N  
ATOM   4427  H   GLN B 129      29.942   4.291  -9.410  1.00 94.82           H  
ATOM   4428  CA  GLN B 129      31.728   5.028 -10.325  1.00 94.82           C  
ATOM   4429  HA  GLN B 129      32.690   4.555 -10.126  1.00 94.82           H  
ATOM   4430  C   GLN B 129      31.976   6.537 -10.461  1.00 94.82           C  
ATOM   4431  CB  GLN B 129      31.149   4.423 -11.611  1.00 94.82           C  
ATOM   4432  HB2 GLN B 129      30.949   3.365 -11.440  1.00 94.82           H  
ATOM   4433  HB3 GLN B 129      30.211   4.918 -11.863  1.00 94.82           H  
ATOM   4434  O   GLN B 129      33.121   6.951 -10.657  1.00 94.82           O  
ATOM   4435  CG  GLN B 129      32.126   4.548 -12.788  1.00 94.82           C  
ATOM   4436  HG2 GLN B 129      33.078   4.098 -12.509  1.00 94.82           H  
ATOM   4437  HG3 GLN B 129      32.296   5.600 -13.016  1.00 94.82           H  
ATOM   4438  CD  GLN B 129      31.621   3.866 -14.055  1.00 94.82           C  
ATOM   4439  NE2 GLN B 129      32.453   3.736 -15.065  1.00 94.82           N  
ATOM   4440 HE21 GLN B 129      33.404   4.069 -15.002  1.00 94.82           H  
ATOM   4441 HE22 GLN B 129      32.067   3.277 -15.877  1.00 94.82           H  
ATOM   4442  OE1 GLN B 129      30.489   3.442 -14.186  1.00 94.82           O  
ATOM   4443  N   GLN B 130      30.937   7.364 -10.327  1.00 94.93           N  
ATOM   4444  H   GLN B 130      30.018   6.969 -10.189  1.00 94.93           H  
ATOM   4445  CA  GLN B 130      31.062   8.821 -10.369  1.00 94.93           C  
ATOM   4446  HA  GLN B 130      31.565   9.094 -11.297  1.00 94.93           H  
ATOM   4447  C   GLN B 130      31.915   9.355  -9.207  1.00 94.93           C  
ATOM   4448  CB  GLN B 130      29.658   9.442 -10.377  1.00 94.93           C  
ATOM   4449  HB2 GLN B 130      29.076   8.988 -11.179  1.00 94.93           H  
ATOM   4450  HB3 GLN B 130      29.161   9.233  -9.430  1.00 94.93           H  
ATOM   4451  O   GLN B 130      32.788  10.194  -9.433  1.00 94.93           O  
ATOM   4452  CG  GLN B 130      29.700  10.961 -10.604  1.00 94.93           C  
ATOM   4453  HG2 GLN B 130      30.202  11.166 -11.549  1.00 94.93           H  
ATOM   4454  HG3 GLN B 130      30.267  11.436  -9.803  1.00 94.93           H  
ATOM   4455  CD  GLN B 130      28.315  11.598 -10.639  1.00 94.93           C  
ATOM   4456  NE2 GLN B 130      28.224  12.872 -10.951  1.00 94.93           N  
ATOM   4457 HE21 GLN B 130      27.287  13.249 -10.936  1.00 94.93           H  
ATOM   4458 HE22 GLN B 130      29.050  13.428 -11.121  1.00 94.93           H  
ATOM   4459  OE1 GLN B 130      27.290  10.991 -10.391  1.00 94.93           O  
ATOM   4460  N   GLU B 131      31.715   8.841  -7.991  1.00 95.48           N  
ATOM   4461  H   GLU B 131      30.950   8.194  -7.863  1.00 95.48           H  
ATOM   4462  CA  GLU B 131      32.508   9.195  -6.807  1.00 95.48           C  
ATOM   4463  HA  GLU B 131      32.483  10.275  -6.664  1.00 95.48           H  
ATOM   4464  C   GLU B 131      33.983   8.800  -6.972  1.00 95.48           C  
ATOM   4465  CB  GLU B 131      31.904   8.530  -5.557  1.00 95.48           C  
ATOM   4466  HB2 GLU B 131      31.712   7.479  -5.773  1.00 95.48           H  
ATOM   4467  HB3 GLU B 131      32.627   8.589  -4.744  1.00 95.48           H  
ATOM   4468  O   GLU B 131      34.869   9.622  -6.732  1.00 95.48           O  
ATOM   4469  CG  GLU B 131      30.606   9.221  -5.100  1.00 95.48           C  
ATOM   4470  HG2 GLU B 131      29.919   9.292  -5.943  1.00 95.48           H  
ATOM   4471  HG3 GLU B 131      30.850  10.238  -4.793  1.00 95.48           H  
ATOM   4472  CD  GLU B 131      29.892   8.501  -3.942  1.00 95.48           C  
ATOM   4473  OE1 GLU B 131      28.817   9.003  -3.527  1.00 95.48           O  
ATOM   4474  OE2 GLU B 131      30.382   7.443  -3.489  1.00 95.48           O  
ATOM   4475  N   MET B 132      34.267   7.590  -7.469  1.00 95.01           N  
ATOM   4476  H   MET B 132      33.505   6.944  -7.621  1.00 95.01           H  
ATOM   4477  CA  MET B 132      35.641   7.153  -7.750  1.00 95.01           C  
ATOM   4478  HA  MET B 132      36.230   7.244  -6.838  1.00 95.01           H  
ATOM   4479  C   MET B 132      36.329   8.022  -8.812  1.00 95.01           C  
ATOM   4480  CB  MET B 132      35.661   5.686  -8.204  1.00 95.01           C  
ATOM   4481  HB2 MET B 132      36.636   5.477  -8.645  1.00 95.01           H  
ATOM   4482  HB3 MET B 132      34.900   5.522  -8.966  1.00 95.01           H  
ATOM   4483  O   MET B 132      37.496   8.383  -8.651  1.00 95.01           O  
ATOM   4484  CG  MET B 132      35.464   4.702  -7.047  1.00 95.01           C  
ATOM   4485  HG2 MET B 132      36.120   4.998  -6.229  1.00 95.01           H  
ATOM   4486  HG3 MET B 132      34.437   4.758  -6.686  1.00 95.01           H  
ATOM   4487  SD  MET B 132      35.863   2.979  -7.466  1.00 95.01           S  
ATOM   4488  CE  MET B 132      34.583   2.617  -8.698  1.00 95.01           C  
ATOM   4489  HE1 MET B 132      34.744   3.224  -9.588  1.00 95.01           H  
ATOM   4490  HE2 MET B 132      33.600   2.840  -8.282  1.00 95.01           H  
ATOM   4491  HE3 MET B 132      34.628   1.563  -8.969  1.00 95.01           H  
ATOM   4492  N   LEU B 133      35.626   8.385  -9.891  1.00 95.75           N  
ATOM   4493  H   LEU B 133      34.675   8.057  -9.975  1.00 95.75           H  
ATOM   4494  CA  LEU B 133      36.169   9.263 -10.935  1.00 95.75           C  
ATOM   4495  HA  LEU B 133      37.136   8.874 -11.255  1.00 95.75           H  
ATOM   4496  C   LEU B 133      36.427  10.682 -10.413  1.00 95.75           C  
ATOM   4497  CB  LEU B 133      35.206   9.299 -12.135  1.00 95.75           C  
ATOM   4498  HB2 LEU B 133      35.484  10.130 -12.783  1.00 95.75           H  
ATOM   4499  HB3 LEU B 133      34.201   9.496 -11.763  1.00 95.75           H  
ATOM   4500  O   LEU B 133      37.457  11.273 -10.745  1.00 95.75           O  
ATOM   4501  CG  LEU B 133      35.185   8.014 -12.984  1.00 95.75           C  
ATOM   4502  HG  LEU B 133      35.026   7.144 -12.348  1.00 95.75           H  
ATOM   4503  CD1 LEU B 133      34.041   8.098 -13.996  1.00 95.75           C  
ATOM   4504 HD11 LEU B 133      34.176   8.960 -14.650  1.00 95.75           H  
ATOM   4505 HD12 LEU B 133      34.008   7.188 -14.595  1.00 95.75           H  
ATOM   4506 HD13 LEU B 133      33.095   8.193 -13.463  1.00 95.75           H  
ATOM   4507  CD2 LEU B 133      36.491   7.810 -13.757  1.00 95.75           C  
ATOM   4508 HD21 LEU B 133      36.698   8.681 -14.379  1.00 95.75           H  
ATOM   4509 HD22 LEU B 133      37.315   7.654 -13.061  1.00 95.75           H  
ATOM   4510 HD23 LEU B 133      36.405   6.927 -14.391  1.00 95.75           H  
ATOM   4511  N   ALA B 134      35.528  11.220  -9.584  1.00 95.59           N  
ATOM   4512  H   ALA B 134      34.697  10.692  -9.358  1.00 95.59           H  
ATOM   4513  CA  ALA B 134      35.700  12.527  -8.956  1.00 95.59           C  
ATOM   4514  HA  ALA B 134      35.893  13.266  -9.734  1.00 95.59           H  
ATOM   4515  C   ALA B 134      36.904  12.541  -8.002  1.00 95.59           C  
ATOM   4516  CB  ALA B 134      34.398  12.911  -8.243  1.00 95.59           C  
ATOM   4517  HB1 ALA B 134      34.170  12.186  -7.461  1.00 95.59           H  
ATOM   4518  HB2 ALA B 134      33.575  12.932  -8.957  1.00 95.59           H  
ATOM   4519  HB3 ALA B 134      34.504  13.897  -7.790  1.00 95.59           H  
ATOM   4520  O   ALA B 134      37.743  13.437  -8.102  1.00 95.59           O  
ATOM   4521  N   ALA B 135      37.040  11.517  -7.152  1.00 95.21           N  
ATOM   4522  H   ALA B 135      36.301  10.831  -7.097  1.00 95.21           H  
ATOM   4523  CA  ALA B 135      38.173  11.369  -6.239  1.00 95.21           C  
ATOM   4524  HA  ALA B 135      38.233  12.255  -5.607  1.00 95.21           H  
ATOM   4525  C   ALA B 135      39.504  11.244  -6.995  1.00 95.21           C  
ATOM   4526  CB  ALA B 135      37.920  10.151  -5.344  1.00 95.21           C  
ATOM   4527  HB1 ALA B 135      36.994  10.291  -4.785  1.00 95.21           H  
ATOM   4528  HB2 ALA B 135      38.743  10.037  -4.638  1.00 95.21           H  
ATOM   4529  HB3 ALA B 135      37.836   9.247  -5.947  1.00 95.21           H  
ATOM   4530  O   ALA B 135      40.461  11.955  -6.687  1.00 95.21           O  
ATOM   4531  N   LYS B 136      39.551  10.409  -8.043  1.00 96.48           N  
ATOM   4532  H   LYS B 136      38.744   9.831  -8.227  1.00 96.48           H  
ATOM   4533  CA  LYS B 136      40.740  10.266  -8.894  1.00 96.48           C  
ATOM   4534  HA  LYS B 136      41.584   9.987  -8.264  1.00 96.48           H  
ATOM   4535  C   LYS B 136      41.119  11.591  -9.561  1.00 96.48           C  
ATOM   4536  CB  LYS B 136      40.494   9.152  -9.920  1.00 96.48           C  
ATOM   4537  HB2 LYS B 136      40.228   8.237  -9.390  1.00 96.48           H  
ATOM   4538  HB3 LYS B 136      39.668   9.429 -10.575  1.00 96.48           H  
ATOM   4539  O   LYS B 136      42.284  11.979  -9.529  1.00 96.48           O  
ATOM   4540  CG  LYS B 136      41.752   8.894 -10.757  1.00 96.48           C  
ATOM   4541  HG2 LYS B 136      42.584   8.654 -10.095  1.00 96.48           H  
ATOM   4542  HG3 LYS B 136      42.000   9.792 -11.322  1.00 96.48           H  
ATOM   4543  CD  LYS B 136      41.542   7.743 -11.742  1.00 96.48           C  
ATOM   4544  HD2 LYS B 136      41.369   6.817 -11.193  1.00 96.48           H  
ATOM   4545  HD3 LYS B 136      40.685   7.965 -12.378  1.00 96.48           H  
ATOM   4546  CE  LYS B 136      42.809   7.637 -12.592  1.00 96.48           C  
ATOM   4547  HE2 LYS B 136      42.976   8.604 -13.067  1.00 96.48           H  
ATOM   4548  HE3 LYS B 136      43.662   7.456 -11.938  1.00 96.48           H  
ATOM   4549  NZ  LYS B 136      42.701   6.588 -13.628  1.00 96.48           N  
ATOM   4550  HZ1 LYS B 136      43.549   6.591 -14.176  1.00 96.48           H  
ATOM   4551  HZ2 LYS B 136      41.927   6.802 -14.241  1.00 96.48           H  
ATOM   4552  HZ3 LYS B 136      42.571   5.681 -13.203  1.00 96.48           H  
ATOM   4553  N   ARG B 137      40.140  12.319 -10.110  1.00 96.00           N  
ATOM   4554  H   ARG B 137      39.206  11.935 -10.104  1.00 96.00           H  
ATOM   4555  CA  ARG B 137      40.369  13.632 -10.733  1.00 96.00           C  
ATOM   4556  HA  ARG B 137      41.150  13.524 -11.486  1.00 96.00           H  
ATOM   4557  C   ARG B 137      40.881  14.661  -9.725  1.00 96.00           C  
ATOM   4558  CB  ARG B 137      39.073  14.097 -11.409  1.00 96.00           C  
ATOM   4559  HB2 ARG B 137      38.748  13.325 -12.106  1.00 96.00           H  
ATOM   4560  HB3 ARG B 137      38.296  14.236 -10.657  1.00 96.00           H  
ATOM   4561  O   ARG B 137      41.783  15.426 -10.049  1.00 96.00           O  
ATOM   4562  CG  ARG B 137      39.278  15.406 -12.182  1.00 96.00           C  
ATOM   4563  HG2 ARG B 137      40.071  15.268 -12.916  1.00 96.00           H  
ATOM   4564  HG3 ARG B 137      39.560  16.204 -11.496  1.00 96.00           H  
ATOM   4565  CD  ARG B 137      37.985  15.802 -12.895  1.00 96.00           C  
ATOM   4566  HD2 ARG B 137      37.686  14.988 -13.555  1.00 96.00           H  
ATOM   4567  HD3 ARG B 137      37.208  15.956 -12.146  1.00 96.00           H  
ATOM   4568  NE  ARG B 137      38.172  17.033 -13.683  1.00 96.00           N  
ATOM   4569  HE  ARG B 137      39.109  17.409 -13.707  1.00 96.00           H  
ATOM   4570  NH1 ARG B 137      36.007  17.251 -14.404  1.00 96.00           N  
ATOM   4571 HH11 ARG B 137      35.766  16.420 -13.883  1.00 96.00           H  
ATOM   4572 HH12 ARG B 137      35.300  17.753 -14.924  1.00 96.00           H  
ATOM   4573  NH2 ARG B 137      37.537  18.749 -15.035  1.00 96.00           N  
ATOM   4574 HH21 ARG B 137      38.484  19.101 -15.029  1.00 96.00           H  
ATOM   4575 HH22 ARG B 137      36.823  19.240 -15.554  1.00 96.00           H  
ATOM   4576  CZ  ARG B 137      37.242  17.670 -14.368  1.00 96.00           C  
ATOM   4577  N   GLN B 138      40.323  14.689  -8.516  1.00 95.99           N  
ATOM   4578  H   GLN B 138      39.562  14.057  -8.313  1.00 95.99           H  
ATOM   4579  CA  GLN B 138      40.785  15.585  -7.455  1.00 95.99           C  
ATOM   4580  HA  GLN B 138      40.773  16.607  -7.834  1.00 95.99           H  
ATOM   4581  C   GLN B 138      42.229  15.267  -7.047  1.00 95.99           C  
ATOM   4582  CB  GLN B 138      39.815  15.501  -6.271  1.00 95.99           C  
ATOM   4583  HB2 GLN B 138      39.806  14.489  -5.868  1.00 95.99           H  
ATOM   4584  HB3 GLN B 138      38.814  15.741  -6.629  1.00 95.99           H  
ATOM   4585  O   GLN B 138      43.045  16.181  -6.952  1.00 95.99           O  
ATOM   4586  CG  GLN B 138      40.191  16.486  -5.153  1.00 95.99           C  
ATOM   4587  HG2 GLN B 138      40.299  17.486  -5.573  1.00 95.99           H  
ATOM   4588  HG3 GLN B 138      41.145  16.194  -4.714  1.00 95.99           H  
ATOM   4589  CD  GLN B 138      39.151  16.545  -4.039  1.00 95.99           C  
ATOM   4590  NE2 GLN B 138      39.401  17.309  -2.999  1.00 95.99           N  
ATOM   4591 HE21 GLN B 138      40.309  17.738  -2.887  1.00 95.99           H  
ATOM   4592 HE22 GLN B 138      38.714  17.277  -2.259  1.00 95.99           H  
ATOM   4593  OE1 GLN B 138      38.099  15.933  -4.078  1.00 95.99           O  
ATOM   4594  N   GLN B 139      42.561  13.984  -6.888  1.00 95.87           N  
ATOM   4595  H   GLN B 139      41.836  13.284  -6.946  1.00 95.87           H  
ATOM   4596  CA  GLN B 139      43.917  13.538  -6.569  1.00 95.87           C  
ATOM   4597  HA  GLN B 139      44.237  14.038  -5.655  1.00 95.87           H  
ATOM   4598  C   GLN B 139      44.921  13.902  -7.678  1.00 95.87           C  
ATOM   4599  CB  GLN B 139      43.876  12.023  -6.316  1.00 95.87           C  
ATOM   4600  HB2 GLN B 139      43.097  11.803  -5.586  1.00 95.87           H  
ATOM   4601  HB3 GLN B 139      43.635  11.508  -7.246  1.00 95.87           H  
ATOM   4602  O   GLN B 139      46.025  14.356  -7.381  1.00 95.87           O  
ATOM   4603  CG  GLN B 139      45.209  11.494  -5.772  1.00 95.87           C  
ATOM   4604  HG2 GLN B 139      45.411  11.960  -4.808  1.00 95.87           H  
ATOM   4605  HG3 GLN B 139      46.009  11.763  -6.462  1.00 95.87           H  
ATOM   4606  CD  GLN B 139      45.229   9.978  -5.600  1.00 95.87           C  
ATOM   4607  NE2 GLN B 139      46.319   9.417  -5.123  1.00 95.87           N  
ATOM   4608 HE21 GLN B 139      47.055   9.975  -4.712  1.00 95.87           H  
ATOM   4609 HE22 GLN B 139      46.250   8.420  -4.979  1.00 95.87           H  
ATOM   4610  OE1 GLN B 139      44.297   9.254  -5.898  1.00 95.87           O  
ATOM   4611  N   GLU B 140      44.557  13.738  -8.953  1.00 96.38           N  
ATOM   4612  H   GLU B 140      43.670  13.297  -9.147  1.00 96.38           H  
ATOM   4613  CA  GLU B 140      45.401  14.132 -10.092  1.00 96.38           C  
ATOM   4614  HA  GLU B 140      46.377  13.656  -9.999  1.00 96.38           H  
ATOM   4615  C   GLU B 140      45.649  15.648 -10.127  1.00 96.38           C  
ATOM   4616  CB  GLU B 140      44.754  13.665 -11.408  1.00 96.38           C  
ATOM   4617  HB2 GLU B 140      45.226  14.191 -12.239  1.00 96.38           H  
ATOM   4618  HB3 GLU B 140      43.696  13.926 -11.393  1.00 96.38           H  
ATOM   4619  O   GLU B 140      46.791  16.079 -10.304  1.00 96.38           O  
ATOM   4620  CG  GLU B 140      44.920  12.152 -11.645  1.00 96.38           C  
ATOM   4621  HG2 GLU B 140      44.600  11.610 -10.755  1.00 96.38           H  
ATOM   4622  HG3 GLU B 140      45.980  11.943 -11.789  1.00 96.38           H  
ATOM   4623  CD  GLU B 140      44.132  11.620 -12.858  1.00 96.38           C  
ATOM   4624  OE1 GLU B 140      44.183  10.384 -13.085  1.00 96.38           O  
ATOM   4625  OE2 GLU B 140      43.463  12.418 -13.554  1.00 96.38           O  
ATOM   4626  N   LEU B 141      44.608  16.458  -9.897  1.00 95.74           N  
ATOM   4627  H   LEU B 141      43.701  16.037  -9.758  1.00 95.74           H  
ATOM   4628  CA  LEU B 141      44.723  17.919  -9.827  1.00 95.74           C  
ATOM   4629  HA  LEU B 141      45.206  18.279 -10.735  1.00 95.74           H  
ATOM   4630  C   LEU B 141      45.603  18.373  -8.656  1.00 95.74           C  
ATOM   4631  CB  LEU B 141      43.319  18.538  -9.702  1.00 95.74           C  
ATOM   4632  HB2 LEU B 141      43.421  19.579  -9.397  1.00 95.74           H  
ATOM   4633  HB3 LEU B 141      42.783  18.017  -8.908  1.00 95.74           H  
ATOM   4634  O   LEU B 141      46.428  19.273  -8.818  1.00 95.74           O  
ATOM   4635  CG  LEU B 141      42.479  18.493 -10.990  1.00 95.74           C  
ATOM   4636  HG  LEU B 141      42.467  17.484 -11.400  1.00 95.74           H  
ATOM   4637  CD1 LEU B 141      41.039  18.910 -10.674  1.00 95.74           C  
ATOM   4638 HD11 LEU B 141      41.025  19.920 -10.264  1.00 95.74           H  
ATOM   4639 HD12 LEU B 141      40.620  18.219  -9.942  1.00 95.74           H  
ATOM   4640 HD13 LEU B 141      40.436  18.872 -11.581  1.00 95.74           H  
ATOM   4641  CD2 LEU B 141      43.020  19.442 -12.063  1.00 95.74           C  
ATOM   4642 HD21 LEU B 141      44.014  19.123 -12.374  1.00 95.74           H  
ATOM   4643 HD22 LEU B 141      43.077  20.458 -11.674  1.00 95.74           H  
ATOM   4644 HD23 LEU B 141      42.371  19.422 -12.939  1.00 95.74           H  
ATOM   4645  N   GLU B 142      45.459  17.751  -7.485  1.00 96.62           N  
ATOM   4646  H   GLU B 142      44.743  17.044  -7.391  1.00 96.62           H  
ATOM   4647  CA  GLU B 142      46.287  18.056  -6.317  1.00 96.62           C  
ATOM   4648  HA  GLU B 142      46.253  19.131  -6.137  1.00 96.62           H  
ATOM   4649  C   GLU B 142      47.755  17.686  -6.554  1.00 96.62           C  
ATOM   4650  CB  GLU B 142      45.712  17.351  -5.084  1.00 96.62           C  
ATOM   4651  HB2 GLU B 142      44.675  17.663  -4.962  1.00 96.62           H  
ATOM   4652  HB3 GLU B 142      45.745  16.271  -5.229  1.00 96.62           H  
ATOM   4653  O   GLU B 142      48.642  18.506  -6.311  1.00 96.62           O  
ATOM   4654  CG  GLU B 142      46.503  17.732  -3.827  1.00 96.62           C  
ATOM   4655  HG2 GLU B 142      47.519  17.347  -3.919  1.00 96.62           H  
ATOM   4656  HG3 GLU B 142      46.558  18.819  -3.768  1.00 96.62           H  
ATOM   4657  CD  GLU B 142      45.894  17.193  -2.529  1.00 96.62           C  
ATOM   4658  OE1 GLU B 142      46.428  17.597  -1.472  1.00 96.62           O  
ATOM   4659  OE2 GLU B 142      44.921  16.409  -2.599  1.00 96.62           O  
ATOM   4660  N   GLN B 143      48.022  16.501  -7.113  1.00 95.57           N  
ATOM   4661  H   GLN B 143      47.257  15.867  -7.291  1.00 95.57           H  
ATOM   4662  CA  GLN B 143      49.381  16.105  -7.486  1.00 95.57           C  
ATOM   4663  HA  GLN B 143      50.018  16.138  -6.602  1.00 95.57           H  
ATOM   4664  C   GLN B 143      49.989  17.049  -8.526  1.00 95.57           C  
ATOM   4665  CB  GLN B 143      49.386  14.689  -8.063  1.00 95.57           C  
ATOM   4666  HB2 GLN B 143      50.343  14.531  -8.561  1.00 95.57           H  
ATOM   4667  HB3 GLN B 143      48.596  14.593  -8.808  1.00 95.57           H  
ATOM   4668  O   GLN B 143      51.169  17.384  -8.430  1.00 95.57           O  
ATOM   4669  CG  GLN B 143      49.224  13.602  -6.998  1.00 95.57           C  
ATOM   4670  HG2 GLN B 143      50.037  13.673  -6.275  1.00 95.57           H  
ATOM   4671  HG3 GLN B 143      48.284  13.742  -6.462  1.00 95.57           H  
ATOM   4672  CD  GLN B 143      49.255  12.218  -7.631  1.00 95.57           C  
ATOM   4673  NE2 GLN B 143      48.578  11.255  -7.047  1.00 95.57           N  
ATOM   4674 HE21 GLN B 143      48.000  11.478  -6.249  1.00 95.57           H  
ATOM   4675 HE22 GLN B 143      48.577  10.352  -7.499  1.00 95.57           H  
ATOM   4676  OE1 GLN B 143      49.904  11.977  -8.643  1.00 95.57           O  
ATOM   4677  N   GLN B 144      49.212  17.486  -9.520  1.00 95.33           N  
ATOM   4678  H   GLN B 144      48.263  17.146  -9.587  1.00 95.33           H  
ATOM   4679  CA  GLN B 144      49.684  18.446 -10.517  1.00 95.33           C  
ATOM   4680  HA  GLN B 144      50.598  18.058 -10.965  1.00 95.33           H  
ATOM   4681  C   GLN B 144      50.024  19.793  -9.869  1.00 95.33           C  
ATOM   4682  CB  GLN B 144      48.626  18.592 -11.618  1.00 95.33           C  
ATOM   4683  HB2 GLN B 144      47.716  19.021 -11.199  1.00 95.33           H  
ATOM   4684  HB3 GLN B 144      48.393  17.604 -12.017  1.00 95.33           H  
ATOM   4685  O   GLN B 144      51.077  20.360 -10.160  1.00 95.33           O  
ATOM   4686  CG  GLN B 144      49.127  19.480 -12.766  1.00 95.33           C  
ATOM   4687  HG2 GLN B 144      50.052  19.063 -13.164  1.00 95.33           H  
ATOM   4688  HG3 GLN B 144      49.338  20.482 -12.391  1.00 95.33           H  
ATOM   4689  CD  GLN B 144      48.124  19.610 -13.906  1.00 95.33           C  
ATOM   4690  NE2 GLN B 144      48.475  20.321 -14.955  1.00 95.33           N  
ATOM   4691 HE21 GLN B 144      49.364  20.798 -14.981  1.00 95.33           H  
ATOM   4692 HE22 GLN B 144      47.779  20.401 -15.683  1.00 95.33           H  
ATOM   4693  OE1 GLN B 144      47.020  19.095 -13.894  1.00 95.33           O  
ATOM   4694  N   ARG B 145      49.176  20.276  -8.953  1.00 96.32           N  
ATOM   4695  H   ARG B 145      48.326  19.760  -8.776  1.00 96.32           H  
ATOM   4696  CA  ARG B 145      49.411  21.518  -8.208  1.00 96.32           C  
ATOM   4697  HA  ARG B 145      49.581  22.325  -8.921  1.00 96.32           H  
ATOM   4698  C   ARG B 145      50.675  21.441  -7.349  1.00 96.32           C  
ATOM   4699  CB  ARG B 145      48.164  21.837  -7.373  1.00 96.32           C  
ATOM   4700  HB2 ARG B 145      47.296  21.877  -8.032  1.00 96.32           H  
ATOM   4701  HB3 ARG B 145      48.004  21.046  -6.641  1.00 96.32           H  
ATOM   4702  O   ARG B 145      51.470  22.374  -7.382  1.00 96.32           O  
ATOM   4703  CG  ARG B 145      48.297  23.180  -6.644  1.00 96.32           C  
ATOM   4704  HG2 ARG B 145      49.164  23.157  -5.984  1.00 96.32           H  
ATOM   4705  HG3 ARG B 145      48.427  23.980  -7.373  1.00 96.32           H  
ATOM   4706  CD  ARG B 145      47.052  23.448  -5.799  1.00 96.32           C  
ATOM   4707  HD2 ARG B 145      46.904  22.606  -5.123  1.00 96.32           H  
ATOM   4708  HD3 ARG B 145      46.188  23.533  -6.459  1.00 96.32           H  
ATOM   4709  NE  ARG B 145      47.212  24.685  -5.016  1.00 96.32           N  
ATOM   4710  HE  ARG B 145      48.077  25.191  -5.147  1.00 96.32           H  
ATOM   4711  NH1 ARG B 145      45.272  24.528  -3.804  1.00 96.32           N  
ATOM   4712 HH11 ARG B 145      44.671  24.867  -3.066  1.00 96.32           H  
ATOM   4713 HH12 ARG B 145      45.081  23.644  -4.254  1.00 96.32           H  
ATOM   4714  NH2 ARG B 145      46.659  26.247  -3.462  1.00 96.32           N  
ATOM   4715 HH21 ARG B 145      46.043  26.590  -2.739  1.00 96.32           H  
ATOM   4716 HH22 ARG B 145      47.541  26.711  -3.626  1.00 96.32           H  
ATOM   4717  CZ  ARG B 145      46.381  25.147  -4.102  1.00 96.32           C  
ATOM   4718  N   GLN B 146      50.881  20.341  -6.623  1.00 95.83           N  
ATOM   4719  H   GLN B 146      50.165  19.629  -6.617  1.00 95.83           H  
ATOM   4720  CA  GLN B 146      52.078  20.143  -5.796  1.00 95.83           C  
ATOM   4721  HA  GLN B 146      52.184  20.982  -5.108  1.00 95.83           H  
ATOM   4722  C   GLN B 146      53.357  20.095  -6.643  1.00 95.83           C  
ATOM   4723  CB  GLN B 146      51.944  18.851  -4.976  1.00 95.83           C  
ATOM   4724  HB2 GLN B 146      51.655  18.035  -5.638  1.00 95.83           H  
ATOM   4725  HB3 GLN B 146      52.917  18.613  -4.546  1.00 95.83           H  
ATOM   4726  O   GLN B 146      54.341  20.743  -6.296  1.00 95.83           O  
ATOM   4727  CG  GLN B 146      50.930  18.961  -3.824  1.00 95.83           C  
ATOM   4728  HG2 GLN B 146      51.264  19.724  -3.120  1.00 95.83           H  
ATOM   4729  HG3 GLN B 146      49.957  19.263  -4.213  1.00 95.83           H  
ATOM   4730  CD  GLN B 146      50.762  17.643  -3.069  1.00 95.83           C  
ATOM   4731  NE2 GLN B 146      49.766  17.519  -2.217  1.00 95.83           N  
ATOM   4732 HE21 GLN B 146      49.663  16.623  -1.761  1.00 95.83           H  
ATOM   4733 HE22 GLN B 146      49.053  18.224  -2.096  1.00 95.83           H  
ATOM   4734  OE1 GLN B 146      51.509  16.691  -3.236  1.00 95.83           O  
ATOM   4735  N   ARG B 147      53.341  19.385  -7.783  1.00 96.45           N  
ATOM   4736  H   ARG B 147      52.506  18.865  -8.009  1.00 96.45           H  
ATOM   4737  CA  ARG B 147      54.493  19.337  -8.704  1.00 96.45           C  
ATOM   4738  HA  ARG B 147      55.378  19.011  -8.157  1.00 96.45           H  
ATOM   4739  C   ARG B 147      54.841  20.712  -9.266  1.00 96.45           C  
ATOM   4740  CB  ARG B 147      54.220  18.374  -9.865  1.00 96.45           C  
ATOM   4741  HB2 ARG B 147      54.982  18.525 -10.629  1.00 96.45           H  
ATOM   4742  HB3 ARG B 147      53.249  18.611 -10.300  1.00 96.45           H  
ATOM   4743  O   ARG B 147      56.017  21.050  -9.352  1.00 96.45           O  
ATOM   4744  CG  ARG B 147      54.255  16.899  -9.447  1.00 96.45           C  
ATOM   4745  HG2 ARG B 147      53.532  16.725  -8.650  1.00 96.45           H  
ATOM   4746  HG3 ARG B 147      55.244  16.645  -9.068  1.00 96.45           H  
ATOM   4747  CD  ARG B 147      53.932  16.020 -10.665  1.00 96.45           C  
ATOM   4748  HD2 ARG B 147      54.870  15.706 -11.122  1.00 96.45           H  
ATOM   4749  HD3 ARG B 147      53.374  16.612 -11.391  1.00 96.45           H  
ATOM   4750  NE  ARG B 147      53.112  14.846 -10.309  1.00 96.45           N  
ATOM   4751  HE  ARG B 147      52.806  14.784  -9.348  1.00 96.45           H  
ATOM   4752  NH1 ARG B 147      52.998  13.949 -12.411  1.00 96.45           N  
ATOM   4753 HH11 ARG B 147      52.632  13.256 -13.049  1.00 96.45           H  
ATOM   4754 HH12 ARG B 147      53.634  14.667 -12.726  1.00 96.45           H  
ATOM   4755  NH2 ARG B 147      51.837  12.997 -10.762  1.00 96.45           N  
ATOM   4756 HH21 ARG B 147      51.482  12.948  -9.817  1.00 96.45           H  
ATOM   4757 HH22 ARG B 147      51.464  12.327 -11.419  1.00 96.45           H  
ATOM   4758  CZ  ARG B 147      52.655  13.937 -11.150  1.00 96.45           C  
ATOM   4759  N   GLU B 148      53.837  21.495  -9.651  1.00 95.74           N  
ATOM   4760  H   GLU B 148      52.890  21.148  -9.592  1.00 95.74           H  
ATOM   4761  CA  GLU B 148      54.060  22.845 -10.173  1.00 95.74           C  
ATOM   4762  HA  GLU B 148      54.815  22.793 -10.958  1.00 95.74           H  
ATOM   4763  C   GLU B 148      54.613  23.781  -9.090  1.00 95.74           C  
ATOM   4764  CB  GLU B 148      52.756  23.368 -10.792  1.00 95.74           C  
ATOM   4765  HB2 GLU B 148      51.989  23.419 -10.019  1.00 95.74           H  
ATOM   4766  HB3 GLU B 148      52.417  22.662 -11.550  1.00 95.74           H  
ATOM   4767  O   GLU B 148      55.565  24.511  -9.349  1.00 95.74           O  
ATOM   4768  CG  GLU B 148      52.888  24.755 -11.438  1.00 95.74           C  
ATOM   4769  HG2 GLU B 148      53.098  25.479 -10.651  1.00 95.74           H  
ATOM   4770  HG3 GLU B 148      51.923  25.020 -11.868  1.00 95.74           H  
ATOM   4771  CD  GLU B 148      53.964  24.854 -12.539  1.00 95.74           C  
ATOM   4772  OE1 GLU B 148      54.454  25.988 -12.751  1.00 95.74           O  
ATOM   4773  OE2 GLU B 148      54.281  23.827 -13.189  1.00 95.74           O  
ATOM   4774  N   GLN B 149      54.092  23.704  -7.862  1.00 95.15           N  
ATOM   4775  H   GLN B 149      53.305  23.092  -7.697  1.00 95.15           H  
ATOM   4776  CA  GLN B 149      54.620  24.476  -6.737  1.00 95.15           C  
ATOM   4777  HA  GLN B 149      54.598  25.533  -7.005  1.00 95.15           H  
ATOM   4778  C   GLN B 149      56.083  24.116  -6.436  1.00 95.15           C  
ATOM   4779  CB  GLN B 149      53.715  24.268  -5.516  1.00 95.15           C  
ATOM   4780  HB2 GLN B 149      53.711  23.216  -5.230  1.00 95.15           H  
ATOM   4781  HB3 GLN B 149      52.699  24.569  -5.772  1.00 95.15           H  
ATOM   4782  O   GLN B 149      56.925  25.006  -6.356  1.00 95.15           O  
ATOM   4783  CG  GLN B 149      54.207  25.113  -4.335  1.00 95.15           C  
ATOM   4784  HG2 GLN B 149      54.260  26.161  -4.631  1.00 95.15           H  
ATOM   4785  HG3 GLN B 149      55.211  24.791  -4.059  1.00 95.15           H  
ATOM   4786  CD  GLN B 149      53.339  25.011  -3.092  1.00 95.15           C  
ATOM   4787  NE2 GLN B 149      53.842  25.513  -1.990  1.00 95.15           N  
ATOM   4788 HE21 GLN B 149      53.339  25.365  -1.127  1.00 95.15           H  
ATOM   4789 HE22 GLN B 149      54.826  25.740  -1.987  1.00 95.15           H  
ATOM   4790  OE1 GLN B 149      52.220  24.504  -3.090  1.00 95.15           O  
ATOM   4791  N   GLN B 150      56.409  22.824  -6.344  1.00 95.14           N  
ATOM   4792  H   GLN B 150      55.675  22.132  -6.394  1.00 95.14           H  
ATOM   4793  CA  GLN B 150      57.778  22.374  -6.081  1.00 95.14           C  
ATOM   4794  HA  GLN B 150      58.109  22.808  -5.137  1.00 95.14           H  
ATOM   4795  C   GLN B 150      58.751  22.832  -7.177  1.00 95.14           C  
ATOM   4796  CB  GLN B 150      57.766  20.845  -5.954  1.00 95.14           C  
ATOM   4797  HB2 GLN B 150      57.535  20.398  -6.921  1.00 95.14           H  
ATOM   4798  HB3 GLN B 150      56.991  20.556  -5.244  1.00 95.14           H  
ATOM   4799  O   GLN B 150      59.868  23.261  -6.890  1.00 95.14           O  
ATOM   4800  CG  GLN B 150      59.109  20.308  -5.443  1.00 95.14           C  
ATOM   4801  HG2 GLN B 150      59.339  20.788  -4.492  1.00 95.14           H  
ATOM   4802  HG3 GLN B 150      59.903  20.553  -6.149  1.00 95.14           H  
ATOM   4803  CD  GLN B 150      59.103  18.797  -5.242  1.00 95.14           C  
ATOM   4804  NE2 GLN B 150      60.007  18.281  -4.438  1.00 95.14           N  
ATOM   4805 HE21 GLN B 150      59.989  17.277  -4.331  1.00 95.14           H  
ATOM   4806 HE22 GLN B 150      60.678  18.886  -3.987  1.00 95.14           H  
ATOM   4807  OE1 GLN B 150      58.316  18.044  -5.796  1.00 95.14           O  
ATOM   4808  N   ARG B 151      58.315  22.792  -8.442  1.00 95.95           N  
ATOM   4809  H   ARG B 151      57.395  22.412  -8.615  1.00 95.95           H  
ATOM   4810  CA  ARG B 151      59.100  23.292  -9.575  1.00 95.95           C  
ATOM   4811  HA  ARG B 151      60.082  22.819  -9.555  1.00 95.95           H  
ATOM   4812  C   ARG B 151      59.342  24.800  -9.483  1.00 95.95           C  
ATOM   4813  CB  ARG B 151      58.369  22.918 -10.867  1.00 95.95           C  
ATOM   4814  HB2 ARG B 151      58.190  21.842 -10.875  1.00 95.95           H  
ATOM   4815  HB3 ARG B 151      57.407  23.429 -10.898  1.00 95.95           H  
ATOM   4816  O   ARG B 151      60.444  25.253  -9.786  1.00 95.95           O  
ATOM   4817  CG  ARG B 151      59.183  23.290 -12.107  1.00 95.95           C  
ATOM   4818  HG2 ARG B 151      59.418  24.355 -12.101  1.00 95.95           H  
ATOM   4819  HG3 ARG B 151      60.109  22.715 -12.123  1.00 95.95           H  
ATOM   4820  CD  ARG B 151      58.354  22.987 -13.350  1.00 95.95           C  
ATOM   4821  HD2 ARG B 151      58.091  21.929 -13.355  1.00 95.95           H  
ATOM   4822  HD3 ARG B 151      57.438  23.576 -13.301  1.00 95.95           H  
ATOM   4823  NE  ARG B 151      59.107  23.317 -14.571  1.00 95.95           N  
ATOM   4824  HE  ARG B 151      60.101  23.459 -14.459  1.00 95.95           H  
ATOM   4825  NH1 ARG B 151      57.304  23.325 -15.977  1.00 95.95           N  
ATOM   4826 HH11 ARG B 151      56.888  23.514 -16.878  1.00 95.95           H  
ATOM   4827 HH12 ARG B 151      56.701  23.247 -15.171  1.00 95.95           H  
ATOM   4828  NH2 ARG B 151      59.351  23.741 -16.788  1.00 95.95           N  
ATOM   4829 HH21 ARG B 151      60.342  23.869 -16.641  1.00 95.95           H  
ATOM   4830 HH22 ARG B 151      58.945  23.867 -17.704  1.00 95.95           H  
ATOM   4831  CZ  ARG B 151      58.585  23.457 -15.771  1.00 95.95           C  
ATOM   4832  N   GLN B 152      58.331  25.576  -9.094  1.00 94.74           N  
ATOM   4833  H   GLN B 152      57.445  25.145  -8.873  1.00 94.74           H  
ATOM   4834  CA  GLN B 152      58.468  27.024  -8.910  1.00 94.74           C  
ATOM   4835  HA  GLN B 152      58.904  27.455  -9.811  1.00 94.74           H  
ATOM   4836  C   GLN B 152      59.431  27.355  -7.762  1.00 94.74           C  
ATOM   4837  CB  GLN B 152      57.088  27.662  -8.690  1.00 94.74           C  
ATOM   4838  HB2 GLN B 152      56.539  27.105  -7.931  1.00 94.74           H  
ATOM   4839  HB3 GLN B 152      57.222  28.684  -8.338  1.00 94.74           H  
ATOM   4840  O   GLN B 152      60.316  28.190  -7.946  1.00 94.74           O  
ATOM   4841  CG  GLN B 152      56.279  27.700  -9.996  1.00 94.74           C  
ATOM   4842  HG2 GLN B 152      56.222  26.700 -10.426  1.00 94.74           H  
ATOM   4843  HG3 GLN B 152      56.793  28.337 -10.716  1.00 94.74           H  
ATOM   4844  CD  GLN B 152      54.861  28.229  -9.822  1.00 94.74           C  
ATOM   4845  NE2 GLN B 152      54.018  28.043 -10.813  1.00 94.74           N  
ATOM   4846 HE21 GLN B 152      54.269  27.426 -11.572  1.00 94.74           H  
ATOM   4847 HE22 GLN B 152      53.072  28.365 -10.663  1.00 94.74           H  
ATOM   4848  OE1 GLN B 152      54.478  28.833  -8.831  1.00 94.74           O  
ATOM   4849  N   GLU B 153      59.328  26.650  -6.632  1.00 95.24           N  
ATOM   4850  H   GLU B 153      58.556  26.006  -6.534  1.00 95.24           H  
ATOM   4851  CA  GLU B 153      60.235  26.802  -5.486  1.00 95.24           C  
ATOM   4852  HA  GLU B 153      60.222  27.840  -5.151  1.00 95.24           H  
ATOM   4853  C   GLU B 153      61.695  26.465  -5.854  1.00 95.24           C  
ATOM   4854  CB  GLU B 153      59.751  25.905  -4.329  1.00 95.24           C  
ATOM   4855  HB2 GLU B 153      59.581  24.899  -4.712  1.00 95.24           H  
ATOM   4856  HB3 GLU B 153      60.538  25.854  -3.575  1.00 95.24           H  
ATOM   4857  O   GLU B 153      62.620  27.190  -5.480  1.00 95.24           O  
ATOM   4858  CG  GLU B 153      58.467  26.423  -3.649  1.00 95.24           C  
ATOM   4859  HG2 GLU B 153      57.712  26.621  -4.410  1.00 95.24           H  
ATOM   4860  HG3 GLU B 153      58.696  27.370  -3.160  1.00 95.24           H  
ATOM   4861  CD  GLU B 153      57.872  25.451  -2.608  1.00 95.24           C  
ATOM   4862  OE1 GLU B 153      56.736  25.722  -2.136  1.00 95.24           O  
ATOM   4863  OE2 GLU B 153      58.527  24.430  -2.289  1.00 95.24           O  
ATOM   4864  N   GLU B 154      61.928  25.404  -6.636  1.00 94.97           N  
ATOM   4865  H   GLU B 154      61.153  24.800  -6.871  1.00 94.97           H  
ATOM   4866  CA  GLU B 154      63.274  25.038  -7.096  1.00 94.97           C  
ATOM   4867  HA  GLU B 154      63.928  24.989  -6.225  1.00 94.97           H  
ATOM   4868  C   GLU B 154      63.872  26.088  -8.048  1.00 94.97           C  
ATOM   4869  CB  GLU B 154      63.238  23.644  -7.744  1.00 94.97           C  
ATOM   4870  HB2 GLU B 154      62.642  23.682  -8.656  1.00 94.97           H  
ATOM   4871  HB3 GLU B 154      62.773  22.947  -7.047  1.00 94.97           H  
ATOM   4872  O   GLU B 154      65.038  26.467  -7.902  1.00 94.97           O  
ATOM   4873  CG  GLU B 154      64.655  23.146  -8.069  1.00 94.97           C  
ATOM   4874  HG2 GLU B 154      65.249  23.172  -7.155  1.00 94.97           H  
ATOM   4875  HG3 GLU B 154      65.115  23.828  -8.785  1.00 94.97           H  
ATOM   4876  CD  GLU B 154      64.709  21.728  -8.657  1.00 94.97           C  
ATOM   4877  OE1 GLU B 154      65.855  21.267  -8.870  1.00 94.97           O  
ATOM   4878  OE2 GLU B 154      63.642  21.125  -8.912  1.00 94.97           O  
ATOM   4879  N   LEU B 155      63.075  26.604  -8.990  1.00 94.34           N  
ATOM   4880  H   LEU B 155      62.125  26.265  -9.044  1.00 94.34           H  
ATOM   4881  CA  LEU B 155      63.502  27.670  -9.903  1.00 94.34           C  
ATOM   4882  HA  LEU B 155      64.418  27.360 -10.405  1.00 94.34           H  
ATOM   4883  C   LEU B 155      63.832  28.968  -9.154  1.00 94.34           C  
ATOM   4884  CB  LEU B 155      62.394  27.927 -10.941  1.00 94.34           C  
ATOM   4885  HB2 LEU B 155      61.443  28.008 -10.415  1.00 94.34           H  
ATOM   4886  HB3 LEU B 155      62.582  28.885 -11.425  1.00 94.34           H  
ATOM   4887  O   LEU B 155      64.817  29.637  -9.481  1.00 94.34           O  
ATOM   4888  CG  LEU B 155      62.279  26.850 -12.031  1.00 94.34           C  
ATOM   4889  HG  LEU B 155      62.232  25.858 -11.581  1.00 94.34           H  
ATOM   4890  CD1 LEU B 155      61.001  27.081 -12.843  1.00 94.34           C  
ATOM   4891 HD11 LEU B 155      61.022  28.069 -13.302  1.00 94.34           H  
ATOM   4892 HD12 LEU B 155      60.909  26.315 -13.613  1.00 94.34           H  
ATOM   4893 HD13 LEU B 155      60.141  27.012 -12.176  1.00 94.34           H  
ATOM   4894  CD2 LEU B 155      63.463  26.889 -13.002  1.00 94.34           C  
ATOM   4895 HD21 LEU B 155      63.556  27.880 -13.446  1.00 94.34           H  
ATOM   4896 HD22 LEU B 155      64.385  26.646 -12.473  1.00 94.34           H  
ATOM   4897 HD23 LEU B 155      63.323  26.146 -13.787  1.00 94.34           H  
ATOM   4898  N   GLU B 156      63.037  29.325  -8.145  1.00 94.51           N  
ATOM   4899  H   GLU B 156      62.227  28.760  -7.935  1.00 94.51           H  
ATOM   4900  CA  GLU B 156      63.297  30.496  -7.306  1.00 94.51           C  
ATOM   4901  HA  GLU B 156      63.429  31.362  -7.954  1.00 94.51           H  
ATOM   4902  C   GLU B 156      64.596  30.335  -6.504  1.00 94.51           C  
ATOM   4903  CB  GLU B 156      62.081  30.765  -6.408  1.00 94.51           C  
ATOM   4904  HB2 GLU B 156      61.937  29.932  -5.719  1.00 94.51           H  
ATOM   4905  HB3 GLU B 156      61.202  30.855  -7.047  1.00 94.51           H  
ATOM   4906  O   GLU B 156      65.434  31.242  -6.504  1.00 94.51           O  
ATOM   4907  CG  GLU B 156      62.256  32.070  -5.617  1.00 94.51           C  
ATOM   4908  HG2 GLU B 156      63.053  31.937  -4.885  1.00 94.51           H  
ATOM   4909  HG3 GLU B 156      62.566  32.852  -6.311  1.00 94.51           H  
ATOM   4910  CD  GLU B 156      60.982  32.531  -4.893  1.00 94.51           C  
ATOM   4911  OE1 GLU B 156      60.995  33.697  -4.437  1.00 94.51           O  
ATOM   4912  OE2 GLU B 156      60.007  31.752  -4.825  1.00 94.51           O  
ATOM   4913  N   LYS B 157      64.829  29.156  -5.912  1.00 94.88           N  
ATOM   4914  H   LYS B 157      64.095  28.462  -5.937  1.00 94.88           H  
ATOM   4915  CA  LYS B 157      66.078  28.847  -5.203  1.00 94.88           C  
ATOM   4916  HA  LYS B 157      66.215  29.585  -4.414  1.00 94.88           H  
ATOM   4917  C   LYS B 157      67.302  28.954  -6.119  1.00 94.88           C  
ATOM   4918  CB  LYS B 157      65.955  27.458  -4.564  1.00 94.88           C  
ATOM   4919  HB2 LYS B 157      65.081  27.442  -3.913  1.00 94.88           H  
ATOM   4920  HB3 LYS B 157      65.819  26.709  -5.344  1.00 94.88           H  
ATOM   4921  O   LYS B 157      68.273  29.617  -5.754  1.00 94.88           O  
ATOM   4922  CG  LYS B 157      67.203  27.119  -3.741  1.00 94.88           C  
ATOM   4923  HG2 LYS B 157      68.080  27.135  -4.388  1.00 94.88           H  
ATOM   4924  HG3 LYS B 157      67.334  27.860  -2.952  1.00 94.88           H  
ATOM   4925  CD  LYS B 157      67.087  25.727  -3.121  1.00 94.88           C  
ATOM   4926  HD2 LYS B 157      66.295  25.719  -2.374  1.00 94.88           H  
ATOM   4927  HD3 LYS B 157      66.863  25.004  -3.906  1.00 94.88           H  
ATOM   4928  CE  LYS B 157      68.438  25.400  -2.487  1.00 94.88           C  
ATOM   4929  HE2 LYS B 157      69.204  25.524  -3.252  1.00 94.88           H  
ATOM   4930  HE3 LYS B 157      68.656  26.124  -1.701  1.00 94.88           H  
ATOM   4931  NZ  LYS B 157      68.483  24.016  -1.973  1.00 94.88           N  
ATOM   4932  HZ1 LYS B 157      67.794  23.885  -1.246  1.00 94.88           H  
ATOM   4933  HZ2 LYS B 157      68.303  23.378  -2.736  1.00 94.88           H  
ATOM   4934  HZ3 LYS B 157      69.412  23.836  -1.619  1.00 94.88           H  
ATOM   4935  N   GLN B 158      67.249  28.370  -7.318  1.00 92.81           N  
ATOM   4936  H   GLN B 158      66.424  27.835  -7.552  1.00 92.81           H  
ATOM   4937  CA  GLN B 158      68.347  28.458  -8.292  1.00 92.81           C
[truncated: 16,857 more chars]
