# Supplementary material for: HDAC5 enhances IRF3 activation and is targeted for degradation by protein C6 from orthopoxviruses including Monkeypox virus and Variola virus
Source: Cell Rep. 2024 Mar 10;43(3):113788. doi: 10.1016/j.celrep.2024.113788 (PMC11650635; doi:10.1016/j.celrep.2024.113788)
Supplement: Data S2. C6 with HDAC5 dimerization domain.pdb [file mmc4.zip]

Archive with 1 entries (1 files):
- C6 with HDAC5 dimerisation domain.pdb
