# Supplementary material for: HDAC5 enhances IRF3 activation and is targeted for degradation by protein C6 from orthopoxviruses including Monkeypox virus and Variola virus
Source: Cell Rep. 2024 Mar 10;43(3):113788. doi: 10.1016/j.celrep.2024.113788 (PMC11650635; doi:10.1016/j.celrep.2024.113788)
Supplement: Data S2. C6 with HDAC5 dimerization domain.pdb [file mmc4.zip › C6 with HDAC5 dimerisation domain.pdb]

ATOM      1  N   VAL A   1     -55.796 -21.211 -13.763  1.00 64.78           N  
ATOM      2  H   VAL A   1     -56.018 -20.453 -14.392  1.00 64.78           H  
ATOM      3  H2  VAL A   1     -55.992 -20.937 -12.811  1.00 64.78           H  
ATOM      4  H3  VAL A   1     -56.370 -22.014 -13.979  1.00 64.78           H  
ATOM      5  CA  VAL A   1     -54.363 -21.570 -13.866  1.00 64.78           C  
ATOM      6  HA  VAL A   1     -54.150 -21.975 -14.855  1.00 64.78           H  
ATOM      7  C   VAL A   1     -54.109 -22.652 -12.836  1.00 64.78           C  
ATOM      8  CB  VAL A   1     -53.445 -20.354 -13.629  1.00 64.78           C  
ATOM      9  HB  VAL A   1     -53.586 -19.985 -12.614  1.00 64.78           H  
ATOM     10  O   VAL A   1     -54.422 -22.415 -11.676  1.00 64.78           O  
ATOM     11  CG1 VAL A   1     -51.971 -20.721 -13.822  1.00 64.78           C  
ATOM     12 HG11 VAL A   1     -51.666 -21.484 -13.106  1.00 64.78           H  
ATOM     13 HG12 VAL A   1     -51.795 -21.092 -14.832  1.00 64.78           H  
ATOM     14 HG13 VAL A   1     -51.344 -19.844 -13.660  1.00 64.78           H  
ATOM     15  CG2 VAL A   1     -53.789 -19.218 -14.605  1.00 64.78           C  
ATOM     16 HG21 VAL A   1     -53.727 -19.568 -15.636  1.00 64.78           H  
ATOM     17 HG22 VAL A   1     -54.780 -18.810 -14.409  1.00 64.78           H  
ATOM     18 HG23 VAL A   1     -53.073 -18.405 -14.481  1.00 64.78           H  
ATOM     19  N   ASP A   2     -53.676 -23.837 -13.260  1.00 75.13           N  
ATOM     20  H   ASP A   2     -53.392 -23.973 -14.220  1.00 75.13           H  
ATOM     21  CA  ASP A   2     -53.432 -24.972 -12.362  1.00 75.13           C  
ATOM     22  HA  ASP A   2     -54.346 -25.185 -11.808  1.00 75.13           H  
ATOM     23  C   ASP A   2     -52.274 -24.635 -11.399  1.00 75.13           C  
ATOM     24  CB  ASP A   2     -53.113 -26.210 -13.213  1.00 75.13           C  
ATOM     25  HB2 ASP A   2     -53.794 -26.242 -14.063  1.00 75.13           H  
ATOM     26  HB3 ASP A   2     -52.091 -26.127 -13.585  1.00 75.13           H  
ATOM     27  O   ASP A   2     -51.223 -24.183 -11.869  1.00 75.13           O  
ATOM     28  CG  ASP A   2     -53.216 -27.527 -12.448  1.00 75.13           C  
ATOM     29  OD1 ASP A   2     -53.729 -28.486 -13.052  1.00 75.13           O  
ATOM     30  OD2 ASP A   2     -52.772 -27.546 -11.274  1.00 75.13           O  
ATOM     31  N   PRO A   3     -52.435 -24.795 -10.072  1.00 88.55           N  
ATOM     32  CA  PRO A   3     -51.353 -24.598  -9.110  1.00 88.55           C  
ATOM     33  HA  PRO A   3     -51.125 -23.534  -9.044  1.00 88.55           H  
ATOM     34  C   PRO A   3     -50.081 -25.363  -9.477  1.00 88.55           C  
ATOM     35  CB  PRO A   3     -51.908 -25.089  -7.769  1.00 88.55           C  
ATOM     36  HB2 PRO A   3     -51.709 -26.153  -7.644  1.00 88.55           H  
ATOM     37  HB3 PRO A   3     -51.497 -24.527  -6.931  1.00 88.55           H  
ATOM     38  O   PRO A   3     -48.989 -24.816  -9.339  1.00 88.55           O  
ATOM     39  CG  PRO A   3     -53.413 -24.881  -7.913  1.00 88.55           C  
ATOM     40  HG2 PRO A   3     -53.979 -25.554  -7.268  1.00 88.55           H  
ATOM     41  HG3 PRO A   3     -53.660 -23.842  -7.696  1.00 88.55           H  
ATOM     42  CD  PRO A   3     -53.663 -25.167  -9.388  1.00 88.55           C  
ATOM     43  HD2 PRO A   3     -54.513 -24.581  -9.738  1.00 88.55           H  
ATOM     44  HD3 PRO A   3     -53.857 -26.232  -9.521  1.00 88.55           H  
ATOM     45  N   THR A   4     -50.217 -26.578 -10.018  1.00 89.66           N  
ATOM     46  H   THR A   4     -51.144 -26.941 -10.187  1.00 89.66           H  
ATOM     47  CA  THR A   4     -49.061 -27.384 -10.433  1.00 89.66           C  
ATOM     48  HA  THR A   4     -48.341 -27.405  -9.614  1.00 89.66           H  
ATOM     49  C   THR A   4     -48.329 -26.786 -11.628  1.00 89.66           C  
ATOM     50  CB  THR A   4     -49.434 -28.835 -10.757  1.00 89.66           C  
ATOM     51  HB  THR A   4     -48.596 -29.282 -11.290  1.00 89.66           H  
ATOM     52  O   THR A   4     -47.103 -26.766 -11.634  1.00 89.66           O  
ATOM     53  CG2 THR A   4     -49.648 -29.675  -9.508  1.00 89.66           C  
ATOM     54 HG21 THR A   4     -48.736 -29.681  -8.910  1.00 89.66           H  
ATOM     55 HG22 THR A   4     -49.893 -30.697  -9.795  1.00 89.66           H  
ATOM     56 HG23 THR A   4     -50.463 -29.261  -8.915  1.00 89.66           H  
ATOM     57  OG1 THR A   4     -50.567 -28.948 -11.582  1.00 89.66           O  
ATOM     58  HG1 THR A   4     -51.361 -28.563 -11.205  1.00 89.66           H  
ATOM     59  N   LEU A   5     -49.045 -26.213 -12.600  1.00 90.42           N  
ATOM     60  H   LEU A   5     -50.052 -26.257 -12.535  1.00 90.42           H  
ATOM     61  CA  LEU A   5     -48.426 -25.481 -13.712  1.00 90.42           C  
ATOM     62  HA  LEU A   5     -47.704 -26.131 -14.205  1.00 90.42           H  
ATOM     63  C   LEU A   5     -47.644 -24.261 -13.211  1.00 90.42           C  
ATOM     64  CB  LEU A   5     -49.508 -25.057 -14.726  1.00 90.42           C  
ATOM     65  HB2 LEU A   5     -50.428 -24.810 -14.195  1.00 90.42           H  
ATOM     66  HB3 LEU A   5     -49.188 -24.147 -15.234  1.00 90.42           H  
ATOM     67  O   LEU A   5     -46.538 -24.000 -13.680  1.00 90.42           O  
ATOM     68  CG  LEU A   5     -49.788 -26.132 -15.791  1.00 90.42           C  
ATOM     69  HG  LEU A   5     -49.759 -27.124 -15.339  1.00 90.42           H  
ATOM     70  CD1 LEU A   5     -51.158 -25.932 -16.444  1.00 90.42           C  
ATOM     71 HD11 LEU A   5     -51.245 -24.917 -16.831  1.00 90.42           H  
ATOM     72 HD12 LEU A   5     -51.954 -26.133 -15.727  1.00 90.42           H  
ATOM     73 HD13 LEU A   5     -51.272 -26.641 -17.263  1.00 90.42           H  
ATOM     74  CD2 LEU A   5     -48.747 -26.044 -16.909  1.00 90.42           C  
ATOM     75 HD21 LEU A   5     -47.747 -26.181 -16.497  1.00 90.42           H  
ATOM     76 HD22 LEU A   5     -48.797 -25.076 -17.408  1.00 90.42           H  
ATOM     77 HD23 LEU A   5     -48.921 -26.837 -17.637  1.00 90.42           H  
ATOM     78  N   ARG A   6     -48.188 -23.531 -12.228  1.00 91.70           N  
ATOM     79  H   ARG A   6     -49.086 -23.823 -11.871  1.00 91.70           H  
ATOM     80  CA  ARG A   6     -47.503 -22.372 -11.637  1.00 91.70           C  
ATOM     81  HA  ARG A   6     -47.146 -21.740 -12.451  1.00 91.70           H  
ATOM     82  C   ARG A   6     -46.261 -22.786 -10.850  1.00 91.70           C  
ATOM     83  CB  ARG A   6     -48.487 -21.576 -10.772  1.00 91.70           C  
ATOM     84  HB2 ARG A   6     -48.717 -22.138  -9.867  1.00 91.70           H  
ATOM     85  HB3 ARG A   6     -49.410 -21.426 -11.332  1.00 91.70           H  
ATOM     86  O   ARG A   6     -45.240 -22.115 -10.940  1.00 91.70           O  
ATOM     87  CG  ARG A   6     -47.907 -20.204 -10.402  1.00 91.70           C  
ATOM     88  HG2 ARG A   6     -46.981 -20.330  -9.840  1.00 91.70           H  
ATOM     89  HG3 ARG A   6     -47.696 -19.646 -11.314  1.00 91.70           H  
ATOM     90  CD  ARG A   6     -48.903 -19.424  -9.543  1.00 91.70           C  
ATOM     91  HD2 ARG A   6     -49.847 -19.348 -10.082  1.00 91.70           H  
ATOM     92  HD3 ARG A   6     -49.064 -19.974  -8.616  1.00 91.70           H  
ATOM     93  NE  ARG A   6     -48.397 -18.073  -9.241  1.00 91.70           N  
ATOM     94  HE  ARG A   6     -47.513 -17.823  -9.660  1.00 91.70           H  
ATOM     95  NH1 ARG A   6     -50.117 -17.408  -7.875  1.00 91.70           N  
ATOM     96 HH11 ARG A   6     -50.520 -18.330  -7.964  1.00 91.70           H  
ATOM     97 HH12 ARG A   6     -50.541 -16.714  -7.277  1.00 91.70           H  
ATOM     98  NH2 ARG A   6     -48.436 -16.000  -8.301  1.00 91.70           N  
ATOM     99 HH21 ARG A   6     -47.555 -15.789  -8.748  1.00 91.70           H  
ATOM    100 HH22 ARG A   6     -48.869 -15.312  -7.703  1.00 91.70           H  
ATOM    101  CZ  ARG A   6     -48.984 -17.170  -8.477  1.00 91.70           C  
ATOM    102  N   GLU A   7     -46.334 -23.877 -10.095  1.00 93.36           N  
ATOM    103  H   GLU A   7     -47.216 -24.364 -10.024  1.00 93.36           H  
ATOM    104  CA  GLU A   7     -45.187 -24.417  -9.364  1.00 93.36           C  
ATOM    105  HA  GLU A   7     -44.750 -23.623  -8.759  1.00 93.36           H  
ATOM    106  C   GLU A   7     -44.094 -24.916 -10.318  1.00 93.36           C  
ATOM    107  CB  GLU A   7     -45.673 -25.522  -8.418  1.00 93.36           C  
ATOM    108  HB2 GLU A   7     -46.500 -25.129  -7.827  1.00 93.36           H  
ATOM    109  HB3 GLU A   7     -46.025 -26.373  -9.000  1.00 93.36           H  
ATOM    110  O   GLU A   7     -42.923 -24.603 -10.118  1.00 93.36           O  
ATOM    111  CG  GLU A   7     -44.555 -25.967  -7.467  1.00 93.36           C  
ATOM    112  HG2 GLU A   7     -44.163 -25.088  -6.955  1.00 93.36           H  
ATOM    113  HG3 GLU A   7     -43.745 -26.402  -8.053  1.00 93.36           H  
ATOM    114  CD  GLU A   7     -45.014 -26.991  -6.422  1.00 93.36           C  
ATOM    115  OE1 GLU A   7     -44.146 -27.353  -5.595  1.00 93.36           O  
ATOM    116  OE2 GLU A   7     -46.195 -27.403  -6.456  1.00 93.36           O  
ATOM    117  N   GLN A   8     -44.469 -25.602 -11.404  1.00 90.53           N  
ATOM    118  H   GLN A   8     -45.441 -25.854 -11.505  1.00 90.53           H  
ATOM    119  CA  GLN A   8     -43.531 -26.019 -12.451  1.00 90.53           C  
ATOM    120  HA  GLN A   8     -42.747 -26.628 -12.001  1.00 90.53           H  
ATOM    121  C   GLN A   8     -42.846 -24.819 -13.112  1.00 90.53           C  
ATOM    122  CB  GLN A   8     -44.265 -26.848 -13.513  1.00 90.53           C  
ATOM    123  HB2 GLN A   8     -43.644 -26.912 -14.407  1.00 90.53           H  
ATOM    124  HB3 GLN A   8     -45.197 -26.352 -13.782  1.00 90.53           H  
ATOM    125  O   GLN A   8     -41.630 -24.837 -13.303  1.00 90.53           O  
ATOM    126  CG  GLN A   8     -44.557 -28.275 -13.032  1.00 90.53           C  
ATOM    127  HG2 GLN A   8     -45.117 -28.247 -12.098  1.00 90.53           H  
ATOM    128  HG3 GLN A   8     -43.614 -28.788 -12.840  1.00 90.53           H  
ATOM    129  CD  GLN A   8     -45.356 -29.087 -14.047  1.00 90.53           C  
ATOM    130  NE2 GLN A   8     -45.619 -30.342 -13.760  1.00 90.53           N  
ATOM    131 HE21 GLN A   8     -45.328 -30.738 -12.878  1.00 90.53           H  
ATOM    132 HE22 GLN A   8     -46.207 -30.827 -14.423  1.00 90.53           H  
ATOM    133  OE1 GLN A   8     -45.752 -28.635 -15.108  1.00 90.53           O  
ATOM    134  N   GLN A   9     -43.596 -23.755 -13.410  1.00 90.50           N  
ATOM    135  H   GLN A   9     -44.597 -23.815 -13.289  1.00 90.50           H  
ATOM    136  CA  GLN A   9     -43.030 -22.524 -13.955  1.00 90.50           C  
ATOM    137  HA  GLN A   9     -42.456 -22.776 -14.846  1.00 90.50           H  
ATOM    138  C   GLN A   9     -42.064 -21.855 -12.961  1.00 90.50           C  
ATOM    139  CB  GLN A   9     -44.173 -21.588 -14.369  1.00 90.50           C  
ATOM    140  HB2 GLN A   9     -44.734 -21.278 -13.487  1.00 90.50           H  
ATOM    141  HB3 GLN A   9     -44.844 -22.118 -15.046  1.00 90.50           H  
ATOM    142  O   GLN A   9     -40.944 -21.521 -13.336  1.00 90.50           O  
ATOM    143  CG  GLN A   9     -43.622 -20.350 -15.085  1.00 90.50           C  
ATOM    144  HG2 GLN A   9     -42.920 -19.838 -14.427  1.00 90.50           H  
ATOM    145  HG3 GLN A   9     -43.082 -20.656 -15.980  1.00 90.50           H  
ATOM    146  CD  GLN A   9     -44.690 -19.344 -15.488  1.00 90.50           C  
ATOM    147  NE2 GLN A   9     -44.272 -18.141 -15.805  1.00 90.50           N  
ATOM    148 HE21 GLN A   9     -43.336 -17.881 -15.529  1.00 90.50           H  
ATOM    149 HE22 GLN A   9     -44.964 -17.444 -16.039  1.00 90.50           H  
ATOM    150  OE1 GLN A   9     -45.888 -19.599 -15.507  1.00 90.50           O  
ATOM    151  N   LEU A  10     -42.446 -21.728 -11.684  1.00 93.00           N  
ATOM    152  H   LEU A  10     -43.380 -22.021 -11.433  1.00 93.00           H  
ATOM    153  CA  LEU A  10     -41.583 -21.162 -10.638  1.00 93.00           C  
ATOM    154  HA  LEU A  10     -41.276 -20.160 -10.937  1.00 93.00           H  
ATOM    155  C   LEU A  10     -40.297 -21.976 -10.446  1.00 93.00           C  
ATOM    156  CB  LEU A  10     -42.355 -21.098  -9.308  1.00 93.00           C  
ATOM    157  HB2 LEU A  10     -42.858 -22.053  -9.155  1.00 93.00           H  
ATOM    158  HB3 LEU A  10     -41.643 -20.971  -8.493  1.00 93.00           H  
ATOM    159  O   LEU A  10     -39.226 -21.404 -10.251  1.00 93.00           O  
ATOM    160  CG  LEU A  10     -43.386 -19.961  -9.220  1.00 93.00           C  
ATOM    161  HG  LEU A  10     -44.024 -19.959 -10.104  1.00 93.00           H  
ATOM    162  CD1 LEU A  10     -44.266 -20.168  -7.984  1.00 93.00           C  
ATOM    163 HD11 LEU A  10     -44.803 -21.112  -8.080  1.00 93.00           H  
ATOM    164 HD12 LEU A  10     -44.989 -19.356  -7.904  1.00 93.00           H  
ATOM    165 HD13 LEU A  10     -43.648 -20.197  -7.087  1.00 93.00           H  
ATOM    166  CD2 LEU A  10     -42.715 -18.591  -9.098  1.00 93.00           C  
ATOM    167 HD21 LEU A  10     -42.042 -18.572  -8.240  1.00 93.00           H  
ATOM    168 HD22 LEU A  10     -42.143 -18.374 -10.000  1.00 93.00           H  
ATOM    169 HD23 LEU A  10     -43.469 -17.812  -8.990  1.00 93.00           H  
ATOM    170  N   GLN A  11     -40.371 -23.306 -10.516  1.00 92.13           N  
ATOM    171  H   GLN A  11     -41.279 -23.734 -10.630  1.00 92.13           H  
ATOM    172  CA  GLN A  11     -39.190 -24.167 -10.438  1.00 92.13           C  
ATOM    173  HA  GLN A  11     -38.614 -23.896  -9.554  1.00 92.13           H  
ATOM    174  C   GLN A  11     -38.265 -23.984 -11.648  1.00 92.13           C  
ATOM    175  CB  GLN A  11     -39.617 -25.634 -10.313  1.00 92.13           C  
ATOM    176  HB2 GLN A  11     -38.749 -26.266 -10.501  1.00 92.13           H  
ATOM    177  HB3 GLN A  11     -40.372 -25.859 -11.066  1.00 92.13           H  
ATOM    178  O   GLN A  11     -37.045 -23.956 -11.475  1.00 92.13           O  
ATOM    179  CG  GLN A  11     -40.162 -25.979  -8.917  1.00 92.13           C  
ATOM    180  HG2 GLN A  11     -39.381 -25.810  -8.175  1.00 92.13           H  
ATOM    181  HG3 GLN A  11     -41.003 -25.331  -8.670  1.00 92.13           H  
ATOM    182  CD  GLN A  11     -40.617 -27.433  -8.814  1.00 92.13           C  
ATOM    183  NE2 GLN A  11     -41.217 -27.833  -7.715  1.00 92.13           N  
ATOM    184 HE21 GLN A  11     -41.553 -27.177  -7.024  1.00 92.13           H  
ATOM    185 HE22 GLN A  11     -41.577 -28.776  -7.719  1.00 92.13           H  
ATOM    186  OE1 GLN A  11     -40.422 -28.246  -9.704  1.00 92.13           O  
ATOM    187  N   GLN A  12     -38.816 -23.822 -12.854  1.00 91.00           N  
ATOM    188  H   GLN A  12     -39.822 -23.861 -12.937  1.00 91.00           H  
ATOM    189  CA  GLN A  12     -38.031 -23.527 -14.056  1.00 91.00           C  
ATOM    190  HA  GLN A  12     -37.223 -24.254 -14.139  1.00 91.00           H  
ATOM    191  C   GLN A  12     -37.376 -22.142 -13.984  1.00 91.00           C  
ATOM    192  CB  GLN A  12     -38.912 -23.637 -15.306  1.00 91.00           C  
ATOM    193  HB2 GLN A  12     -39.834 -23.076 -15.156  1.00 91.00           H  
ATOM    194  HB3 GLN A  12     -38.380 -23.199 -16.150  1.00 91.00           H  
ATOM    195  O   GLN A  12     -36.186 -22.023 -14.273  1.00 91.00           O  
ATOM    196  CG  GLN A  12     -39.244 -25.095 -15.657  1.00 91.00           C  
ATOM    197  HG2 GLN A  12     -38.321 -25.627 -15.885  1.00 91.00           H  
ATOM    198  HG3 GLN A  12     -39.714 -25.586 -14.804  1.00 91.00           H  
ATOM    199  CD  GLN A  12     -40.176 -25.211 -16.859  1.00 91.00           C  
ATOM    200  NE2 GLN A  12     -40.608 -26.405 -17.199  1.00 91.00           N  
ATOM    201 HE21 GLN A  12     -41.247 -26.426 -17.981  1.00 91.00           H  
ATOM    202 HE22 GLN A  12     -40.395 -27.212 -16.630  1.00 91.00           H  
ATOM    203  OE1 GLN A  12     -40.523 -24.257 -17.533  1.00 91.00           O  
ATOM    204  N   GLU A  13     -38.104 -21.117 -13.533  1.00 93.58           N  
ATOM    205  H   GLU A  13     -39.089 -21.264 -13.363  1.00 93.58           H  
ATOM    206  CA  GLU A  13     -37.564 -19.771 -13.297  1.00 93.58           C  
ATOM    207  HA  GLU A  13     -37.125 -19.388 -14.218  1.00 93.58           H  
ATOM    208  C   GLU A  13     -36.449 -19.800 -12.240  1.00 93.58           C  
ATOM    209  CB  GLU A  13     -38.695 -18.819 -12.864  1.00 93.58           C  
ATOM    210  HB2 GLU A  13     -39.272 -19.291 -12.069  1.00 93.58           H  
ATOM    211  HB3 GLU A  13     -38.250 -17.906 -12.469  1.00 93.58           H  
ATOM    212  O   GLU A  13     -35.382 -19.216 -12.439  1.00 93.58           O  
ATOM    213  CG  GLU A  13     -39.630 -18.435 -14.028  1.00 93.58           C  
ATOM    214  HG2 GLU A  13     -39.056 -17.855 -14.751  1.00 93.58           H  
ATOM    215  HG3 GLU A  13     -39.967 -19.342 -14.530  1.00 93.58           H  
ATOM    216  CD  GLU A  13     -40.865 -17.621 -13.594  1.00 93.58           C  
ATOM    217  OE1 GLU A  13     -41.781 -17.460 -14.442  1.00 93.58           O  
ATOM    218  OE2 GLU A  13     -40.912 -17.171 -12.425  1.00 93.58           O  
ATOM    219  N   LEU A  14     -36.636 -20.553 -11.151  1.00 93.23           N  
ATOM    220  H   LEU A  14     -37.546 -20.971 -11.016  1.00 93.23           H  
ATOM    221  CA  LEU A  14     -35.620 -20.729 -10.114  1.00 93.23           C  
ATOM    222  HA  LEU A  14     -35.305 -19.738  -9.790  1.00 93.23           H  
ATOM    223  C   LEU A  14     -34.379 -21.463 -10.643  1.00 93.23           C  
ATOM    224  CB  LEU A  14     -36.245 -21.480  -8.925  1.00 93.23           C  
ATOM    225  HB2 LEU A  14     -37.161 -20.971  -8.626  1.00 93.23           H  
ATOM    226  HB3 LEU A  14     -36.514 -22.484  -9.253  1.00 93.23           H  
ATOM    227  O   LEU A  14     -33.255 -21.108 -10.284  1.00 93.23           O  
ATOM    228  CG  LEU A  14     -35.320 -21.583  -7.699  1.00 93.23           C  
ATOM    229  HG  LEU A  14     -34.349 -21.982  -7.992  1.00 93.23           H  
ATOM    230  CD1 LEU A  14     -35.113 -20.226  -7.022  1.00 93.23           C  
ATOM    231 HD11 LEU A  14     -34.514 -20.341  -6.119  1.00 93.23           H  
ATOM    232 HD12 LEU A  14     -36.078 -19.791  -6.759  1.00 93.23           H  
ATOM    233 HD13 LEU A  14     -34.593 -19.547  -7.698  1.00 93.23           H  
ATOM    234  CD2 LEU A  14     -35.913 -22.547  -6.672  1.00 93.23           C  
ATOM    235 HD21 LEU A  14     -35.265 -22.616  -5.798  1.00 93.23           H  
ATOM    236 HD22 LEU A  14     -36.893 -22.186  -6.359  1.00 93.23           H  
ATOM    237 HD23 LEU A  14     -36.033 -23.533  -7.121  1.00 93.23           H  
ATOM    238  N   LEU A  15     -34.556 -22.484 -11.485  1.00 92.97           N  
ATOM    239  H   LEU A  15     -35.501 -22.748 -11.726  1.00 92.97           H  
ATOM    240  CA  LEU A  15     -33.446 -23.208 -12.103  1.00 92.97           C  
ATOM    241  HA  LEU A  15     -32.756 -23.502 -11.312  1.00 92.97           H  
ATOM    242  C   LEU A  15     -32.674 -22.308 -13.076  1.00 92.97           C  
ATOM    243  CB  LEU A  15     -33.982 -24.472 -12.796  1.00 92.97           C  
ATOM    244  HB2 LEU A  15     -34.617 -24.166 -13.628  1.00 92.97           H  
ATOM    245  HB3 LEU A  15     -34.601 -25.031 -12.095  1.00 92.97           H  
ATOM    246  O   LEU A  15     -31.443 -22.303 -13.044  1.00 92.97           O  
ATOM    247  CG  LEU A  15     -32.875 -25.400 -13.330  1.00 92.97           C  
ATOM    248  HG  LEU A  15     -32.181 -24.835 -13.952  1.00 92.97           H  
ATOM    249  CD1 LEU A  15     -32.094 -26.067 -12.192  1.00 92.97           C  
ATOM    250 HD11 LEU A  15     -31.541 -25.314 -11.630  1.00 92.97           H  
ATOM    251 HD12 LEU A  15     -31.379 -26.777 -12.608  1.00 92.97           H  
ATOM    252 HD13 LEU A  15     -32.780 -26.596 -11.530  1.00 92.97           H  
ATOM    253  CD2 LEU A  15     -33.490 -26.498 -14.194  1.00 92.97           C  
ATOM    254 HD21 LEU A  15     -34.024 -26.046 -15.030  1.00 92.97           H  
ATOM    255 HD22 LEU A  15     -34.188 -27.094 -13.606  1.00 92.97           H  
ATOM    256 HD23 LEU A  15     -32.706 -27.142 -14.593  1.00 92.97           H  
ATOM    257  N   ALA A  16     -33.378 -21.510 -13.880  1.00 92.85           N  
ATOM    258  H   ALA A  16     -34.386 -21.577 -13.868  1.00 92.85           H  
ATOM    259  CA  ALA A  16     -32.776 -20.541 -14.789  1.00 92.85           C  
ATOM    260  HA  ALA A  16     -32.079 -21.061 -15.446  1.00 92.85           H  
ATOM    261  C   ALA A  16     -31.983 -19.468 -14.024  1.00 92.85           C  
ATOM    262  CB  ALA A  16     -33.884 -19.929 -15.651  1.00 92.85           C  
ATOM    263  HB1 ALA A  16     -34.606 -19.403 -15.026  1.00 92.85           H  
ATOM    264  HB2 ALA A  16     -34.400 -20.715 -16.204  1.00 92.85           H  
ATOM    265  HB3 ALA A  16     -33.449 -19.225 -16.360  1.00 92.85           H  
ATOM    266  O   ALA A  16     -30.829 -19.205 -14.362  1.00 92.85           O  
ATOM    267  N   LEU A  17     -32.542 -18.920 -12.936  1.00 92.46           N  
ATOM    268  H   LEU A  17     -33.508 -19.136 -12.738  1.00 92.46           H  
ATOM    269  CA  LEU A  17     -31.841 -17.973 -12.061  1.00 92.46           C  
ATOM    270  HA  LEU A  17     -31.505 -17.126 -12.658  1.00 92.46           H  
ATOM    271  C   LEU A  17     -30.587 -18.595 -11.437  1.00 92.46           C  
ATOM    272  CB  LEU A  17     -32.795 -17.482 -10.956  1.00 92.46           C  
ATOM    273  HB2 LEU A  17     -32.206 -17.040 -10.152  1.00 92.46           H  
ATOM    274  HB3 LEU A  17     -33.320 -18.343 -10.543  1.00 92.46           H  
ATOM    275  O   LEU A  17     -29.532 -17.963 -11.419  1.00 92.46           O  
ATOM    276  CG  LEU A  17     -33.824 -16.437 -11.422  1.00 92.46           C  
ATOM    277  HG  LEU A  17     -34.336 -16.790 -12.317  1.00 92.46           H  
ATOM    278  CD1 LEU A  17     -34.857 -16.224 -10.314  1.00 92.46           C  
ATOM    279 HD11 LEU A  17     -34.371 -15.884  -9.400  1.00 92.46           H  
ATOM    280 HD12 LEU A  17     -35.385 -17.159 -10.127  1.00 92.46           H  
ATOM    281 HD13 LEU A  17     -35.588 -15.482 -10.636  1.00 92.46           H  
ATOM    282  CD2 LEU A  17     -33.166 -15.088 -11.728  1.00 92.46           C  
ATOM    283 HD21 LEU A  17     -33.935 -14.363 -11.994  1.00 92.46           H  
ATOM    284 HD22 LEU A  17     -32.489 -15.181 -12.577  1.00 92.46           H  
ATOM    285 HD23 LEU A  17     -32.617 -14.727 -10.859  1.00 92.46           H  
ATOM    286  N   LYS A  18     -30.665 -19.848 -10.969  1.00 91.77           N  
ATOM    287  H   LYS A  18     -31.566 -20.304 -10.992  1.00 91.77           H  
ATOM    288  CA  LYS A  18     -29.502 -20.570 -10.428  1.00 91.77           C  
ATOM    289  HA  LYS A  18     -29.046 -19.968  -9.642  1.00 91.77           H  
ATOM    290  C   LYS A  18     -28.413 -20.778 -11.479  1.00 91.77           C  
ATOM    291  CB  LYS A  18     -29.934 -21.921  -9.846  1.00 91.77           C  
ATOM    292  HB2 LYS A  18     -29.057 -22.562  -9.757  1.00 91.77           H  
ATOM    293  HB3 LYS A  18     -30.640 -22.405 -10.521  1.00 91.77           H  
ATOM    294  O   LYS A  18     -27.239 -20.563 -11.186  1.00 91.77           O  
ATOM    295  CG  LYS A  18     -30.557 -21.772  -8.454  1.00 91.77           C  
ATOM    296  HG2 LYS A  18     -31.413 -21.099  -8.493  1.00 91.77           H  
ATOM    297  HG3 LYS A  18     -29.815 -21.352  -7.774  1.00 91.77           H  
ATOM    298  CD  LYS A  18     -31.000 -23.144  -7.937  1.00 91.77           C  
ATOM    299  HD2 LYS A  18     -30.139 -23.811  -7.907  1.00 91.77           H  
ATOM    300  HD3 LYS A  18     -31.749 -23.552  -8.616  1.00 91.77           H  
ATOM    301  CE  LYS A  18     -31.597 -23.001  -6.536  1.00 91.77           C  
ATOM    302  HE2 LYS A  18     -32.446 -22.320  -6.594  1.00 91.77           H  
ATOM    303  HE3 LYS A  18     -30.851 -22.547  -5.883  1.00 91.77           H  
ATOM    304  NZ  LYS A  18     -32.028 -24.314  -5.996  1.00 91.77           N  
ATOM    305  HZ1 LYS A  18     -32.726 -24.724  -6.600  1.00 91.77           H  
ATOM    306  HZ2 LYS A  18     -32.433 -24.203  -5.078  1.00 91.77           H  
ATOM    307  HZ3 LYS A  18     -31.244 -24.947  -5.932  1.00 91.77           H  
ATOM    308  N   GLN A  19     -28.784 -21.165 -12.696  1.00 90.42           N  
ATOM    309  H   GLN A  19     -29.764 -21.332 -12.874  1.00 90.42           H  
ATOM    310  CA  GLN A  19     -27.834 -21.324 -13.799  1.00 90.42           C  
ATOM    311  HA  GLN A  19     -27.025 -21.985 -13.487  1.00 90.42           H  
ATOM    312  C   GLN A  19     -27.198 -19.988 -14.189  1.00 90.42           C  
ATOM    313  CB  GLN A  19     -28.542 -21.947 -15.005  1.00 90.42           C  
ATOM    314  HB2 GLN A  19     -27.909 -21.833 -15.885  1.00 90.42           H  
ATOM    315  HB3 GLN A  19     -29.479 -21.422 -15.188  1.00 90.42           H  
ATOM    316  O   GLN A  19     -25.981 -19.912 -14.350  1.00 90.42           O  
ATOM    317  CG  GLN A  19     -28.813 -23.444 -14.803  1.00 90.42           C  
ATOM    318  HG2 GLN A  19     -27.861 -23.966 -14.706  1.00 90.42           H  
ATOM    319  HG3 GLN A  19     -29.381 -23.604 -13.887  1.00 90.42           H  
ATOM    320  CD  GLN A  19     -29.590 -24.054 -15.964  1.00 90.42           C  
ATOM    321  NE2 GLN A  19     -29.750 -25.359 -15.992  1.00 90.42           N  
ATOM    322 HE21 GLN A  19     -29.368 -25.948 -15.266  1.00 90.42           H  
ATOM    323 HE22 GLN A  19     -30.271 -25.708 -16.783  1.00 90.42           H  
ATOM    324  OE1 GLN A  19     -30.063 -23.393 -16.870  1.00 90.42           O  
ATOM    325  N   GLN A  20     -27.991 -18.918 -14.267  1.00 91.21           N  
ATOM    326  H   GLN A  20     -28.989 -19.042 -14.166  1.00 91.21           H  
ATOM    327  CA  GLN A  20     -27.494 -17.575 -14.551  1.00 91.21           C  
ATOM    328  HA  GLN A  20     -26.954 -17.601 -15.497  1.00 91.21           H  
ATOM    329  C   GLN A  20     -26.518 -17.099 -13.469  1.00 91.21           C  
ATOM    330  CB  GLN A  20     -28.687 -16.625 -14.700  1.00 91.21           C  
ATOM    331  HB2 GLN A  20     -29.366 -17.031 -15.449  1.00 91.21           H  
ATOM    332  HB3 GLN A  20     -29.219 -16.551 -13.752  1.00 91.21           H  
ATOM    333  O   GLN A  20     -25.446 -16.591 -13.794  1.00 91.21           O  
ATOM    334  CG  GLN A  20     -28.244 -15.224 -15.147  1.00 91.21           C  
ATOM    335  HG2 GLN A  20     -27.695 -15.301 -16.086  1.00 91.21           H  
ATOM    336  HG3 GLN A  20     -27.583 -14.790 -14.397  1.00 91.21           H  
ATOM    337  CD  GLN A  20     -29.416 -14.271 -15.349  1.00 91.21           C  
ATOM    338  NE2 GLN A  20     -29.152 -13.022 -15.659  1.00 91.21           N  
ATOM    339 HE21 GLN A  20     -28.200 -12.699 -15.753  1.00 91.21           H  
ATOM    340 HE22 GLN A  20     -29.960 -12.428 -15.781  1.00 91.21           H  
ATOM    341  OE1 GLN A  20     -30.579 -14.610 -15.229  1.00 91.21           O  
ATOM    342  N   GLN A  21     -26.835 -17.322 -12.191  1.00 90.20           N  
ATOM    343  H   GLN A  21     -27.748 -17.698 -11.978  1.00 90.20           H  
ATOM    344  CA  GLN A  21     -25.929 -17.018 -11.083  1.00 90.20           C  
ATOM    345  HA  GLN A  21     -25.651 -15.965 -11.124  1.00 90.20           H  
ATOM    346  C   GLN A  21     -24.635 -17.831 -11.157  1.00 90.20           C  
ATOM    347  CB  GLN A  21     -26.621 -17.304  -9.746  1.00 90.20           C  
ATOM    348  HB2 GLN A  21     -27.159 -18.251  -9.803  1.00 90.20           H  
ATOM    349  HB3 GLN A  21     -25.863 -17.390  -8.968  1.00 90.20           H  
ATOM    350  O   GLN A  21     -23.558 -17.297 -10.900  1.00 90.20           O  
ATOM    351  CG  GLN A  21     -27.579 -16.181  -9.341  1.00 90.20           C  
ATOM    352  HG2 GLN A  21     -28.350 -16.051 -10.100  1.00 90.20           H  
ATOM    353  HG3 GLN A  21     -27.018 -15.249  -9.265  1.00 90.20           H  
ATOM    354  CD  GLN A  21     -28.254 -16.455  -8.001  1.00 90.20           C  
ATOM    355  NE2 GLN A  21     -28.850 -15.453  -7.395  1.00 90.20           N  
ATOM    356 HE21 GLN A  21     -28.873 -14.538  -7.822  1.00 90.20           H  
ATOM    357 HE22 GLN A  21     -29.299 -15.662  -6.515  1.00 90.20           H  
ATOM    358  OE1 GLN A  21     -28.258 -17.553  -7.465  1.00 90.20           O  
ATOM    359  N   GLN A  22     -24.709 -19.111 -11.522  1.00 90.86           N  
ATOM    360  H   GLN A  22     -25.618 -19.523 -11.680  1.00 90.86           H  
ATOM    361  CA  GLN A  22     -23.522 -19.950 -11.661  1.00 90.86           C  
ATOM    362  HA  GLN A  22     -22.939 -19.861 -10.744  1.00 90.86           H  
ATOM    363  C   GLN A  22     -22.627 -19.488 -12.817  1.00 90.86           C  
ATOM    364  CB  GLN A  22     -23.955 -21.411 -11.809  1.00 90.86           C  
ATOM    365  HB2 GLN A  22     -24.622 -21.659 -10.983  1.00 90.86           H  
ATOM    366  HB3 GLN A  22     -24.497 -21.547 -12.746  1.00 90.86           H  
ATOM    367  O   GLN A  22     -21.411 -19.418 -12.645  1.00 90.86           O  
ATOM    368  CG  GLN A  22     -22.752 -22.364 -11.771  1.00 90.86           C  
ATOM    369  HG2 GLN A  22     -22.155 -22.154 -10.884  1.00 90.86           H  
ATOM    370  HG3 GLN A  22     -22.130 -22.205 -12.652  1.00 90.86           H  
ATOM    371  CD  GLN A  22     -23.165 -23.831 -11.734  1.00 90.86           C  
ATOM    372  NE2 GLN A  22     -22.222 -24.740 -11.629  1.00 90.86           N  
ATOM    373 HE21 GLN A  22     -22.544 -25.697 -11.635  1.00 90.86           H  
ATOM    374 HE22 GLN A  22     -21.246 -24.480 -11.634  1.00 90.86           H  
ATOM    375  OE1 GLN A  22     -24.325 -24.201 -11.780  1.00 90.86           O  
ATOM    376  N   LEU A  23     -23.213 -19.118 -13.958  1.00 92.04           N  
ATOM    377  H   LEU A  23     -24.213 -19.231 -14.041  1.00 92.04           H  
ATOM    378  CA  LEU A  23     -22.485 -18.552 -15.096  1.00 92.04           C  
ATOM    379  HA  LEU A  23     -21.675 -19.226 -15.376  1.00 92.04           H  
ATOM    380  C   LEU A  23     -21.837 -17.213 -14.736  1.00 92.04           C  
ATOM    381  CB  LEU A  23     -23.446 -18.380 -16.284  1.00 92.04           C  
ATOM    382  HB2 LEU A  23     -24.359 -17.902 -15.928  1.00 92.04           H  
ATOM    383  HB3 LEU A  23     -22.990 -17.712 -17.015  1.00 92.04           H  
ATOM    384  O   LEU A  23     -20.655 -17.016 -15.000  1.00 92.04           O  
ATOM    385  CG  LEU A  23     -23.803 -19.697 -16.991  1.00 92.04           C  
ATOM    386  HG  LEU A  23     -24.095 -20.448 -16.256  1.00 92.04           H  
ATOM    387  CD1 LEU A  23     -24.980 -19.460 -17.936  1.00 92.04           C  
ATOM    388 HD11 LEU A  23     -24.722 -18.705 -18.679  1.00 92.04           H  
ATOM    389 HD12 LEU A  23     -25.238 -20.390 -18.443  1.00 92.04           H  
ATOM    390 HD13 LEU A  23     -25.847 -19.128 -17.365  1.00 92.04           H  
ATOM    391  CD2 LEU A  23     -22.627 -20.236 -17.810  1.00 92.04           C  
ATOM    392 HD21 LEU A  23     -21.791 -20.490 -17.158  1.00 92.04           H  
ATOM    393 HD22 LEU A  23     -22.301 -19.493 -18.538  1.00 92.04           H  
ATOM    394 HD23 LEU A  23     -22.932 -21.140 -18.336  1.00 92.04           H  
ATOM    395  N   GLN A  24     -22.569 -16.319 -14.068  1.00 90.53           N  
ATOM    396  H   GLN A  24     -23.543 -16.521 -13.893  1.00 90.53           H  
ATOM    397  CA  GLN A  24     -22.010 -15.062 -13.565  1.00 90.53           C  
ATOM    398  HA  GLN A  24     -21.596 -14.492 -14.397  1.00 90.53           H  
ATOM    399  C   GLN A  24     -20.868 -15.312 -12.581  1.00 90.53           C  
ATOM    400  CB  GLN A  24     -23.106 -14.232 -12.891  1.00 90.53           C  
ATOM    401  HB2 GLN A  24     -23.688 -14.870 -12.226  1.00 90.53           H  
ATOM    402  HB3 GLN A  24     -22.642 -13.447 -12.294  1.00 90.53           H  
ATOM    403  O   GLN A  24     -19.828 -14.672 -12.686  1.00 90.53           O  
ATOM    404  CG  GLN A  24     -24.028 -13.562 -13.918  1.00 90.53           C  
ATOM    405  HG2 GLN A  24     -23.439 -12.870 -14.521  1.00 90.53           H  
ATOM    406  HG3 GLN A  24     -24.459 -14.309 -14.584  1.00 90.53           H  
ATOM    407  CD  GLN A  24     -25.166 -12.791 -13.259  1.00 90.53           C  
ATOM    408  NE2 GLN A  24     -25.841 -11.931 -13.989  1.00 90.53           N  
ATOM    409 HE21 GLN A  24     -26.530 -11.391 -13.485  1.00 90.53           H  
ATOM    410 HE22 GLN A  24     -25.530 -11.698 -14.922  1.00 90.53           H  
ATOM    411  OE1 GLN A  24     -25.480 -12.938 -12.090  1.00 90.53           O  
ATOM    412  N   LYS A  25     -21.012 -16.284 -11.672  1.00 91.06           N  
ATOM    413  H   LYS A  25     -21.910 -16.742 -11.609  1.00 91.06           H  
ATOM    414  CA  LYS A  25     -19.957 -16.667 -10.727  1.00 91.06           C  
ATOM    415  HA  LYS A  25     -19.634 -15.767 -10.204  1.00 91.06           H  
ATOM    416  C   LYS A  25     -18.719 -17.213 -11.444  1.00 91.06           C  
ATOM    417  CB  LYS A  25     -20.532 -17.657  -9.698  1.00 91.06           C  
ATOM    418  HB2 LYS A  25     -20.808 -18.587 -10.194  1.00 91.06           H  
ATOM    419  HB3 LYS A  25     -21.428 -17.219  -9.258  1.00 91.06           H  
ATOM    420  O   LYS A  25     -17.610 -16.908 -11.023  1.00 91.06           O  
ATOM    421  CG  LYS A  25     -19.534 -17.955  -8.571  1.00 91.06           C  
ATOM    422  HG2 LYS A  25     -19.217 -17.012  -8.125  1.00 91.06           H  
ATOM    423  HG3 LYS A  25     -18.666 -18.459  -8.997  1.00 91.06           H  
ATOM    424  CD  LYS A  25     -20.128 -18.851  -7.473  1.00 91.06           C  
ATOM    425  HD2 LYS A  25     -21.011 -18.366  -7.059  1.00 91.06           H  
ATOM    426  HD3 LYS A  25     -20.414 -19.809  -7.908  1.00 91.06           H  
ATOM    427  CE  LYS A  25     -19.083 -19.065  -6.365  1.00 91.06           C  
ATOM    428  HE2 LYS A  25     -18.206 -19.542  -6.802  1.00 91.06           H  
ATOM    429  HE3 LYS A  25     -18.774 -18.087  -5.997  1.00 91.06           H  
ATOM    430  NZ  LYS A  25     -19.589 -19.884  -5.234  1.00 91.06           N  
ATOM    431  HZ1 LYS A  25     -18.888 -19.953  -4.510  1.00 91.06           H  
ATOM    432  HZ2 LYS A  25     -19.827 -20.819  -5.536  1.00 91.06           H  
ATOM    433  HZ3 LYS A  25     -20.402 -19.453  -4.820  1.00 91.06           H  
ATOM    434  N   GLN A  26     -18.884 -17.988 -12.515  1.00 89.67           N  
ATOM    435  H   GLN A  26     -19.826 -18.218 -12.797  1.00 89.67           H  
ATOM    436  CA  GLN A  26     -17.770 -18.496 -13.323  1.00 89.67           C  
ATOM    437  HA  GLN A  26     -17.015 -18.929 -12.667  1.00 89.67           H  
ATOM    438  C   GLN A  26     -17.078 -17.392 -14.125  1.00 89.67           C  
ATOM    439  CB  GLN A  26     -18.269 -19.584 -14.279  1.00 89.67           C  
ATOM    440  HB2 GLN A  26     -19.180 -19.243 -14.773  1.00 89.67           H  
ATOM    441  HB3 GLN A  26     -17.513 -19.759 -15.045  1.00 89.67           H  
ATOM    442  O   GLN A  26     -15.852 -17.352 -14.153  1.00 89.67           O  
ATOM    443  CG  GLN A  26     -18.531 -20.912 -13.561  1.00 89.67           C  
ATOM    444  HG2 GLN A  26     -19.214 -20.759 -12.725  1.00 89.67           H  
ATOM    445  HG3 GLN A  26     -17.590 -21.293 -13.165  1.00 89.67           H  
ATOM    446  CD  GLN A  26     -19.131 -21.963 -14.489  1.00 89.67           C  
ATOM    447  NE2 GLN A  26     -19.320 -23.176 -14.017  1.00 89.67           N  
ATOM    448 HE21 GLN A  26     -18.957 -23.434 -13.111  1.00 89.67           H  
ATOM    449 HE22 GLN A  26     -19.671 -23.838 -14.695  1.00 89.67           H  
ATOM    450  OE1 GLN A  26     -19.438 -21.742 -15.645  1.00 89.67           O  
ATOM    451  N   LEU A  27     -17.842 -16.482 -14.735  1.00 91.83           N  
ATOM    452  H   LEU A  27     -18.845 -16.597 -14.710  1.00 91.83           H  
ATOM    453  CA  LEU A  27     -17.294 -15.319 -15.437  1.00 91.83           C  
ATOM    454  HA  LEU A  27     -16.581 -15.652 -16.191  1.00 91.83           H  
ATOM    455  C   LEU A  27     -16.520 -14.417 -14.475  1.00 91.83           C  
ATOM    456  CB  LEU A  27     -18.438 -14.537 -16.107  1.00 91.83           C  
ATOM    457  HB2 LEU A  27     -18.067 -13.557 -16.403  1.00 91.83           H  
ATOM    458  HB3 LEU A  27     -19.229 -14.380 -15.373  1.00 91.83           H  
ATOM    459  O   LEU A  27     -15.385 -14.045 -14.755  1.00 91.83           O  
ATOM    460  CG  LEU A  27     -19.029 -15.226 -17.348  1.00 91.83           C  
ATOM    461  HG  LEU A  27     -19.282 -16.260 -17.118  1.00 91.83           H  
ATOM    462  CD1 LEU A  27     -20.306 -14.498 -17.773  1.00 91.83           C  
ATOM    463 HD11 LEU A  27     -20.083 -13.458 -18.010  1.00 91.83           H  
ATOM    464 HD12 LEU A  27     -20.730 -14.986 -18.651  1.00 91.83           H  
ATOM    465 HD13 LEU A  27     -21.035 -14.540 -16.964  1.00 91.83           H  
ATOM    466  CD2 LEU A  27     -18.052 -15.211 -18.526  1.00 91.83           C  
ATOM    467 HD21 LEU A  27     -17.167 -15.802 -18.289  1.00 91.83           H  
ATOM    468 HD22 LEU A  27     -18.528 -15.650 -19.403  1.00 91.83           H  
ATOM    469 HD23 LEU A  27     -17.752 -14.189 -18.754  1.00 91.83           H  
ATOM    470  N   LEU A  28     -17.106 -14.144 -13.309  1.00 90.19           N  
ATOM    471  H   LEU A  28     -18.058 -14.453 -13.169  1.00 90.19           H  
ATOM    472  CA  LEU A  28     -16.478 -13.381 -12.240  1.00 90.19           C  
ATOM    473  HA  LEU A  28     -16.192 -12.408 -12.641  1.00 90.19           H  
ATOM    474  C   LEU A  28     -15.207 -14.067 -11.729  1.00 90.19           C  
ATOM    475  CB  LEU A  28     -17.516 -13.206 -11.118  1.00 90.19           C  
ATOM    476  HB2 LEU A  28     -18.418 -12.759 -11.536  1.00 90.19           H  
ATOM    477  HB3 LEU A  28     -17.775 -14.190 -10.728  1.00 90.19           H  
ATOM    478  O   LEU A  28     -14.204 -13.404 -11.504  1.00 90.19           O  
ATOM    479  CG  LEU A  28     -17.037 -12.330  -9.956  1.00 90.19           C  
ATOM    480  HG  LEU A  28     -16.087 -12.700  -9.572  1.00 90.19           H  
ATOM    481  CD1 LEU A  28     -16.879 -10.894 -10.399  1.00 90.19           C  
ATOM    482 HD11 LEU A  28     -16.525 -10.321  -9.541  1.00 90.19           H  
ATOM    483 HD12 LEU A  28     -17.823 -10.485 -10.759  1.00 90.19           H  
ATOM    484 HD13 LEU A  28     -16.130 -10.837 -11.188  1.00 90.19           H  
ATOM    485  CD2 LEU A  28     -18.053 -12.343  -8.817  1.00 90.19           C  
ATOM    486 HD21 LEU A  28     -19.003 -11.931  -9.159  1.00 90.19           H  
ATOM    487 HD22 LEU A  28     -17.680 -11.740  -7.989  1.00 90.19           H  
ATOM    488 HD23 LEU A  28     -18.206 -13.366  -8.474  1.00 90.19           H  
ATOM    489  N   PHE A  29     -15.228 -15.392 -11.573  1.00 90.26           N  
ATOM    490  H   PHE A  29     -16.099 -15.881 -11.724  1.00 90.26           H  
ATOM    491  CA  PHE A  29     -14.059 -16.171 -11.170  1.00 90.26           C  
ATOM    492  HA  PHE A  29     -13.663 -15.755 -10.243  1.00 90.26           H  
ATOM    493  C   PHE A  29     -12.938 -16.116 -12.207  1.00 90.26           C  
ATOM    494  CB  PHE A  29     -14.471 -17.625 -10.927  1.00 90.26           C  
ATOM    495  HB2 PHE A  29     -14.954 -18.018 -11.822  1.00 90.26           H  
ATOM    496  HB3 PHE A  29     -15.203 -17.652 -10.120  1.00 90.26           H  
ATOM    497  O   PHE A  29     -11.785 -15.915 -11.842  1.00 90.26           O  
ATOM    498  CG  PHE A  29     -13.323 -18.539 -10.552  1.00 90.26           C  
ATOM    499  CD1 PHE A  29     -12.914 -19.581 -11.400  1.00 90.26           C  
ATOM    500  HD1 PHE A  29     -13.382 -19.714 -12.364  1.00 90.26           H  
ATOM    501  CD2 PHE A  29     -12.642 -18.329  -9.346  1.00 90.26           C  
ATOM    502  HD2 PHE A  29     -12.874 -17.442  -8.776  1.00 90.26           H  
ATOM    503  CE1 PHE A  29     -11.888 -20.452 -10.992  1.00 90.26           C  
ATOM    504  HE1 PHE A  29     -11.563 -21.243 -11.652  1.00 90.26           H  
ATOM    505  CE2 PHE A  29     -11.638 -19.213  -8.919  1.00 90.26           C  
ATOM    506  HE2 PHE A  29     -11.110 -19.048  -7.992  1.00 90.26           H  
ATOM    507  CZ  PHE A  29     -11.281 -20.294  -9.735  1.00 90.26           C  
ATOM    508  HZ  PHE A  29     -10.501 -20.973  -9.424  1.00 90.26           H  
ATOM    509  N   ALA A  30     -13.267 -16.274 -13.489  1.00 91.20           N  
ATOM    510  H   ALA A  30     -14.234 -16.441 -13.730  1.00 91.20           H  
ATOM    511  CA  ALA A  30     -12.289 -16.213 -14.567  1.00 91.20           C  
ATOM    512  HA  ALA A  30     -11.485 -16.917 -14.353  1.00 91.20           H  
ATOM    513  C   ALA A  30     -11.663 -14.816 -14.676  1.00 91.20           C  
ATOM    514  CB  ALA A  30     -12.976 -16.631 -15.871  1.00 91.20           C  
ATOM    515  HB1 ALA A  30     -12.251 -16.612 -16.684  1.00 91.20           H  
ATOM    516  HB2 ALA A  30     -13.791 -15.945 -16.102  1.00 91.20           H  
ATOM    517  HB3 ALA A  30     -13.374 -17.641 -15.770  1.00 91.20           H  
ATOM    518  O   ALA A  30     -10.445 -14.698 -14.803  1.00 91.20           O  
ATOM    519  N   GLU A  31     -12.475 -13.761 -14.570  1.00 91.98           N  
ATOM    520  H   GLU A  31     -13.472 -13.906 -14.506  1.00 91.98           H  
ATOM    521  CA  GLU A  31     -11.974 -12.387 -14.565  1.00 91.98           C  
ATOM    522  HA  GLU A  31     -11.311 -12.268 -15.422  1.00 91.98           H  
ATOM    523  C   GLU A  31     -11.137 -12.107 -13.311  1.00 91.98           C  
ATOM    524  CB  GLU A  31     -13.145 -11.406 -14.727  1.00 91.98           C  
ATOM    525  HB2 GLU A  31     -13.780 -11.457 -13.843  1.00 91.98           H  
ATOM    526  HB3 GLU A  31     -13.744 -11.706 -15.587  1.00 91.98           H  
ATOM    527  O   GLU A  31     -10.040 -11.570 -13.429  1.00 91.98           O  
ATOM    528  CG  GLU A  31     -12.692  -9.950 -14.931  1.00 91.98           C  
ATOM    529  HG2 GLU A  31     -13.582  -9.330 -15.032  1.00 91.98           H  
ATOM    530  HG3 GLU A  31     -12.175  -9.632 -14.026  1.00 91.98           H  
ATOM    531  CD  GLU A  31     -11.783  -9.717 -16.161  1.00 91.98           C  
ATOM    532  OE1 GLU A  31     -11.041  -8.707 -16.166  1.00 91.98           O  
ATOM    533  OE2 GLU A  31     -11.792 -10.532 -17.117  1.00 91.98           O  
ATOM    534  N   PHE A  32     -11.576 -12.570 -12.135  1.00 88.73           N  
ATOM    535  H   PHE A  32     -12.498 -12.980 -12.092  1.00 88.73           H  
ATOM    536  CA  PHE A  32     -10.801 -12.491 -10.896  1.00 88.73           C  
ATOM    537  HA  PHE A  32     -10.614 -11.443 -10.666  1.00 88.73           H  
ATOM    538  C   PHE A  32      -9.439 -13.172 -11.045  1.00 88.73           C  
ATOM    539  CB  PHE A  32     -11.592 -13.115  -9.733  1.00 88.73           C  
ATOM    540  HB2 PHE A  32     -12.485 -12.515  -9.555  1.00 88.73           H  
ATOM    541  HB3 PHE A  32     -11.919 -14.117 -10.009  1.00 88.73           H  
ATOM    542  O   PHE A  32      -8.422 -12.567 -10.731  1.00 88.73           O  
ATOM    543  CG  PHE A  32     -10.796 -13.208  -8.444  1.00 88.73           C  
ATOM    544  CD1 PHE A  32     -10.068 -14.375  -8.135  1.00 88.73           C  
ATOM    545  HD1 PHE A  32     -10.101 -15.223  -8.804  1.00 88.73           H  
ATOM    546  CD2 PHE A  32     -10.728 -12.098  -7.586  1.00 88.73           C  
ATOM    547  HD2 PHE A  32     -11.297 -11.207  -7.807  1.00 88.73           H  
ATOM    548  CE1 PHE A  32      -9.258 -14.417  -6.986  1.00 88.73           C  
ATOM    549  HE1 PHE A  32      -8.667 -15.294  -6.767  1.00 88.73           H  
ATOM    550  CE2 PHE A  32      -9.902 -12.133  -6.450  1.00 88.73           C  
ATOM    551  HE2 PHE A  32      -9.817 -11.260  -5.819  1.00 88.73           H  
ATOM    552  CZ  PHE A  32      -9.170 -13.292  -6.148  1.00 88.73           C  
ATOM    553  HZ  PHE A  32      -8.519 -13.309  -5.286  1.00 88.73           H  
ATOM    554  N   GLN A  33      -9.390 -14.404 -11.557  1.00 90.34           N  
ATOM    555  H   GLN A  33     -10.256 -14.855 -11.815  1.00 90.34           H  
ATOM    556  CA  GLN A  33      -8.128 -15.120 -11.760  1.00 90.34           C  
ATOM    557  HA  GLN A  33      -7.590 -15.179 -10.814  1.00 90.34           H  
ATOM    558  C   GLN A  33      -7.215 -14.391 -12.743  1.00 90.34           C  
ATOM    559  CB  GLN A  33      -8.397 -16.536 -12.279  1.00 90.34           C  
ATOM    560  HB2 GLN A  33      -9.128 -16.507 -13.087  1.00 90.34           H  
ATOM    561  HB3 GLN A  33      -7.465 -16.938 -12.677  1.00 90.34           H  
ATOM    562  O   GLN A  33      -6.026 -14.232 -12.482  1.00 90.34           O  
ATOM    563  CG  GLN A  33      -8.876 -17.480 -11.174  1.00 90.34           C  
ATOM    564  HG2 GLN A  33      -9.871 -17.199 -10.827  1.00 90.34           H  
ATOM    565  HG3 GLN A  33      -8.189 -17.408 -10.331  1.00 90.34           H  
ATOM    566  CD  GLN A  33      -8.910 -18.922 -11.663  1.00 90.34           C  
ATOM    567  NE2 GLN A  33      -8.473 -19.862 -10.855  1.00 90.34           N  
ATOM    568 HE21 GLN A  33      -8.053 -19.607  -9.972  1.00 90.34           H  
ATOM    569 HE22 GLN A  33      -8.424 -20.784 -11.262  1.00 90.34           H  
ATOM    570  OE1 GLN A  33      -9.284 -19.250 -12.777  1.00 90.34           O  
ATOM    571  N   LYS A  34      -7.766 -13.905 -13.857  1.00 92.38           N  
ATOM    572  H   LYS A  34      -8.752 -14.060 -14.009  1.00 92.38           H  
ATOM    573  CA  LYS A  34      -7.002 -13.171 -14.866  1.00 92.38           C  
ATOM    574  HA  LYS A  34      -6.156 -13.782 -15.180  1.00 92.38           H  
ATOM    575  C   LYS A  34      -6.428 -11.868 -14.306  1.00 92.38           C  
ATOM    576  CB  LYS A  34      -7.930 -12.924 -16.054  1.00 92.38           C  
ATOM    577  HB2 LYS A  34      -8.294 -13.882 -16.427  1.00 92.38           H  
ATOM    578  HB3 LYS A  34      -8.788 -12.347 -15.708  1.00 92.38           H  
ATOM    579  O   LYS A  34      -5.250 -11.583 -14.524  1.00 92.38           O  
ATOM    580  CG  LYS A  34      -7.242 -12.173 -17.197  1.00 92.38           C  
ATOM    581  HG2 LYS A  34      -6.464 -12.793 -17.643  1.00 92.38           H  
ATOM    582  HG3 LYS A  34      -6.803 -11.246 -16.827  1.00 92.38           H  
ATOM    583  CD  LYS A  34      -8.306 -11.826 -18.235  1.00 92.38           C  
ATOM    584  HD2 LYS A  34      -8.667 -12.735 -18.716  1.00 92.38           H  
ATOM    585  HD3 LYS A  34      -9.142 -11.354 -17.719  1.00 92.38           H  
ATOM    586  CE  LYS A  34      -7.762 -10.851 -19.274  1.00 92.38           C  
ATOM    587  HE2 LYS A  34      -7.115 -11.380 -19.973  1.00 92.38           H  
ATOM    588  HE3 LYS A  34      -7.177 -10.092 -18.755  1.00 92.38           H  
ATOM    589  NZ  LYS A  34      -8.907 -10.209 -19.958  1.00 92.38           N  
ATOM    590  HZ1 LYS A  34      -9.511  -9.799 -19.260  1.00 92.38           H  
ATOM    591  HZ2 LYS A  34      -9.471 -10.892 -20.444  1.00 92.38           H  
ATOM    592  HZ3 LYS A  34      -8.612  -9.476 -20.587  1.00 92.38           H  
ATOM    593  N   GLN A  35      -7.241 -11.088 -13.596  1.00 90.53           N  
ATOM    594  H   GLN A  35      -8.202 -11.373 -13.473  1.00 90.53           H  
ATOM    595  CA  GLN A  35      -6.804  -9.856 -12.939  1.00 90.53           C  
ATOM    596  HA  GLN A  35      -6.317  -9.208 -13.667  1.00 90.53           H  
ATOM    597  C   GLN A  35      -5.782 -10.158 -11.840  1.00 90.53           C  
ATOM    598  CB  GLN A  35      -8.015  -9.113 -12.360  1.00 90.53           C  
ATOM    599  HB2 GLN A  35      -7.656  -8.305 -11.722  1.00 90.53           H  
ATOM    600  HB3 GLN A  35      -8.604  -9.798 -11.750  1.00 90.53           H  
ATOM    601  O   GLN A  35      -4.770  -9.471 -11.753  1.00 90.53           O  
ATOM    602  CG  GLN A  35      -8.900  -8.496 -13.454  1.00 90.53           C  
ATOM    603  HG2 GLN A  35      -8.319  -7.757 -14.006  1.00 90.53           H  
ATOM    604  HG3 GLN A  35      -9.222  -9.264 -14.158  1.00 90.53           H  
ATOM    605  CD  GLN A  35     -10.140  -7.806 -12.895  1.00 90.53           C  
ATOM    606  NE2 GLN A  35     -10.954  -7.230 -13.748  1.00 90.53           N  
ATOM    607 HE21 GLN A  35     -11.704  -6.684 -13.347  1.00 90.53           H  
ATOM    608 HE22 GLN A  35     -10.881  -7.456 -14.730  1.00 90.53           H  
ATOM    609  OE1 GLN A  35     -10.428  -7.813 -11.710  1.00 90.53           O  
ATOM    610  N   HIS A  36      -5.988 -11.226 -11.064  1.00 90.70           N  
ATOM    611  H   HIS A  36      -6.854 -11.734 -11.172  1.00 90.70           H  
ATOM    612  CA  HIS A  36      -5.094 -11.642  -9.980  1.00 90.70           C  
ATOM    613  HA  HIS A  36      -4.909 -10.802  -9.311  1.00 90.70           H  
ATOM    614  C   HIS A  36      -3.728 -12.042 -10.505  1.00 90.70           C  
ATOM    615  CB  HIS A  36      -5.746 -12.770  -9.171  1.00 90.70           C  
ATOM    616  HB2 HIS A  36      -5.850 -13.661  -9.791  1.00 90.70           H  
ATOM    617  HB3 HIS A  36      -6.738 -12.458  -8.844  1.00 90.70           H  
ATOM    618  O   HIS A  36      -2.719 -11.534 -10.019  1.00 90.70           O  
ATOM    619  CG  HIS A  36      -4.952 -13.118  -7.947  1.00 90.70           C  
ATOM    620  CD2 HIS A  36      -5.068 -12.502  -6.739  1.00 90.70           C  
ATOM    621  HD2 HIS A  36      -5.763 -11.713  -6.493  1.00 90.70           H  
ATOM    622  ND1 HIS A  36      -3.896 -14.026  -7.898  1.00 90.70           N  
ATOM    623  CE1 HIS A  36      -3.396 -13.929  -6.662  1.00 90.70           C  
ATOM    624  HE1 HIS A  36      -2.530 -14.473  -6.315  1.00 90.70           H  
ATOM    625  NE2 HIS A  36      -4.081 -13.027  -5.940  1.00 90.70           N  
ATOM    626  HE2 HIS A  36      -3.827 -12.689  -5.023  1.00 90.70           H  
ATOM    627  N   ASP A  37      -3.686 -12.853 -11.557  1.00 91.42           N  
ATOM    628  H   ASP A  37      -4.545 -13.286 -11.864  1.00 91.42           H  
ATOM    629  CA  ASP A  37      -2.445 -13.238 -12.217  1.00 91.42           C  
ATOM    630  HA  ASP A  37      -1.771 -13.681 -11.484  1.00 91.42           H  
ATOM    631  C   ASP A  37      -1.736 -12.028 -12.835  1.00 91.42           C  
ATOM    632  CB  ASP A  37      -2.746 -14.266 -13.317  1.00 91.42           C  
ATOM    633  HB2 ASP A  37      -3.617 -13.946 -13.889  1.00 91.42           H  
ATOM    634  HB3 ASP A  37      -1.900 -14.285 -14.003  1.00 91.42           H  
ATOM    635  O   ASP A  37      -0.511 -11.911 -12.746  1.00 91.42           O  
ATOM    636  CG  ASP A  37      -2.954 -15.700 -12.822  1.00 91.42           C  
ATOM    637  OD1 ASP A  37      -3.197 -16.543 -13.715  1.00 91.42           O  
ATOM    638  OD2 ASP A  37      -2.699 -15.985 -11.632  1.00 91.42           O  
ATOM    639  N   HIS A  38      -2.484 -11.113 -13.460  1.00 90.35           N  
ATOM    640  H   HIS A  38      -3.483 -11.257 -13.503  1.00 90.35           H  
ATOM    641  CA  HIS A  38      -1.919  -9.909 -14.066  1.00 90.35           C  
ATOM    642  HA  HIS A  38      -1.111 -10.208 -14.734  1.00 90.35           H  
ATOM    643  C   HIS A  38      -1.312  -8.971 -13.017  1.00 90.35           C  
ATOM    644  CB  HIS A  38      -2.992  -9.193 -14.895  1.00 90.35           C  
ATOM    645  HB2 HIS A  38      -3.375  -9.875 -15.653  1.00 90.35           H  
ATOM    646  HB3 HIS A  38      -3.821  -8.906 -14.248  1.00 90.35           H  
ATOM    647  O   HIS A  38      -0.145  -8.590 -13.137  1.00 90.35           O  
ATOM    648  CG  HIS A  38      -2.456  -7.962 -15.580  1.00 90.35           C  
ATOM    649  CD2 HIS A  38      -2.800  -6.661 -15.325  1.00 90.35           C  
ATOM    650  HD2 HIS A  38      -3.521  -6.321 -14.597  1.00 90.35           H  
ATOM    651  ND1 HIS A  38      -1.481  -7.942 -16.550  1.00 90.35           N  
ATOM    652  HD1 HIS A  38      -0.994  -8.748 -16.917  1.00 90.35           H  
ATOM    653  CE1 HIS A  38      -1.248  -6.662 -16.880  1.00 90.35           C  
ATOM    654  HE1 HIS A  38      -0.526  -6.323 -17.608  1.00 90.35           H  
ATOM    655  NE2 HIS A  38      -2.040  -5.848 -16.174  1.00 90.35           N  
ATOM    656  N   LEU A  39      -2.074  -8.650 -11.970  1.00 91.28           N  
ATOM    657  H   LEU A  39      -3.012  -9.023 -11.930  1.00 91.28           H  
ATOM    658  CA  LEU A  39      -1.653  -7.769 -10.884  1.00 91.28           C  
ATOM    659  HA  LEU A  39      -1.257  -6.846 -11.309  1.00 91.28           H  
ATOM    660  C   LEU A  39      -0.532  -8.391 -10.055  1.00 91.28           C  
ATOM    661  CB  LEU A  39      -2.862  -7.440  -9.994  1.00 91.28           C  
ATOM    662  HB2 LEU A  39      -3.375  -8.369  -9.746  1.00 91.28           H  
ATOM    663  HB3 LEU A  39      -2.507  -7.004  -9.060  1.00 91.28           H  
ATOM    664  O   LEU A  39       0.418  -7.692  -9.719  1.00 91.28           O  
ATOM    665  CG  LEU A  39      -3.863  -6.460 -10.632  1.00 91.28           C  
ATOM    666  HG  LEU A  39      -4.122  -6.792 -11.637  1.00 91.28           H  
ATOM    667  CD1 LEU A  39      -5.130  -6.439  -9.787  1.00 91.28           C  
ATOM    668 HD11 LEU A  39      -5.595  -7.424  -9.824  1.00 91.28           H  
ATOM    669 HD12 LEU A  39      -5.838  -5.713 -10.187  1.00 91.28           H  
ATOM    670 HD13 LEU A  39      -4.897  -6.185  -8.753  1.00 91.28           H  
ATOM    671  CD2 LEU A  39      -3.295  -5.041 -10.712  1.00 91.28           C  
ATOM    672 HD21 LEU A  39      -2.998  -4.700  -9.720  1.00 91.28           H  
ATOM    673 HD22 LEU A  39      -4.062  -4.370 -11.098  1.00 91.28           H  
ATOM    674 HD23 LEU A  39      -2.441  -5.009 -11.388  1.00 91.28           H  
ATOM    675  N   THR A  40      -0.582  -9.700  -9.790  1.00 91.09           N  
ATOM    676  H   THR A  40      -1.409 -10.216 -10.056  1.00 91.09           H  
ATOM    677  CA  THR A  40       0.505 -10.417  -9.109  1.00 91.09           C  
ATOM    678  HA  THR A  40       0.673  -9.958  -8.135  1.00 91.09           H  
ATOM    679  C   THR A  40       1.800 -10.290  -9.906  1.00 91.09           C  
ATOM    680  CB  THR A  40       0.167 -11.898  -8.879  1.00 91.09           C  
ATOM    681  HB  THR A  40      -0.059 -12.374  -9.833  1.00 91.09           H  
ATOM    682  O   THR A  40       2.798  -9.841  -9.354  1.00 91.09           O  
ATOM    683  CG2 THR A  40       1.296 -12.666  -8.194  1.00 91.09           C  
ATOM    684 HG21 THR A  40       1.002 -13.710  -8.082  1.00 91.09           H  
ATOM    685 HG22 THR A  40       2.205 -12.642  -8.795  1.00 91.09           H  
ATOM    686 HG23 THR A  40       1.501 -12.237  -7.214  1.00 91.09           H  
ATOM    687  OG1 THR A  40      -0.947 -12.015  -8.024  1.00 91.09           O  
ATOM    688  HG1 THR A  40      -1.727 -11.920  -8.575  1.00 91.09           H  
ATOM    689  N   ARG A  41       1.791 -10.582 -11.218  1.00 90.57           N  
ATOM    690  H   ARG A  41       0.934 -10.920 -11.631  1.00 90.57           H  
ATOM    691  CA  ARG A  41       2.990 -10.428 -12.067  1.00 90.57           C  
ATOM    692  HA  ARG A  41       3.806 -11.009 -11.637  1.00 90.57           H  
ATOM    693  C   ARG A  41       3.473  -8.979 -12.117  1.00 90.57           C  
ATOM    694  CB  ARG A  41       2.705 -10.913 -13.493  1.00 90.57           C  
ATOM    695  HB2 ARG A  41       1.798 -10.428 -13.854  1.00 90.57           H  
ATOM    696  HB3 ARG A  41       3.531 -10.616 -14.139  1.00 90.57           H  
ATOM    697  O   ARG A  41       4.676  -8.726 -12.101  1.00 90.57           O  
ATOM    698  CG  ARG A  41       2.552 -12.435 -13.587  1.00 90.57           C  
ATOM    699  HG2 ARG A  41       1.803 -12.776 -12.872  1.00 90.57           H  
ATOM    700  HG3 ARG A  41       3.498 -12.919 -13.342  1.00 90.57           H  
ATOM    701  CD  ARG A  41       2.132 -12.813 -15.012  1.00 90.57           C  
ATOM    702  HD2 ARG A  41       1.460 -12.044 -15.394  1.00 90.57           H  
ATOM    703  HD3 ARG A  41       3.021 -12.857 -15.641  1.00 90.57           H  
ATOM    704  NE  ARG A  41       1.412 -14.096 -15.044  1.00 90.57           N  
ATOM    705  HE  ARG A  41       1.223 -14.521 -14.147  1.00 90.57           H  
ATOM    706  NH1 ARG A  41       0.947 -14.124 -17.290  1.00 90.57           N  
ATOM    707 HH11 ARG A  41       0.514 -14.580 -18.080  1.00 90.57           H  
ATOM    708 HH12 ARG A  41       1.514 -13.294 -17.397  1.00 90.57           H  
ATOM    709  NH2 ARG A  41       0.063 -15.683 -15.956  1.00 90.57           N  
ATOM    710 HH21 ARG A  41      -0.514 -16.014 -16.717  1.00 90.57           H  
ATOM    711 HH22 ARG A  41      -0.152 -16.032 -15.033  1.00 90.57           H  
ATOM    712  CZ  ARG A  41       0.817 -14.630 -16.093  1.00 90.57           C  
ATOM    713  N   GLN A  42       2.554  -8.018 -12.187  1.00 88.47           N  
ATOM    714  H   GLN A  42       1.580  -8.281 -12.233  1.00 88.47           H  
ATOM    715  CA  GLN A  42       2.900  -6.600 -12.189  1.00 88.47           C  
ATOM    716  HA  GLN A  42       3.625  -6.426 -12.984  1.00 88.47           H  
ATOM    717  C   GLN A  42       3.564  -6.178 -10.870  1.00 88.47           C  
ATOM    718  CB  GLN A  42       1.641  -5.783 -12.506  1.00 88.47           C  
ATOM    719  HB2 GLN A  42       1.268  -6.085 -13.484  1.00 88.47           H  
ATOM    720  HB3 GLN A  42       0.871  -5.986 -11.762  1.00 88.47           H  
ATOM    721  O   GLN A  42       4.598  -5.506 -10.906  1.00 88.47           O  
ATOM    722  CG  GLN A  42       1.934  -4.278 -12.519  1.00 88.47           C  
ATOM    723  HG2 GLN A  42       2.224  -3.974 -11.513  1.00 88.47           H  
ATOM    724  HG3 GLN A  42       2.758  -4.070 -13.201  1.00 88.47           H  
ATOM    725  CD  GLN A  42       0.736  -3.437 -12.938  1.00 88.47           C  
ATOM    726  NE2 GLN A  42       0.693  -2.180 -12.563  1.00 88.47           N  
ATOM    727 HE21 GLN A  42       1.290  -1.878 -11.807  1.00 88.47           H  
ATOM    728 HE22 GLN A  42      -0.176  -1.717 -12.790  1.00 88.47           H  
ATOM    729  OE1 GLN A  42      -0.162  -3.865 -13.631  1.00 88.47           O  
ATOM    730  N   HIS A  43       3.011  -6.591  -9.730  1.00 87.93           N  
ATOM    731  H   HIS A  43       2.155  -7.126  -9.773  1.00 87.93           H  
ATOM    732  CA  HIS A  43       3.537  -6.269  -8.404  1.00 87.93           C  
ATOM    733  HA  HIS A  43       3.753  -5.201  -8.363  1.00 87.93           H  
ATOM    734  C   HIS A  43       4.847  -7.004  -8.112  1.00 87.93           C  
ATOM    735  CB  HIS A  43       2.476  -6.553  -7.336  1.00 87.93           C  
ATOM    736  HB2 HIS A  43       1.550  -6.049  -7.615  1.00 87.93           H  
ATOM    737  HB3 HIS A  43       2.283  -7.625  -7.283  1.00 87.93           H  
ATOM    738  O   HIS A  43       5.787  -6.398  -7.612  1.00 87.93           O  
ATOM    739  CG  HIS A  43       2.892  -6.042  -5.981  1.00 87.93           C  
ATOM    740  CD2 HIS A  43       2.670  -6.649  -4.782  1.00 87.93           C  
ATOM    741  HD2 HIS A  43       2.107  -7.556  -4.621  1.00 87.93           H  
ATOM    742  ND1 HIS A  43       3.560  -4.840  -5.752  1.00 87.93           N  
ATOM    743  CE1 HIS A  43       3.728  -4.758  -4.426  1.00 87.93           C  
ATOM    744  HE1 HIS A  43       4.227  -3.948  -3.915  1.00 87.93           H  
ATOM    745  NE2 HIS A  43       3.211  -5.833  -3.819  1.00 87.93           N  
ATOM    746  HE2 HIS A  43       3.164  -5.958  -2.818  1.00 87.93           H  
ATOM    747  N   GLU A  44       4.983  -8.266  -8.525  1.00 90.50           N  
ATOM    748  H   GLU A  44       4.173  -8.745  -8.890  1.00 90.50           H  
ATOM    749  CA  GLU A  44       6.255  -9.001  -8.468  1.00 90.50           C  
ATOM    750  HA  GLU A  44       6.572  -9.098  -7.430  1.00 90.50           H  
ATOM    751  C   GLU A  44       7.362  -8.249  -9.213  1.00 90.50           C  
ATOM    752  CB  GLU A  44       6.106 -10.402  -9.085  1.00 90.50           C  
ATOM    753  HB2 GLU A  44       5.548 -10.319 -10.018  1.00 90.50           H  
ATOM    754  HB3 GLU A  44       7.097 -10.795  -9.313  1.00 90.50           H  
ATOM    755  O   GLU A  44       8.442  -8.028  -8.666  1.00 90.50           O  
ATOM    756  CG  GLU A  44       5.412 -11.395  -8.144  1.00 90.50           C  
ATOM    757  HG2 GLU A  44       4.470 -10.954  -7.817  1.00 90.50           H  
ATOM    758  HG3 GLU A  44       6.043 -11.537  -7.267  1.00 90.50           H  
ATOM    759  CD  GLU A  44       5.113 -12.760  -8.786  1.00 90.50           C  
ATOM    760  OE1 GLU A  44       4.689 -13.669  -8.033  1.00 90.50           O  
ATOM    761  OE2 GLU A  44       5.290 -12.904 -10.019  1.00 90.50           O  
ATOM    762  N   VAL A  45       7.088  -7.787 -10.438  1.00 89.90           N  
ATOM    763  H   VAL A  45       6.191  -8.019 -10.840  1.00 89.90           H  
ATOM    764  CA  VAL A  45       8.050  -7.000 -11.223  1.00 89.90           C  
ATOM    765  HA  VAL A  45       8.981  -7.563 -11.291  1.00 89.90           H  
ATOM    766  C   VAL A  45       8.383  -5.674 -10.536  1.00 89.90           C  
ATOM    767  CB  VAL A  45       7.512  -6.767 -12.648  1.00 89.90           C  
ATOM    768  HB  VAL A  45       6.480  -6.420 -12.595  1.00 89.90           H  
ATOM    769  O   VAL A  45       9.529  -5.223 -10.583  1.00 89.90           O  
ATOM    770  CG1 VAL A  45       8.320  -5.724 -13.440  1.00 89.90           C  
ATOM    771 HG11 VAL A  45       9.374  -6.004 -13.431  1.00 89.90           H  
ATOM    772 HG12 VAL A  45       7.958  -5.691 -14.468  1.00 89.90           H  
ATOM    773 HG13 VAL A  45       8.190  -4.740 -12.990  1.00 89.90           H  
ATOM    774  CG2 VAL A  45       7.555  -8.068 -13.458  1.00 89.90           C  
ATOM    775 HG21 VAL A  45       8.588  -8.378 -13.618  1.00 89.90           H  
ATOM    776 HG22 VAL A  45       7.057  -7.930 -14.417  1.00 89.90           H  
ATOM    777 HG23 VAL A  45       7.044  -8.866 -12.919  1.00 89.90           H  
ATOM    778  N   GLN A  46       7.406  -5.015  -9.916  1.00 88.60           N  
ATOM    779  H   GLN A  46       6.491  -5.441  -9.871  1.00 88.60           H  
ATOM    780  CA  GLN A  46       7.624  -3.754  -9.204  1.00 88.60           C  
ATOM    781  HA  GLN A  46       8.181  -3.067  -9.841  1.00 88.60           H  
ATOM    782  C   GLN A  46       8.446  -3.950  -7.935  1.00 88.60           C  
ATOM    783  CB  GLN A  46       6.279  -3.126  -8.864  1.00 88.60           C  
ATOM    784  HB2 GLN A  46       5.646  -3.881  -8.399  1.00 88.60           H  
ATOM    785  HB3 GLN A  46       6.420  -2.311  -8.153  1.00 88.60           H  
ATOM    786  O   GLN A  46       9.403  -3.207  -7.723  1.00 88.60           O  
ATOM    787  CG  GLN A  46       5.613  -2.566 -10.124  1.00 88.60           C  
ATOM    788  HG2 GLN A  46       6.115  -1.641 -10.407  1.00 88.60           H  
ATOM    789  HG3 GLN A  46       5.702  -3.265 -10.956  1.00 88.60           H  
ATOM    790  CD  GLN A  46       4.143  -2.278  -9.900  1.00 88.60           C  
ATOM    791  NE2 GLN A  46       3.478  -1.680 -10.866  1.00 88.60           N  
ATOM    792 HE21 GLN A  46       3.874  -1.540 -11.785  1.00 88.60           H  
ATOM    793 HE22 GLN A  46       2.605  -1.301 -10.527  1.00 88.60           H  
ATOM    794  OE1 GLN A  46       3.560  -2.531  -8.866  1.00 88.60           O  
ATOM    795  N   LEU A  47       8.136  -4.978  -7.148  1.00 87.68           N  
ATOM    796  H   LEU A  47       7.316  -5.528  -7.365  1.00 87.68           H  
ATOM    797  CA  LEU A  47       8.893  -5.336  -5.960  1.00 87.68           C  
ATOM    798  HA  LEU A  47       8.924  -4.465  -5.306  1.00 87.68           H  
ATOM    799  C   LEU A  47      10.330  -5.695  -6.334  1.00 87.68           C  
ATOM    800  CB  LEU A  47       8.188  -6.492  -5.233  1.00 87.68           C  
ATOM    801  HB2 LEU A  47       8.186  -7.370  -5.879  1.00 87.68           H  
ATOM    802  HB3 LEU A  47       7.151  -6.217  -5.040  1.00 87.68           H  
ATOM    803  O   LEU A  47      11.261  -5.162  -5.745  1.00 87.68           O  
ATOM    804  CG  LEU A  47       8.870  -6.848  -3.899  1.00 87.68           C  
ATOM    805  HG  LEU A  47       9.930  -7.039  -4.067  1.00 87.68           H  
ATOM    806  CD1 LEU A  47       8.728  -5.735  -2.861  1.00 87.68           C  
ATOM    807 HD11 LEU A  47       7.674  -5.497  -2.717  1.00 87.68           H  
ATOM    808 HD12 LEU A  47       9.151  -6.063  -1.911  1.00 87.68           H  
ATOM    809 HD13 LEU A  47       9.269  -4.844  -3.178  1.00 87.68           H  
ATOM    810  CD2 LEU A  47       8.258  -8.119  -3.328  1.00 87.68           C  
ATOM    811 HD21 LEU A  47       8.436  -8.938  -4.024  1.00 87.68           H  
ATOM    812 HD22 LEU A  47       7.188  -7.986  -3.173  1.00 87.68           H  
ATOM    813 HD23 LEU A  47       8.730  -8.370  -2.378  1.00 87.68           H  
ATOM    814  N   GLN A  48      10.536  -6.516  -7.365  1.00 89.92           N  
ATOM    815  H   GLN A  48       9.736  -6.948  -7.806  1.00 89.92           H  
ATOM    816  CA  GLN A  48      11.878  -6.842  -7.852  1.00 89.92           C  
ATOM    817  HA  GLN A  48      12.447  -7.307  -7.046  1.00 89.92           H  
ATOM    818  C   GLN A  48      12.655  -5.596  -8.294  1.00 89.92           C  
ATOM    819  CB  GLN A  48      11.779  -7.823  -9.022  1.00 89.92           C  
ATOM    820  HB2 GLN A  48      11.029  -7.468  -9.728  1.00 89.92           H  
ATOM    821  HB3 GLN A  48      12.740  -7.858  -9.535  1.00 89.92           H  
ATOM    822  O   GLN A  48      13.836  -5.465  -7.972  1.00 89.92           O  
ATOM    823  CG  GLN A  48      11.434  -9.247  -8.569  1.00 89.92           C  
ATOM    824  HG2 GLN A  48      10.531  -9.243  -7.959  1.00 89.92           H  
ATOM    825  HG3 GLN A  48      12.248  -9.635  -7.956  1.00 89.92           H  
ATOM    826  CD  GLN A  48      11.224 -10.188  -9.750  1.00 89.92           C  
ATOM    827  NE2 GLN A  48      10.852 -11.423  -9.499  1.00 89.92           N  
ATOM    828 HE21 GLN A  48      10.628 -11.709  -8.557  1.00 89.92           H  
ATOM    829 HE22 GLN A  48      10.653 -12.003 -10.302  1.00 89.92           H  
ATOM    830  OE1 GLN A  48      11.403  -9.848 -10.911  1.00 89.92           O  
ATOM    831  N   LYS A  49      12.010  -4.659  -9.003  1.00 91.21           N  
ATOM    832  H   LYS A  49      11.043  -4.828  -9.242  1.00 91.21           H  
ATOM    833  CA  LYS A  49      12.634  -3.382  -9.387  1.00 91.21           C  
ATOM    834  HA  LYS A  49      13.567  -3.581  -9.915  1.00 91.21           H  
ATOM    835  C   LYS A  49      13.024  -2.554  -8.168  1.00 91.21           C  
ATOM    836  CB  LYS A  49      11.696  -2.572 -10.289  1.00 91.21           C  
ATOM    837  HB2 LYS A  49      12.023  -1.532 -10.305  1.00 91.21           H  
ATOM    838  HB3 LYS A  49      10.683  -2.604  -9.886  1.00 91.21           H  
ATOM    839  O   LYS A  49      14.130  -2.027  -8.140  1.00 91.21           O  
ATOM    840  CG  LYS A  49      11.708  -3.102 -11.725  1.00 91.21           C  
ATOM    841  HG2 LYS A  49      11.524  -4.176 -11.731  1.00 91.21           H  
ATOM    842  HG3 LYS A  49      12.690  -2.919 -12.163  1.00 91.21           H  
ATOM    843  CD  LYS A  49      10.637  -2.393 -12.556  1.00 91.21           C  
ATOM    844  HD2 LYS A  49      10.844  -1.323 -12.577  1.00 91.21           H  
ATOM    845  HD3 LYS A  49       9.663  -2.569 -12.100  1.00 91.21           H  
ATOM    846  CE  LYS A  49      10.661  -2.968 -13.973  1.00 91.21           C  
ATOM    847  HE2 LYS A  49      11.649  -2.798 -14.399  1.00 91.21           H  
ATOM    848  HE3 LYS A  49      10.511  -4.045 -13.903  1.00 91.21           H  
ATOM    849  NZ  LYS A  49       9.616  -2.361 -14.829  1.00 91.21           N  
ATOM    850  HZ1 LYS A  49       8.704  -2.559 -14.442  1.00 91.21           H  
ATOM    851  HZ2 LYS A  49       9.751  -1.362 -14.893  1.00 91.21           H  
ATOM    852  HZ3 LYS A  49       9.657  -2.759 -15.757  1.00 91.21           H  
ATOM    853  N   HIS A  50      12.149  -2.470  -7.172  1.00 86.99           N  
ATOM    854  H   HIS A  50      11.252  -2.924  -7.276  1.00 86.99           H  
ATOM    855  CA  HIS A  50      12.402  -1.724  -5.944  1.00 86.99           C  
ATOM    856  HA  HIS A  50      12.709  -0.707  -6.188  1.00 86.99           H  
ATOM    857  C   HIS A  50      13.530  -2.346  -5.115  1.00 86.99           C  
ATOM    858  CB  HIS A  50      11.101  -1.643  -5.146  1.00 86.99           C  
ATOM    859  HB2 HIS A  50      10.759  -2.643  -4.879  1.00 86.99           H  
ATOM    860  HB3 HIS A  50      10.333  -1.161  -5.750  1.00 86.99           H  
ATOM    861  O   HIS A  50      14.462  -1.650  -4.728  1.00 86.99           O  
ATOM    862  CG  HIS A  50      11.297  -0.839  -3.900  1.00 86.99           C  
ATOM    863  CD2 HIS A  50      11.381  -1.343  -2.640  1.00 86.99           C  
ATOM    864  HD2 HIS A  50      11.266  -2.375  -2.341  1.00 86.99           H  
ATOM    865  ND1 HIS A  50      11.555   0.530  -3.873  1.00 86.99           N  
ATOM    866  CE1 HIS A  50      11.781   0.821  -2.588  1.00 86.99           C  
ATOM    867  HE1 HIS A  50      12.040   1.804  -2.224  1.00 86.99           H  
ATOM    868  NE2 HIS A  50      11.673  -0.280  -1.827  1.00 86.99           N  
ATOM    869  HE2 HIS A  50      11.779  -0.335  -0.825  1.00 86.99           H  
ATOM    870  N   LEU A  51      13.507  -3.669  -4.928  1.00 89.73           N  
ATOM    871  H   LEU A  51      12.700  -4.180  -5.257  1.00 89.73           H  
ATOM    872  CA  LEU A  51      14.573  -4.417  -4.259  1.00 89.73           C  
ATOM    873  HA  LEU A  51      14.677  -4.059  -3.235  1.00 89.73           H  
ATOM    874  C   LEU A  51      15.918  -4.195  -4.945  1.00 89.73           C  
ATOM    875  CB  LEU A  51      14.232  -5.919  -4.273  1.00 89.73           C  
ATOM    876  HB2 LEU A  51      13.984  -6.212  -5.293  1.00 89.73           H  
ATOM    877  HB3 LEU A  51      15.116  -6.483  -3.975  1.00 89.73           H  
ATOM    878  O   LEU A  51      16.914  -3.915  -4.282  1.00 89.73           O  
ATOM    879  CG  LEU A  51      13.074  -6.319  -3.348  1.00 89.73           C  
ATOM    880  HG  LEU A  51      12.191  -5.711  -3.547  1.00 89.73           H  
ATOM    881  CD1 LEU A  51      12.726  -7.792  -3.568  1.00 89.73           C  
ATOM    882 HD11 LEU A  51      12.395  -7.939  -4.596  1.00 89.73           H  
ATOM    883 HD12 LEU A  51      11.916  -8.081  -2.898  1.00 89.73           H  
ATOM    884 HD13 LEU A  51      13.595  -8.420  -3.372  1.00 89.73           H  
ATOM    885  CD2 LEU A  51      13.447  -6.140  -1.890  1.00 89.73           C  
ATOM    886 HD21 LEU A  51      13.650  -5.093  -1.669  1.00 89.73           H  
ATOM    887 HD22 LEU A  51      12.603  -6.451  -1.274  1.00 89.73           H  
ATOM    888 HD23 LEU A  51      14.325  -6.743  -1.659  1.00 89.73           H  
ATOM    889  N   LYS A  52      15.939  -4.258  -6.280  1.00 92.55           N  
ATOM    890  H   LYS A  52      15.089  -4.519  -6.759  1.00 92.55           H  
ATOM    891  CA  LYS A  52      17.141  -3.979  -7.064  1.00 92.55           C  
ATOM    892  HA  LYS A  52      17.942  -4.626  -6.706  1.00 92.55           H  
ATOM    893  C   LYS A  52      17.628  -2.542  -6.855  1.00 92.55           C  
ATOM    894  CB  LYS A  52      16.859  -4.306  -8.533  1.00 92.55           C  
ATOM    895  HB2 LYS A  52      16.533  -5.343  -8.611  1.00 92.55           H  
ATOM    896  HB3 LYS A  52      16.070  -3.658  -8.913  1.00 92.55           H  
ATOM    897  O   LYS A  52      18.804  -2.343  -6.580  1.00 92.55           O  
ATOM    898  CG  LYS A  52      18.123  -4.117  -9.373  1.00 92.55           C  
ATOM    899  HG2 LYS A  52      18.924  -4.733  -8.964  1.00 92.55           H  
ATOM    900  HG3 LYS A  52      18.426  -3.071  -9.332  1.00 92.55           H  
ATOM    901  CD  LYS A  52      17.886  -4.502 -10.833  1.00 92.55           C  
ATOM    902  HD2 LYS A  52      17.050  -3.928 -11.231  1.00 92.55           H  
ATOM    903  HD3 LYS A  52      17.681  -5.571 -10.902  1.00 92.55           H  
ATOM    904  CE  LYS A  52      19.172  -4.145 -11.574  1.00 92.55           C  
ATOM    905  HE2 LYS A  52      19.344  -3.077 -11.441  1.00 92.55           H  
ATOM    906  HE3 LYS A  52      20.011  -4.654 -11.099  1.00 92.55           H  
ATOM    907  NZ  LYS A  52      19.112  -4.455 -13.015  1.00 92.55           N  
ATOM    908  HZ1 LYS A  52      18.971  -5.445 -13.156  1.00 92.55           H  
ATOM    909  HZ2 LYS A  52      18.371  -3.919 -13.444  1.00 92.55           H  
ATOM    910  HZ3 LYS A  52      19.990  -4.175 -13.427  1.00 92.55           H  
ATOM    911  N   GLN A  53      16.735  -1.554  -6.924  1.00 91.35           N  
ATOM    912  H   GLN A  53      15.774  -1.785  -7.134  1.00 91.35           H  
ATOM    913  CA  GLN A  53      17.081  -0.148  -6.688  1.00 91.35           C  
ATOM    914  HA  GLN A  53      17.880   0.141  -7.370  1.00 91.35           H  
ATOM    915  C   GLN A  53      17.597   0.096  -5.266  1.00 91.35           C  
ATOM    916  CB  GLN A  53      15.855   0.736  -6.951  1.00 91.35           C  
ATOM    917  HB2 GLN A  53      16.025   1.721  -6.516  1.00 91.35           H  
ATOM    918  HB3 GLN A  53      14.980   0.299  -6.472  1.00 91.35           H  
ATOM    919  O   GLN A  53      18.561   0.835  -5.084  1.00 91.35           O  
ATOM    920  CG  GLN A  53      15.597   0.922  -8.451  1.00 91.35           C  
ATOM    921  HG2 GLN A  53      15.524  -0.046  -8.947  1.00 91.35           H  
ATOM    922  HG3 GLN A  53      16.444   1.454  -8.884  1.00 91.35           H  
ATOM    923  CD  GLN A  53      14.322   1.709  -8.736  1.00 91.35           C  
ATOM    924  NE2 GLN A  53      14.192   2.277  -9.915  1.00 91.35           N  
ATOM    925 HE21 GLN A  53      14.975   2.281 -10.553  1.00 91.35           H  
ATOM    926 HE22 GLN A  53      13.387   2.880 -10.003  1.00 91.35           H  
ATOM    927  OE1 GLN A  53      13.412   1.839  -7.938  1.00 91.35           O  
ATOM    928  N   GLN A  54      17.007  -0.534  -4.249  1.00 89.99           N  
ATOM    929  H   GLN A  54      16.189  -1.098  -4.433  1.00 89.99           H  
ATOM    930  CA  GLN A  54      17.492  -0.433  -2.873  1.00 89.99           C  
ATOM    931  HA  GLN A  54      17.598   0.619  -2.608  1.00 89.99           H  
ATOM    932  C   GLN A  54      18.867  -1.067  -2.700  1.00 89.99           C  
ATOM    933  CB  GLN A  54      16.511  -1.092  -1.903  1.00 89.99           C  
ATOM    934  HB2 GLN A  54      17.035  -1.285  -0.967  1.00 89.99           H  
ATOM    935  HB3 GLN A  54      16.163  -2.045  -2.302  1.00 89.99           H  
ATOM    936  O   GLN A  54      19.730  -0.467  -2.064  1.00 89.99           O  
ATOM    937  CG  GLN A  54      15.320  -0.182  -1.593  1.00 89.99           C  
ATOM    938  HG2 GLN A  54      14.668  -0.111  -2.463  1.00 89.99           H  
ATOM    939  HG3 GLN A  54      15.683   0.816  -1.346  1.00 89.99           H  
ATOM    940  CD  GLN A  54      14.523  -0.710  -0.409  1.00 89.99           C  
ATOM    941  NE2 GLN A  54      13.821   0.141   0.305  1.00 89.99           N  
ATOM    942 HE21 GLN A  54      13.327  -0.261   1.089  1.00 89.99           H  
ATOM    943 HE22 GLN A  54      13.865   1.136   0.140  1.00 89.99           H  
ATOM    944  OE1 GLN A  54      14.522  -1.884  -0.097  1.00 89.99           O  
ATOM    945  N   GLN A  55      19.092  -2.243  -3.287  1.00 92.10           N  
ATOM    946  H   GLN A  55      18.334  -2.700  -3.774  1.00 92.10           H  
ATOM    947  CA  GLN A  55      20.407  -2.881  -3.284  1.00 92.10           C  
ATOM    948  HA  GLN A  55      20.733  -3.021  -2.253  1.00 92.10           H  
ATOM    949  C   GLN A  55      21.455  -1.996  -3.969  1.00 92.10           C  
ATOM    950  CB  GLN A  55      20.318  -4.253  -3.963  1.00 92.10           C  
ATOM    951  HB2 GLN A  55      19.786  -4.157  -4.909  1.00 92.10           H  
ATOM    952  HB3 GLN A  55      21.326  -4.610  -4.173  1.00 92.10           H  
ATOM    953  O   GLN A  55      22.538  -1.805  -3.422  1.00 92.10           O  
ATOM    954  CG  GLN A  55      19.618  -5.291  -3.073  1.00 92.10           C  
ATOM    955  HG2 GLN A  55      20.230  -5.468  -2.189  1.00 92.10           H  
ATOM    956  HG3 GLN A  55      18.653  -4.911  -2.737  1.00 92.10           H  
ATOM    957  CD  GLN A  55      19.391  -6.624  -3.781  1.00 92.10           C  
ATOM    958  NE2 GLN A  55      18.816  -7.593  -3.103  1.00 92.10           N  
ATOM    959 HE21 GLN A  55      18.514  -7.442  -2.152  1.00 92.10           H  
ATOM    960 HE22 GLN A  55      18.684  -8.463  -3.599  1.00 92.10           H  
ATOM    961  OE1 GLN A  55      19.725  -6.839  -4.936  1.00 92.10           O  
ATOM    962  N   GLU A  56      21.123  -1.395  -5.115  1.00 93.40           N  
ATOM    963  H   GLU A  56      20.234  -1.623  -5.537  1.00 93.40           H  
ATOM    964  CA  GLU A  56      21.994  -0.451  -5.825  1.00 93.40           C  
ATOM    965  HA  GLU A  56      22.959  -0.925  -6.007  1.00 93.40           H  
ATOM    966  C   GLU A  56      22.278   0.813  -4.992  1.00 93.40           C  
ATOM    967  CB  GLU A  56      21.369  -0.090  -7.186  1.00 93.40           C  
ATOM    968  HB2 GLU A  56      21.887   0.779  -7.593  1.00 93.40           H  
ATOM    969  HB3 GLU A  56      20.323   0.175  -7.035  1.00 93.40           H  
ATOM    970  O   GLU A  56      23.429   1.236  -4.898  1.00 93.40           O  
ATOM    971  CG  GLU A  56      21.477  -1.237  -8.211  1.00 93.40           C  
ATOM    972  HG2 GLU A  56      21.125  -2.163  -7.757  1.00 93.40           H  
ATOM    973  HG3 GLU A  56      22.531  -1.379  -8.451  1.00 93.40           H  
ATOM    974  CD  GLU A  56      20.692  -1.001  -9.518  1.00 93.40           C  
ATOM    975  OE1 GLU A  56      20.755  -1.893 -10.403  1.00 93.40           O  
ATOM    976  OE2 GLU A  56      20.003   0.035  -9.654  1.00 93.40           O  
ATOM    977  N   MET A  57      21.269   1.388  -4.327  1.00 91.85           N  
ATOM    978  H   MET A  57      20.338   1.021  -4.465  1.00 91.85           H  
ATOM    979  CA  MET A  57      21.445   2.553  -3.448  1.00 91.85           C  
ATOM    980  HA  MET A  57      21.975   3.331  -3.998  1.00 91.85           H  
ATOM    981  C   MET A  57      22.285   2.237  -2.208  1.00 91.85           C  
ATOM    982  CB  MET A  57      20.088   3.108  -2.996  1.00 91.85           C  
ATOM    983  HB2 MET A  57      19.446   2.290  -2.669  1.00 91.85           H  
ATOM    984  HB3 MET A  57      20.252   3.771  -2.147  1.00 91.85           H  
ATOM    985  O   MET A  57      23.149   3.031  -1.838  1.00 91.85           O  
ATOM    986  CG  MET A  57      19.386   3.924  -4.083  1.00 91.85           C  
ATOM    987  HG2 MET A  57      19.076   3.266  -4.896  1.00 91.85           H  
ATOM    988  HG3 MET A  57      20.099   4.642  -4.489  1.00 91.85           H  
ATOM    989  SD  MET A  57      17.947   4.857  -3.486  1.00 91.85           S  
ATOM    990  CE  MET A  57      16.833   3.503  -3.025  1.00 91.85           C  
ATOM    991  HE1 MET A  57      15.863   3.913  -2.741  1.00 91.85           H  
ATOM    992  HE2 MET A  57      16.704   2.830  -3.873  1.00 91.85           H  
ATOM    993  HE3 MET A  57      17.249   2.952  -2.182  1.00 91.85           H  
ATOM    994  N   LEU A  58      22.059   1.089  -1.563  1.00 92.75           N  
ATOM    995  H   LEU A  58      21.327   0.484  -1.907  1.00 92.75           H  
ATOM    996  CA  LEU A  58      22.847   0.641  -0.412  1.00 92.75           C  
ATOM    997  HA  LEU A  58      22.852   1.424   0.346  1.00 92.75           H  
ATOM    998  C   LEU A  58      24.303   0.402  -0.811  1.00 92.75           C  
ATOM    999  CB  LEU A  58      22.229  -0.642   0.172  1.00 92.75           C  
ATOM   1000  HB2 LEU A  58      21.956  -1.302  -0.652  1.00 92.75           H  
ATOM   1001  HB3 LEU A  58      22.978  -1.164   0.767  1.00 92.75           H  
ATOM   1002  O   LEU A  58      25.206   0.869  -0.117  1.00 92.75           O  
ATOM   1003  CG  LEU A  58      20.998  -0.383   1.057  1.00 92.75           C  
ATOM   1004  HG  LEU A  58      20.349   0.355   0.585  1.00 92.75           H  
ATOM   1005  CD1 LEU A  58      20.207  -1.676   1.241  1.00 92.75           C  
ATOM   1006 HD11 LEU A  58      19.334  -1.491   1.868  1.00 92.75           H  
ATOM   1007 HD12 LEU A  58      19.861  -2.034   0.272  1.00 92.75           H  
ATOM   1008 HD13 LEU A  58      20.830  -2.440   1.707  1.00 92.75           H  
ATOM   1009  CD2 LEU A  58      21.411   0.127   2.443  1.00 92.75           C  
ATOM   1010 HD21 LEU A  58      21.949   1.071   2.352  1.00 92.75           H  
ATOM   1011 HD22 LEU A  58      20.518   0.290   3.047  1.00 92.75           H  
ATOM   1012 HD23 LEU A  58      22.046  -0.607   2.937  1.00 92.75           H  
ATOM   1013  N   ALA A  59      24.529  -0.251  -1.954  1.00 93.51           N  
ATOM   1014  H   ALA A  59      23.744  -0.624  -2.469  1.00 93.51           H  
ATOM   1015  CA  ALA A  59      25.865  -0.454  -2.499  1.00 93.51           C  
ATOM   1016  HA  ALA A  59      26.470  -0.970  -1.755  1.00 93.51           H  
ATOM   1017  C   ALA A  59      26.555   0.886  -2.812  1.00 93.51           C  
ATOM   1018  CB  ALA A  59      25.755  -1.348  -3.740  1.00 93.51           C  
ATOM   1019  HB1 ALA A  59      25.307  -2.303  -3.467  1.00 93.51           H  
ATOM   1020  HB2 ALA A  59      25.138  -0.868  -4.499  1.00 93.51           H  
ATOM   1021  HB3 ALA A  59      26.750  -1.528  -4.148  1.00 93.51           H  
ATOM   1022  O   ALA A  59      27.707   1.086  -2.425  1.00 93.51           O  
ATOM   1023  N   ALA A  60      25.848   1.835  -3.435  1.00 93.78           N  
ATOM   1024  H   ALA A  60      24.924   1.607  -3.772  1.00 93.78           H  
ATOM   1025  CA  ALA A  60      26.376   3.169  -3.723  1.00 93.78           C  
ATOM   1026  HA  ALA A  60      27.301   3.060  -4.289  1.00 93.78           H  
ATOM   1027  C   ALA A  60      26.709   3.953  -2.441  1.00 93.78           C  
ATOM   1028  CB  ALA A  60      25.363   3.921  -4.595  1.00 93.78           C  
ATOM   1029  HB1 ALA A  60      25.181   3.362  -5.513  1.00 93.78           H  
ATOM   1030  HB2 ALA A  60      25.760   4.903  -4.851  1.00 93.78           H  
ATOM   1031  HB3 ALA A  60      24.422   4.043  -4.060  1.00 93.78           H  
ATOM   1032  O   ALA A  60      27.773   4.568  -2.353  1.00 93.78           O  
ATOM   1033  N   LYS A  61      25.842   3.891  -1.422  1.00 94.23           N  
ATOM   1034  H   LYS A  61      24.977   3.391  -1.571  1.00 94.23           H  
ATOM   1035  CA  LYS A  61      26.064   4.536  -0.121  1.00 94.23           C  
ATOM   1036  HA  LYS A  61      26.285   5.590  -0.292  1.00 94.23           H  
ATOM   1037  C   LYS A  61      27.281   3.948   0.594  1.00 94.23           C  
ATOM   1038  CB  LYS A  61      24.789   4.430   0.728  1.00 94.23           C  
ATOM   1039  HB2 LYS A  61      23.950   4.836   0.163  1.00 94.23           H  
ATOM   1040  HB3 LYS A  61      24.585   3.383   0.949  1.00 94.23           H  
ATOM   1041  O   LYS A  61      28.149   4.701   1.024  1.00 94.23           O  
ATOM   1042  CG  LYS A  61      24.932   5.216   2.038  1.00 94.23           C  
ATOM   1043  HG2 LYS A  61      25.105   6.268   1.811  1.00 94.23           H  
ATOM   1044  HG3 LYS A  61      25.785   4.834   2.599  1.00 94.23           H  
ATOM   1045  CD  LYS A  61      23.682   5.083   2.912  1.00 94.23           C  
ATOM   1046  HD2 LYS A  61      23.491   4.026   3.099  1.00 94.23           H  
ATOM   1047  HD3 LYS A  61      22.826   5.530   2.406  1.00 94.23           H  
ATOM   1048  CE  LYS A  61      23.962   5.800   4.234  1.00 94.23           C  
ATOM   1049  HE2 LYS A  61      24.116   6.862   4.041  1.00 94.23           H  
ATOM   1050  HE3 LYS A  61      24.897   5.408   4.633  1.00 94.23           H  
ATOM   1051  NZ  LYS A  61      22.887   5.589   5.227  1.00 94.23           N  
ATOM   1052  HZ1 LYS A  61      23.145   6.053   6.087  1.00 94.23           H  
ATOM   1053  HZ2 LYS A  61      22.005   5.948   4.891  1.00 94.23           H  
ATOM   1054  HZ3 LYS A  61      22.806   4.602   5.425  1.00 94.23           H  
ATOM   1055  N   GLN A  62      27.389   2.620   0.656  1.00 93.69           N  
ATOM   1056  H   GLN A  62      26.642   2.055   0.276  1.00 93.69           H  
ATOM   1057  CA  GLN A  62      28.556   1.946   1.233  1.00 93.69           C  
ATOM   1058  HA  GLN A  62      28.683   2.266   2.267  1.00 93.69           H  
ATOM   1059  C   GLN A  62      29.844   2.302   0.485  1.00 93.69           C  
ATOM   1060  CB  GLN A  62      28.356   0.426   1.198  1.00 93.69           C  
ATOM   1061  HB2 GLN A  62      27.967   0.129   0.223  1.00 93.69           H  
ATOM   1062  HB3 GLN A  62      29.321  -0.060   1.342  1.00 93.69           H  
ATOM   1063  O   GLN A  62      30.874   2.559   1.107  1.00 93.69           O  
ATOM   1064  CG  GLN A  62      27.418  -0.062   2.308  1.00 93.69           C  
ATOM   1065  HG2 GLN A  62      26.446   0.421   2.212  1.00 93.69           H  
ATOM   1066  HG3 GLN A  62      27.841   0.212   3.274  1.00 93.69           H  
ATOM   1067  CD  GLN A  62      27.213  -1.574   2.272  1.00 93.69           C  
ATOM   1068  NE2 GLN A  62      26.661  -2.150   3.317  1.00 93.69           N  
ATOM   1069 HE21 GLN A  62      26.391  -1.604   4.122  1.00 93.69           H  
ATOM   1070 HE22 GLN A  62      26.540  -3.151   3.254  1.00 93.69           H  
ATOM   1071  OE1 GLN A  62      27.538  -2.271   1.326  1.00 93.69           O  
ATOM   1072  N   GLN A  63      29.800   2.369  -0.848  1.00 94.66           N  
ATOM   1073  H   GLN A  63      28.952   2.100  -1.325  1.00 94.66           H  
ATOM   1074  CA  GLN A  63      30.954   2.776  -1.646  1.00 94.66           C  
ATOM   1075  HA  GLN A  63      31.795   2.137  -1.375  1.00 94.66           H  
ATOM   1076  C   GLN A  63      31.364   4.226  -1.354  1.00 94.66           C  
ATOM   1077  CB  GLN A  63      30.637   2.557  -3.130  1.00 94.66           C  
ATOM   1078  HB2 GLN A  63      30.292   1.533  -3.268  1.00 94.66           H  
ATOM   1079  HB3 GLN A  63      29.845   3.237  -3.442  1.00 94.66           H  
ATOM   1080  O   GLN A  63      32.555   4.508  -1.211  1.00 94.66           O  
ATOM   1081  CG  GLN A  63      31.877   2.773  -4.008  1.00 94.66           C  
ATOM   1082  HG2 GLN A  63      32.220   3.804  -3.917  1.00 94.66           H  
ATOM   1083  HG3 GLN A  63      32.674   2.114  -3.665  1.00 94.66           H  
ATOM   1084  CD  GLN A  63      31.615   2.492  -5.483  1.00 94.66           C  
ATOM   1085  NE2 GLN A  63      32.646   2.439  -6.297  1.00 94.66           N  
ATOM   1086 HE21 GLN A  63      32.417   2.242  -7.261  1.00 94.66           H  
ATOM   1087 HE22 GLN A  63      33.588   2.562  -5.954  1.00 94.66           H  
ATOM   1088  OE1 GLN A  63      30.504   2.324  -5.948  1.00 94.66           O  
ATOM   1089  N   GLN A  64      30.399   5.140  -1.228  1.00 94.59           N  
ATOM   1090  H   GLN A  64      29.442   4.857  -1.382  1.00 94.59           H  
ATOM   1091  CA  GLN A  64      30.657   6.534  -0.876  1.00 94.59           C  
ATOM   1092  HA  GLN A  64      31.383   6.936  -1.583  1.00 94.59           H  
ATOM   1093  C   GLN A  64      31.259   6.665   0.532  1.00 94.59           C  
ATOM   1094  CB  GLN A  64      29.354   7.334  -1.012  1.00 94.59           C  
ATOM   1095  HB2 GLN A  64      28.635   6.988  -0.269  1.00 94.59           H  
ATOM   1096  HB3 GLN A  64      28.936   7.163  -2.004  1.00 94.59           H  
ATOM   1097  O   GLN A  64      32.228   7.403   0.707  1.00 94.59           O  
ATOM   1098  CG  GLN A  64      29.586   8.841  -0.832  1.00 94.59           C  
ATOM   1099  HG2 GLN A  64      30.008   9.033   0.154  1.00 94.59           H  
ATOM   1100  HG3 GLN A  64      30.295   9.187  -1.584  1.00 94.59           H  
ATOM   1101  CD  GLN A  64      28.306   9.661  -0.956  1.00 94.59           C  
ATOM   1102  NE2 GLN A  64      28.398  10.971  -0.898  1.00 94.59           N  
ATOM   1103 HE21 GLN A  64      27.520  11.465  -0.964  1.00 94.59           H  
ATOM   1104 HE22 GLN A  64      29.287  11.424  -0.740  1.00 94.59           H  
ATOM   1105  OE1 GLN A  64      27.203   9.166  -1.101  1.00 94.59           O  
ATOM   1106  N   GLU A  65      30.735   5.928   1.514  1.00 95.39           N  
ATOM   1107  H   GLU A  65      29.911   5.378   1.317  1.00 95.39           H  
ATOM   1108  CA  GLU A  65      31.257   5.899   2.886  1.00 95.39           C  
ATOM   1109  HA  GLU A  65      31.298   6.915   3.279  1.00 95.39           H  
ATOM   1110  C   GLU A  65      32.687   5.345   2.936  1.00 95.39           C  
ATOM   1111  CB  GLU A  65      30.324   5.072   3.787  1.00 95.39           C  
ATOM   1112  HB2 GLU A  65      30.843   4.845   4.718  1.00 95.39           H  
ATOM   1113  HB3 GLU A  65      30.087   4.133   3.285  1.00 95.39           H  
ATOM   1114  O   GLU A  65      33.560   5.958   3.551  1.00 95.39           O  
ATOM   1115  CG  GLU A  65      29.029   5.830   4.130  1.00 95.39           C  
ATOM   1116  HG2 GLU A  65      28.563   6.182   3.209  1.00 95.39           H  
ATOM   1117  HG3 GLU A  65      29.293   6.709   4.718  1.00 95.39           H  
ATOM   1118  CD  GLU A  65      28.002   4.989   4.912  1.00 95.39           C  
ATOM   1119  OE1 GLU A  65      26.923   5.549   5.229  1.00 95.39           O  
ATOM   1120  OE2 GLU A  65      28.260   3.792   5.166  1.00 95.39           O  
ATOM   1121  N   MET A  66      32.970   4.250   2.223  1.00 94.85           N  
ATOM   1122  H   MET A  66      32.210   3.767   1.764  1.00 94.85           H  
ATOM   1123  CA  MET A  66      34.325   3.696   2.130  1.00 94.85           C  
ATOM   1124  HA  MET A  66      34.695   3.506   3.138  1.00 94.85           H  
ATOM   1125  C   MET A  66      35.311   4.668   1.471  1.00 94.85           C  
ATOM   1126  CB  MET A  66      34.320   2.375   1.350  1.00 94.85           C  
ATOM   1127  HB2 MET A  66      33.738   2.484   0.435  1.00 94.85           H  
ATOM   1128  HB3 MET A  66      35.347   2.138   1.074  1.00 94.85           H  
ATOM   1129  O   MET A  66      36.432   4.829   1.956  1.00 94.85           O  
ATOM   1130  CG  MET A  66      33.786   1.200   2.174  1.00 94.85           C  
ATOM   1131  HG2 MET A  66      34.244   1.235   3.163  1.00 94.85           H  
ATOM   1132  HG3 MET A  66      32.708   1.297   2.301  1.00 94.85           H  
ATOM   1133  SD  MET A  66      34.169  -0.421   1.452  1.00 94.85           S  
ATOM   1134  CE  MET A  66      33.143  -0.372  -0.041  1.00 94.85           C  
ATOM   1135  HE1 MET A  66      33.495   0.413  -0.710  1.00 94.85           H  
ATOM   1136  HE2 MET A  66      32.107  -0.175   0.236  1.00 94.85           H  
ATOM   1137  HE3 MET A  66      33.200  -1.333  -0.552  1.00 94.85           H  
ATOM   1138  N   LEU A  67      34.916   5.339   0.383  1.00 95.67           N  
ATOM   1139  H   LEU A  67      33.989   5.163   0.023  1.00 95.67           H  
ATOM   1140  CA  LEU A  67      35.759   6.338  -0.282  1.00 95.67           C  
ATOM   1141  HA  LEU A  67      36.736   5.898  -0.482  1.00 95.67           H  
ATOM   1142  C   LEU A  67      36.010   7.558   0.612  1.00 95.67           C  
ATOM   1143  CB  LEU A  67      35.107   6.768  -1.609  1.00 95.67           C  
ATOM   1144  HB2 LEU A  67      34.056   6.986  -1.420  1.00 95.67           H  
ATOM   1145  HB3 LEU A  67      35.577   7.691  -1.949  1.00 95.67           H  
ATOM   1146  O   LEU A  67      37.136   8.055   0.658  1.00 95.67           O  
ATOM   1147  CG  LEU A  67      35.215   5.729  -2.739  1.00 95.67           C  
ATOM   1148  HG  LEU A  67      34.885   4.752  -2.385  1.00 95.67           H  
ATOM   1149  CD1 LEU A  67      34.321   6.155  -3.905  1.00 95.67           C  
ATOM   1150 HD11 LEU A  67      34.378   5.418  -4.705  1.00 95.67           H  
ATOM   1151 HD12 LEU A  67      34.631   7.129  -4.284  1.00 95.67           H  
ATOM   1152 HD13 LEU A  67      33.288   6.214  -3.563  1.00 95.67           H  
ATOM   1153  CD2 LEU A  67      36.649   5.599  -3.265  1.00 95.67           C  
ATOM   1154 HD21 LEU A  67      37.300   5.212  -2.480  1.00 95.67           H  
ATOM   1155 HD22 LEU A  67      37.016   6.570  -3.597  1.00 95.67           H  
ATOM   1156 HD23 LEU A  67      36.668   4.901  -4.102  1.00 95.67           H  
ATOM   1157  N   ALA A  68      34.992   8.022   1.342  1.00 95.16           N  
ATOM   1158  H   ALA A  68      34.088   7.581   1.252  1.00 95.16           H  
ATOM   1159  CA  ALA A  68      35.124   9.122   2.291  1.00 95.16           C  
ATOM   1160  HA  ALA A  68      35.566   9.976   1.777  1.00 95.16           H  
ATOM   1161  C   ALA A  68      36.059   8.755   3.453  1.00 95.16           C  
ATOM   1162  CB  ALA A  68      33.730   9.526   2.783  1.00 95.16           C  
ATOM   1163  HB1 ALA A  68      33.253   8.689   3.294  1.00 95.16           H  
ATOM   1164  HB2 ALA A  68      33.110   9.822   1.936  1.00 95.16           H  
ATOM   1165  HB3 ALA A  68      33.813  10.364   3.475  1.00 95.16           H  
ATOM   1166  O   ALA A  68      36.962   9.528   3.770  1.00 95.16           O  
ATOM   1167  N   ALA A  69      35.903   7.559   4.030  1.00 94.95           N  
ATOM   1168  H   ALA A  69      35.122   6.984   3.749  1.00 94.95           H  
ATOM   1169  CA  ALA A  69      36.769   7.055   5.093  1.00 94.95           C  
ATOM   1170  HA  ALA A  69      36.757   7.762   5.922  1.00 94.95           H  
ATOM   1171  C   ALA A  69      38.224   6.917   4.624  1.00 94.95           C  
ATOM   1172  CB  ALA A  69      36.209   5.717   5.587  1.00 94.95           C  
ATOM   1173  HB1 ALA A  69      36.843   5.324   6.382  1.00 94.95           H  
ATOM   1174  HB2 ALA A  69      36.172   4.995   4.770  1.00 94.95           H  
ATOM   1175  HB3 ALA A  69      35.202   5.861   5.977  1.00 94.95           H  
ATOM   1176  O   ALA A  69      39.137   7.407   5.288  1.00 94.95           O  
ATOM   1177  N   LYS A  70      38.445   6.329   3.440  1.00 96.35           N  
ATOM   1178  H   LYS A  70      37.656   5.924   2.957  1.00 96.35           H  
ATOM   1179  CA  LYS A  70      39.782   6.202   2.848  1.00 96.35           C  
ATOM   1180  HA  LYS A  70      40.424   5.678   3.557  1.00 96.35           H  
ATOM   1181  C   LYS A  70      40.425   7.569   2.610  1.00 96.35           C  
ATOM   1182  CB  LYS A  70      39.685   5.376   1.559  1.00 96.35           C  
ATOM   1183  HB2 LYS A  70      39.217   4.418   1.787  1.00 96.35           H  
ATOM   1184  HB3 LYS A  70      39.067   5.902   0.831  1.00 96.35           H  
ATOM   1185  O   LYS A  70      41.573   7.777   2.988  1.00 96.35           O  
ATOM   1186  CG  LYS A  70      41.076   5.123   0.969  1.00 96.35           C  
ATOM   1187  HG2 LYS A  70      41.697   4.620   1.710  1.00 96.35           H  
ATOM   1188  HG3 LYS A  70      41.538   6.076   0.712  1.00 96.35           H  
ATOM   1189  CD  LYS A  70      40.999   4.263  -0.293  1.00 96.35           C  
ATOM   1190  HD2 LYS A  70      40.614   3.275  -0.042  1.00 96.35           H  
ATOM   1191  HD3 LYS A  70      40.344   4.746  -1.019  1.00 96.35           H  
ATOM   1192  CE  LYS A  70      42.417   4.162  -0.857  1.00 96.35           C  
ATOM   1193  HE2 LYS A  70      42.784   5.175  -1.022  1.00 96.35           H  
ATOM   1194  HE3 LYS A  70      43.067   3.707  -0.110  1.00 96.35           H  
ATOM   1195  NZ  LYS A  70      42.461   3.411  -2.130  1.00 96.35           N  
ATOM   1196  HZ1 LYS A  70      43.413   3.410  -2.468  1.00 96.35           H  
ATOM   1197  HZ2 LYS A  70      41.884   3.880  -2.814  1.00 96.35           H  
ATOM   1198  HZ3 LYS A  70      42.143   2.462  -1.995  1.00 96.35           H  
ATOM   1199  N   ARG A  71      39.678   8.523   2.043  1.00 95.67           N  
ATOM   1200  H   ARG A  71      38.742   8.279   1.751  1.00 95.67           H  
ATOM   1201  CA  ARG A  71      40.165   9.890   1.810  1.00 95.67           C  
ATOM   1202  HA  ARG A  71      41.092   9.834   1.239  1.00 95.67           H  
ATOM   1203  C   ARG A  71      40.504  10.604   3.117  1.00 95.67           C  
ATOM   1204  CB  ARG A  71      39.116  10.662   1.001  1.00 95.67           C  
ATOM   1205  HB2 ARG A  71      38.201  10.757   1.585  1.00 95.67           H  
ATOM   1206  HB3 ARG A  71      38.894  10.100   0.094  1.00 95.67           H  
ATOM   1207  O   ARG A  71      41.522  11.285   3.187  1.00 95.67           O  
ATOM   1208  CG  ARG A  71      39.622  12.054   0.607  1.00 95.67           C  
ATOM   1209  HG2 ARG A  71      40.548  11.954   0.040  1.00 95.67           H  
ATOM   1210  HG3 ARG A  71      39.812  12.650   1.500  1.00 95.67           H  
ATOM   1211  CD  ARG A  71      38.574  12.767  -0.247  1.00 95.67           C  
ATOM   1212  HD2 ARG A  71      37.664  12.878   0.342  1.00 95.67           H  
ATOM   1213  HD3 ARG A  71      38.359  12.154  -1.122  1.00 95.67           H  
ATOM   1214  NE  ARG A  71      39.056  14.091  -0.677  1.00 95.67           N  
ATOM   1215  HE  ARG A  71      39.990  14.341  -0.386  1.00 95.67           H  
ATOM   1216  NH1 ARG A  71      37.177  14.720  -1.831  1.00 95.67           N  
ATOM   1217 HH11 ARG A  71      36.748  13.844  -1.572  1.00 95.67           H  
ATOM   1218 HH12 ARG A  71      36.675  15.394  -2.391  1.00 95.67           H  
ATOM   1219  NH2 ARG A  71      38.928  16.103  -1.731  1.00 95.67           N  
ATOM   1220 HH21 ARG A  71      39.865  16.319  -1.423  1.00 95.67           H  
ATOM   1221 HH22 ARG A  71      38.410  16.777  -2.276  1.00 95.67           H  
ATOM   1222  CZ  ARG A  71      38.388  14.962  -1.408  1.00 95.67           C  
ATOM   1223  N   GLN A  72      39.673  10.449   4.146  1.00 95.79           N  
ATOM   1224  H   GLN A  72      38.829   9.908   4.017  1.00 95.79           H  
ATOM   1225  CA  GLN A  72      39.929  11.032   5.460  1.00 95.79           C  
ATOM   1226  HA  GLN A  72      40.087  12.103   5.332  1.00 95.79           H  
ATOM   1227  C   GLN A  72      41.203  10.451   6.085  1.00 95.79           C  
ATOM   1228  CB  GLN A  72      38.701  10.813   6.359  1.00 95.79           C  
ATOM   1229  HB2 GLN A  72      38.551   9.744   6.515  1.00 95.79           H  
ATOM   1230  HB3 GLN A  72      37.817  11.208   5.860  1.00 95.79           H  
ATOM   1231  O   GLN A  72      42.041  11.205   6.576  1.00 95.79           O  
ATOM   1232  CG  GLN A  72      38.843  11.494   7.728  1.00 95.79           C  
ATOM   1233  HG2 GLN A  72      39.700  11.078   8.257  1.00 95.79           H  
ATOM   1234  HG3 GLN A  72      37.955  11.276   8.322  1.00 95.79           H  
ATOM   1235  CD  GLN A  72      38.991  13.011   7.640  1.00 95.79           C  
ATOM   1236  NE2 GLN A  72      39.589  13.632   8.631  1.00 95.79           N  
ATOM   1237 HE21 GLN A  72      39.989  13.099   9.390  1.00 95.79           H  
ATOM   1238 HE22 GLN A  72      39.678  14.634   8.545  1.00 95.79           H  
ATOM   1239  OE1 GLN A  72      38.578  13.668   6.696  1.00 95.79           O  
ATOM   1240  N   GLN A  73      41.381   9.132   6.004  1.00 95.53           N  
ATOM   1241  H   GLN A  73      40.639   8.565   5.618  1.00 95.53           H  
ATOM   1242  CA  GLN A  73      42.578   8.451   6.490  1.00 95.53           C  
ATOM   1243  HA  GLN A  73      42.711   8.697   7.543  1.00 95.53           H  
ATOM   1244  C   GLN A  73      43.841   8.903   5.738  1.00 95.53           C  
ATOM   1245  CB  GLN A  73      42.351   6.938   6.358  1.00 95.53           C  
ATOM   1246  HB2 GLN A  73      42.274   6.676   5.303  1.00 95.53           H  
ATOM   1247  HB3 GLN A  73      41.413   6.676   6.849  1.00 95.53           H  
ATOM   1248  O   GLN A  73      44.873   9.145   6.360  1.00 95.53           O  
ATOM   1249  CG  GLN A  73      43.479   6.121   7.001  1.00 95.53           C  
ATOM   1250  HG2 GLN A  73      44.431   6.405   6.553  1.00 95.53           H  
ATOM   1251  HG3 GLN A  73      43.518   6.342   8.068  1.00 95.53           H  
ATOM   1252  CD  GLN A  73      43.306   4.617   6.812  1.00 95.53           C  
ATOM   1253  NE2 GLN A  73      44.194   3.810   7.353  1.00 95.53           N  
ATOM   1254 HE21 GLN A  73      43.990   2.828   7.236  1.00 95.53           H  
ATOM   1255 HE22 GLN A  73      44.869   4.154   8.021  1.00 95.53           H  
ATOM   1256  OE1 GLN A  73      42.397   4.118   6.174  1.00 95.53           O  
ATOM   1257  N   GLU A  74      43.777   9.050   4.412  1.00 96.15           N  
ATOM   1258  H   GLU A  74      42.929   8.776   3.937  1.00 96.15           H  
ATOM   1259  CA  GLU A  74      44.892   9.555   3.599  1.00 96.15           C  
ATOM   1260  HA  GLU A  74      45.776   8.944   3.781  1.00 96.15           H  
ATOM   1261  C   GLU A  74      45.267  10.998   3.973  1.00 96.15           C  
ATOM   1262  CB  GLU A  74      44.534   9.465   2.106  1.00 96.15           C  
ATOM   1263  HB2 GLU A  74      45.232  10.079   1.536  1.00 96.15           H  
ATOM   1264  HB3 GLU A  74      43.529   9.862   1.959  1.00 96.15           H  
ATOM   1265  O   GLU A  74      46.449  11.296   4.155  1.00 96.15           O  
ATOM   1266  CG  GLU A  74      44.614   8.025   1.566  1.00 96.15           C  
ATOM   1267  HG2 GLU A  74      45.655   7.706   1.597  1.00 96.15           H  
ATOM   1268  HG3 GLU A  74      44.051   7.361   2.223  1.00 96.15           H  
ATOM   1269  CD  GLU A  74      44.080   7.868   0.129  1.00 96.15           C  
ATOM   1270  OE1 GLU A  74      44.101   6.715  -0.373  1.00 96.15           O  
ATOM   1271  OE2 GLU A  74      43.632   8.870  -0.474  1.00 96.15           O  
ATOM   1272  N   LEU A  75      44.274  11.876   4.153  1.00 95.71           N  
ATOM   1273  H   LEU A  75      43.328  11.564   3.989  1.00 95.71           H  
ATOM   1274  CA  LEU A  75      44.490  13.262   4.582  1.00 95.71           C  
ATOM   1275  HA  LEU A  75      45.200  13.735   3.905  1.00 95.71           H  
ATOM   1276  C   LEU A  75      45.104  13.341   5.984  1.00 95.71           C  
ATOM   1277  CB  LEU A  75      43.152  14.023   4.553  1.00 95.71           C  
ATOM   1278  HB2 LEU A  75      42.399  13.419   5.061  1.00 95.71           H  
ATOM   1279  HB3 LEU A  75      43.262  14.948   5.119  1.00 95.71           H  
ATOM   1280  O   LEU A  75      46.019  14.133   6.213  1.00 95.71           O  
ATOM   1281  CG  LEU A  75      42.647  14.380   3.146  1.00 95.71           C  
ATOM   1282  HG  LEU A  75      42.649  13.497   2.507  1.00 95.71           H  
ATOM   1283  CD1 LEU A  75      41.214  14.912   3.239  1.00 95.71           C  
ATOM   1284 HD11 LEU A  75      40.574  14.144   3.675  1.00 95.71           H  
ATOM   1285 HD12 LEU A  75      40.843  15.160   2.245  1.00 95.71           H  
ATOM   1286 HD13 LEU A  75      41.185  15.797   3.874  1.00 95.71           H  
ATOM   1287  CD2 LEU A  75      43.508  15.459   2.483  1.00 95.71           C  
ATOM   1288 HD21 LEU A  75      43.553  16.346   3.114  1.00 95.71           H  
ATOM   1289 HD22 LEU A  75      44.518  15.083   2.322  1.00 95.71           H  
ATOM   1290 HD23 LEU A  75      43.089  15.723   1.512  1.00 95.71           H  
ATOM   1291  N   GLU A  76      44.634  12.518   6.921  1.00 96.44           N  
ATOM   1292  H   GLU A  76      43.857  11.914   6.695  1.00 96.44           H  
ATOM   1293  CA  GLU A  76      45.181  12.466   8.277  1.00 96.44           C  
ATOM   1294  HA  GLU A  76      45.193  13.476   8.687  1.00 96.44           H  
ATOM   1295  C   GLU A  76      46.627  11.960   8.284  1.00 96.44           C  
ATOM   1296  CB  GLU A  76      44.271  11.608   9.160  1.00 96.44           C  
ATOM   1297  HB2 GLU A  76      43.265  12.026   9.125  1.00 96.44           H  
ATOM   1298  HB3 GLU A  76      44.247  10.585   8.783  1.00 96.44           H  
ATOM   1299  O   GLU A  76      47.493  12.583   8.900  1.00 96.44           O  
ATOM   1300  CG  GLU A  76      44.767  11.615  10.612  1.00 96.44           C  
ATOM   1301  HG2 GLU A  76      45.729  11.106  10.661  1.00 96.44           H  
ATOM   1302  HG3 GLU A  76      44.916  12.649  10.922  1.00 96.44           H  
ATOM   1303  CD  GLU A  76      43.802  10.937  11.589  1.00 96.44           C  
ATOM   1304  OE1 GLU A  76      44.057  11.097  12.803  1.00 96.44           O  
ATOM   1305  OE2 GLU A  76      42.835  10.289  11.128  1.00 96.44           O  
ATOM   1306  N   GLN A  77      46.924  10.894   7.536  1.00 95.29           N  
ATOM   1307  H   GLN A  77      46.175  10.422   7.050  1.00 95.29           H  
ATOM   1308  CA  GLN A  77      48.294  10.405   7.388  1.00 95.29           C  
ATOM   1309  HA  GLN A  77      48.700  10.179   8.373  1.00 95.29           H  
ATOM   1310  C   GLN A  77      49.208  11.449   6.744  1.00 95.29           C  
ATOM   1311  CB  GLN A  77      48.318   9.141   6.528  1.00 95.29           C  
ATOM   1312  HB2 GLN A  77      49.349   8.949   6.234  1.00 95.29           H  
ATOM   1313  HB3 GLN A  77      47.728   9.298   5.625  1.00 95.29           H  
ATOM   1314  O   GLN A  77      50.348  11.613   7.177  1.00 95.29           O  
ATOM   1315  CG  GLN A  77      47.800   7.909   7.274  1.00 95.29           C  
ATOM   1316  HG2 GLN A  77      46.775   8.076   7.605  1.00 95.29           H  
ATOM   1317  HG3 GLN A  77      48.413   7.734   8.158  1.00 95.29           H  
ATOM   1318  CD  GLN A  77      47.851   6.667   6.394  1.00 95.29           C  
ATOM   1319  NE2 GLN A  77      47.100   5.645   6.736  1.00 95.29           N  
ATOM   1320 HE21 GLN A  77      47.113   4.841   6.126  1.00 95.29           H  
ATOM   1321 HE22 GLN A  77      46.484   5.739   7.531  1.00 95.29           H  
ATOM   1322  OE1 GLN A  77      48.594   6.578   5.423  1.00 95.29           O  
ATOM   1323  N   GLN A  78      48.735  12.165   5.721  1.00 95.26           N  
ATOM   1324  H   GLN A  78      47.808  11.967   5.372  1.00 95.26           H  
ATOM   1325  CA  GLN A  78      49.504  13.237   5.093  1.00 95.26           C  
ATOM   1326  HA  GLN A  78      50.464  12.834   4.770  1.00 95.26           H  
ATOM   1327  C   GLN A  78      49.789  14.365   6.090  1.00 95.26           C  
ATOM   1328  CB  GLN A  78      48.749  13.749   3.860  1.00 95.26           C  
ATOM   1329  HB2 GLN A  78      48.546  12.908   3.196  1.00 95.26           H  
ATOM   1330  HB3 GLN A  78      47.799  14.187   4.166  1.00 95.26           H  
ATOM   1331  O   GLN A  78      50.925  14.832   6.176  1.00 95.26           O  
ATOM   1332  CG  GLN A  78      49.569  14.795   3.091  1.00 95.26           C  
ATOM   1333  HG2 GLN A  78      49.777  15.649   3.737  1.00 95.26           H  
ATOM   1334  HG3 GLN A  78      50.520  14.355   2.790  1.00 95.26           H  
ATOM   1335  CD  GLN A  78      48.862  15.318   1.847  1.00 95.26           C  
ATOM   1336  NE2 GLN A  78      49.495  16.202   1.107  1.00 95.26           N  
ATOM   1337 HE21 GLN A  78      50.402  16.550   1.385  1.00 95.26           H  
ATOM   1338 HE22 GLN A  78      48.992  16.540   0.300  1.00 95.26           H  
ATOM   1339  OE1 GLN A  78      47.747  14.964   1.508  1.00 95.26           O  
ATOM   1340  N   ARG A  79      48.785  14.763   6.878  1.00 96.22           N  
ATOM   1341  H   ARG A  79      47.878  14.341   6.740  1.00 96.22           H  
ATOM   1342  CA  ARG A  79      48.931  15.784   7.918  1.00 96.22           C  
ATOM   1343  HA  ARG A  79      49.327  16.691   7.462  1.00 96.22           H  
ATOM   1344  C   ARG A  79      49.945  15.370   8.986  1.00 96.22           C  
ATOM   1345  CB  ARG A  79      47.550  16.083   8.516  1.00 96.22           C  
ATOM   1346  HB2 ARG A  79      47.155  15.183   8.987  1.00 96.22           H  
ATOM   1347  HB3 ARG A  79      46.872  16.381   7.717  1.00 96.22           H  
ATOM   1348  O   ARG A  79      50.801  16.176   9.331  1.00 96.22           O  
ATOM   1349  CG  ARG A  79      47.619  17.206   9.556  1.00 96.22           C  
ATOM   1350  HG2 ARG A  79      48.302  16.926  10.358  1.00 96.22           H  
ATOM   1351  HG3 ARG A  79      47.980  18.121   9.086  1.00 96.22           H  
ATOM   1352  CD  ARG A  79      46.239  17.451  10.163  1.00 96.22           C  
ATOM   1353  HD2 ARG A  79      45.861  16.508  10.559  1.00 96.22           H  
ATOM   1354  HD3 ARG A  79      45.567  17.807   9.382  1.00 96.22           H  
ATOM   1355  NE  ARG A  79      46.325  18.440  11.250  1.00 96.22           N  
ATOM   1356  HE  ARG A  79      47.243  18.810  11.448  1.00 96.22           H  
ATOM   1357  NH1 ARG A  79      44.135  18.342  11.927  1.00 96.22           N  
ATOM   1358 HH11 ARG A  79      43.406  18.612  12.572  1.00 96.22           H  
ATOM   1359 HH12 ARG A  79      43.967  17.631  11.230  1.00 96.22           H  
ATOM   1360  NH2 ARG A  79      45.571  19.684  12.993  1.00 96.22           N  
ATOM   1361 HH21 ARG A  79      44.842  19.935  13.647  1.00 96.22           H  
ATOM   1362 HH22 ARG A  79      46.507  20.039  13.131  1.00 96.22           H  
ATOM   1363  CZ  ARG A  79      45.344  18.818  12.048  1.00 96.22           C  
ATOM   1364  N   GLN A  80      49.878  14.134   9.482  1.00 95.75           N  
ATOM   1365  H   GLN A  80      49.125  13.534   9.177  1.00 95.75           H  
ATOM   1366  CA  GLN A  80      50.822  13.625  10.484  1.00 95.75           C  
ATOM   1367  HA  GLN A  80      50.823  14.289  11.348  1.00 95.75           H  
ATOM   1368  C   GLN A  80      52.260  13.583   9.951  1.00 95.75           C  
ATOM   1369  CB  GLN A  80      50.394  12.224  10.943  1.00 95.75           C  
ATOM   1370  HB2 GLN A  80      50.202  11.603  10.068  1.00 95.75           H  
ATOM   1371  HB3 GLN A  80      51.214  11.776  11.504  1.00 95.75           H  
ATOM   1372  O   GLN A  80      53.178  14.008  10.647  1.00 95.75           O  
ATOM   1373  CG  GLN A  80      49.150  12.233  11.848  1.00 95.75           C  
ATOM   1374  HG2 GLN A  80      48.324  12.733  11.341  1.00 95.75           H  
ATOM   1375  HG3 GLN A  80      49.372  12.787  12.760  1.00 95.75           H  
ATOM   1376  CD  GLN A  80      48.700  10.824  12.232  1.00 95.75           C  
ATOM   1377  NE2 GLN A  80      47.566  10.673  12.881  1.00 95.75           N  
ATOM   1378 HE21 GLN A  80      46.928  11.438  13.044  1.00 95.75           H  
ATOM   1379 HE22 GLN A  80      47.275   9.726  13.076  1.00 95.75           H  
ATOM   1380  OE1 GLN A  80      49.349   9.828  11.948  1.00 95.75           O  
ATOM   1381  N   ARG A  81      52.465  13.130   8.705  1.00 96.36           N  
ATOM   1382  H   ARG A  81      51.670  12.783   8.188  1.00 96.36           H  
ATOM   1383  CA  ARG A  81      53.797  13.118   8.072  1.00 96.36           C  
ATOM   1384  HA  ARG A  81      54.499  12.584   8.712  1.00 96.36           H  
ATOM   1385  C   ARG A  81      54.369  14.521   7.908  1.00 96.36           C  
ATOM   1386  CB  ARG A  81      53.734  12.443   6.698  1.00 96.36           C  
ATOM   1387  HB2 ARG A  81      52.926  12.894   6.121  1.00 96.36           H  
ATOM   1388  HB3 ARG A  81      54.672  12.628   6.174  1.00 96.36           H  
ATOM   1389  O   ARG A  81      55.551  14.728   8.161  1.00 96.36           O  
ATOM   1390  CG  ARG A  81      53.528  10.927   6.782  1.00 96.36           C  
ATOM   1391  HG2 ARG A  81      54.374  10.462   7.288  1.00 96.36           H  
ATOM   1392  HG3 ARG A  81      52.628  10.710   7.359  1.00 96.36           H  
ATOM   1393  CD  ARG A  81      53.397  10.360   5.363  1.00 96.36           C  
ATOM   1394  HD2 ARG A  81      54.393  10.118   4.990  1.00 96.36           H  
ATOM   1395  HD3 ARG A  81      52.960  11.123   4.719  1.00 96.36           H  
ATOM   1396  NE  ARG A  81      52.527   9.170   5.316  1.00 96.36           N  
ATOM   1397  HE  ARG A  81      52.099   8.889   6.187  1.00 96.36           H  
ATOM   1398  NH1 ARG A  81      52.687   8.808   3.061  1.00 96.36           N  
ATOM   1399 HH11 ARG A  81      52.378   8.327   2.228  1.00 96.36           H  
ATOM   1400 HH12 ARG A  81      53.393   9.529   3.019  1.00 96.36           H  
ATOM   1401  NH2 ARG A  81      51.264   7.580   4.260  1.00 96.36           N  
ATOM   1402 HH21 ARG A  81      50.963   7.115   3.415  1.00 96.36           H  
ATOM   1403 HH22 ARG A  81      50.723   7.394   5.092  1.00 96.36           H  
ATOM   1404  CZ  ARG A  81      52.166   8.521   4.223  1.00 96.36           C  
ATOM   1405  N   GLU A  82      53.546  15.476   7.484  1.00 95.93           N  
ATOM   1406  H   GLU A  82      52.592  15.239   7.251  1.00 95.93           H  
ATOM   1407  CA  GLU A  82      53.983  16.865   7.330  1.00 95.93           C  
ATOM   1408  HA  GLU A  82      54.893  16.877   6.730  1.00 95.93           H  
ATOM   1409  C   GLU A  82      54.335  17.490   8.685  1.00 95.93           C  
ATOM   1410  CB  GLU A  82      52.899  17.653   6.581  1.00 95.93           C  
ATOM   1411  HB2 GLU A  82      52.681  17.148   5.640  1.00 95.93           H  
ATOM   1412  HB3 GLU A  82      51.985  17.656   7.175  1.00 95.93           H  
ATOM   1413  O   GLU A  82      55.369  18.141   8.804  1.00 95.93           O  
ATOM   1414  CG  GLU A  82      53.290  19.107   6.279  1.00 95.93           C  
ATOM   1415  HG2 GLU A  82      52.472  19.568   5.725  1.00 95.93           H  
ATOM   1416  HG3 GLU A  82      53.378  19.639   7.226  1.00 95.93           H  
ATOM   1417  CD  GLU A  82      54.589  19.268   5.465  1.00 95.93           C  
ATOM   1418  OE1 GLU A  82      55.215  20.345   5.604  1.00 95.93           O  
ATOM   1419  OE2 GLU A  82      54.951  18.348   4.688  1.00 95.93           O  
ATOM   1420  N   GLN A  83      53.541  17.224   9.726  1.00 94.91           N  
ATOM   1421  H   GLN A  83      52.696  16.691   9.576  1.00 94.91           H  
ATOM   1422  CA  GLN A  83      53.842  17.683  11.080  1.00 94.91           C  
ATOM   1423  HA  GLN A  83      53.966  18.766  11.051  1.00 94.91           H  
ATOM   1424  C   GLN A  83      55.161  17.095  11.607  1.00 94.91           C  
ATOM   1425  CB  GLN A  83      52.654  17.362  11.995  1.00 94.91           C  
ATOM   1426  HB2 GLN A  83      51.752  17.816  11.582  1.00 94.91           H  
ATOM   1427  HB3 GLN A  83      52.511  16.283  12.057  1.00 94.91           H  
ATOM   1428  O   GLN A  83      56.019  17.848  12.056  1.00 94.91           O  
ATOM   1429  CG  GLN A  83      52.902  17.926  13.398  1.00 94.91           C  
ATOM   1430  HG2 GLN A  83      53.791  17.454  13.817  1.00 94.91           H  
ATOM   1431  HG3 GLN A  83      53.089  18.998  13.335  1.00 94.91           H  
ATOM   1432  CD  GLN A  83      51.760  17.695  14.374  1.00 94.91           C  
ATOM   1433  NE2 GLN A  83      52.024  17.923  15.639  1.00 94.91           N  
ATOM   1434 HE21 GLN A  83      51.324  17.677  16.325  1.00 94.91           H  
ATOM   1435 HE22 GLN A  83      52.993  18.032  15.900  1.00 94.91           H  
ATOM   1436  OE1 GLN A  83      50.641  17.326  14.030  1.00 94.91           O  
ATOM   1437  N   GLN A  84      55.368  15.778  11.491  1.00 95.11           N  
ATOM   1438  H   GLN A  84      54.626  15.200  11.124  1.00 95.11           H  
ATOM   1439  CA  GLN A  84      56.623  15.131  11.906  1.00 95.11           C  
ATOM   1440  HA  GLN A  84      56.784  15.299  12.971  1.00 95.11           H  
ATOM   1441  C   GLN A  84      57.833  15.706  11.166  1.00 95.11           C  
ATOM   1442  CB  GLN A  84      56.543  13.623  11.632  1.00 95.11           C  
ATOM   1443  HB2 GLN A  84      57.544  13.197  11.686  1.00 95.11           H  
ATOM   1444  HB3 GLN A  84      56.152  13.457  10.628  1.00 95.11           H  
ATOM   1445  O   GLN A  84      58.860  15.996  11.773  1.00 95.11           O  
ATOM   1446  CG  GLN A  84      55.665  12.904  12.660  1.00 95.11           C  
ATOM   1447  HG2 GLN A  84      56.133  12.983  13.641  1.00 95.11           H  
ATOM   1448  HG3 GLN A  84      54.689  13.385  12.715  1.00 95.11           H  
ATOM   1449  CD  GLN A  84      55.452  11.429  12.336  1.00 95.11           C  
ATOM   1450  NE2 GLN A  84      54.746  10.715  13.184  1.00 95.11           N  
ATOM   1451 HE21 GLN A  84      54.638   9.736  12.960  1.00 95.11           H  
ATOM   1452 HE22 GLN A  84      54.394  11.143  14.028  1.00 95.11           H  
ATOM   1453  OE1 GLN A  84      55.876  10.881  11.329  1.00 95.11           O  
ATOM   1454  N   ARG A  85      57.702  15.932   9.855  1.00 96.07           N  
ATOM   1455  H   ARG A  85      56.839  15.658   9.408  1.00 96.07           H  
ATOM   1456  CA  ARG A  85      58.764  16.535   9.047  1.00 96.07           C  
ATOM   1457  HA  ARG A  85      59.671  15.943   9.173  1.00 96.07           H  
ATOM   1458  C   ARG A  85      59.100  17.956   9.506  1.00 96.07           C  
ATOM   1459  CB  ARG A  85      58.322  16.504   7.584  1.00 96.07           C  
ATOM   1460  HB2 ARG A  85      58.055  15.482   7.314  1.00 96.07           H  
ATOM   1461  HB3 ARG A  85      57.444  17.138   7.456  1.00 96.07           H  
ATOM   1462  O   ARG A  85      60.273  18.324   9.529  1.00 96.07           O  
ATOM   1463  CG  ARG A  85      59.437  16.982   6.654  1.00 96.07           C  
ATOM   1464  HG2 ARG A  85      60.287  16.303   6.724  1.00 96.07           H  
ATOM   1465  HG3 ARG A  85      59.753  17.989   6.925  1.00 96.07           H  
ATOM   1466  CD  ARG A  85      58.904  17.010   5.227  1.00 96.07           C  
ATOM   1467  HD2 ARG A  85      58.568  16.010   4.951  1.00 96.07           H  
ATOM   1468  HD3 ARG A  85      58.051  17.688   5.196  1.00 96.07           H  
ATOM   1469  NE  ARG A  85      59.949  17.458   4.293  1.00 96.07           N  
ATOM   1470  HE  ARG A  85      60.898  17.429   4.636  1.00 96.07           H  
ATOM   1471  NH1 ARG A  85      58.531  17.984   2.575  1.00 96.07           N  
ATOM   1472 HH11 ARG A  85      58.355  18.385   1.665  1.00 96.07           H  
ATOM   1473 HH12 ARG A  85      57.752  17.837   3.201  1.00 96.07           H  
ATOM   1474  NH2 ARG A  85      60.741  18.254   2.319  1.00 96.07           N  
ATOM   1475 HH21 ARG A  85      61.678  18.212   2.695  1.00 96.07           H  
ATOM   1476 HH22 ARG A  85      60.572  18.604   1.387  1.00 96.07           H  
ATOM   1477  CZ  ARG A  85      59.736  17.894   3.068  1.00 96.07           C  
ATOM   1478  N   GLN A  86      58.092  18.759   9.842  1.00 94.83           N  
ATOM   1479  H   GLN A  86      57.149  18.401   9.785  1.00 94.83           H  
ATOM   1480  CA  GLN A  86      58.294  20.112  10.364  1.00 94.83           C  
ATOM   1481  HA  GLN A  86      58.962  20.653   9.695  1.00 94.83           H  
ATOM   1482  C   GLN A  86      58.980  20.086  11.736  1.00 94.83           C  
ATOM   1483  CB  GLN A  86      56.955  20.862  10.417  1.00 94.83           C  
ATOM   1484  HB2 GLN A  86      57.080  21.771  11.005  1.00 94.83           H  
ATOM   1485  HB3 GLN A  86      56.201  20.240  10.900  1.00 94.83           H  
ATOM   1486  O   GLN A  86      59.950  20.817  11.931  1.00 94.83           O  
ATOM   1487  CG  GLN A  86      56.483  21.254   9.009  1.00 94.83           C  
ATOM   1488  HG2 GLN A  86      57.194  21.959   8.578  1.00 94.83           H  
ATOM   1489  HG3 GLN A  86      56.463  20.374   8.365  1.00 94.83           H  
ATOM   1490  CD  GLN A  86      55.101  21.896   8.982  1.00 94.83           C  
ATOM   1491  NE2 GLN A  86      54.518  22.037   7.813  1.00 94.83           N  
ATOM   1492 HE21 GLN A  86      53.583  22.418   7.826  1.00 94.83           H  
ATOM   1493 HE22 GLN A  86      54.896  21.558   7.008  1.00 94.83           H  
ATOM   1494  OE1 GLN A  86      54.524  22.306   9.977  1.00 94.83           O  
ATOM   1495  N   GLU A  87      58.551  19.198  12.636  1.00 95.14           N  
ATOM   1496  H   GLU A  87      57.734  18.644  12.419  1.00 95.14           H  
ATOM   1497  CA  GLU A  87      59.167  19.003  13.956  1.00 95.14           C  
ATOM   1498  HA  GLU A  87      59.162  19.951  14.494  1.00 95.14           H  
ATOM   1499  C   GLU A  87      60.642  18.561  13.844  1.00 95.14           C  
ATOM   1500  CB  GLU A  87      58.342  17.979  14.764  1.00 95.14           C  
ATOM   1501  HB2 GLU A  87      58.918  17.681  15.640  1.00 95.14           H  
ATOM   1502  HB3 GLU A  87      58.176  17.094  14.148  1.00 95.14           H  
ATOM   1503  O   GLU A  87      61.510  19.091  14.541  1.00 95.14           O  
ATOM   1504  CG  GLU A  87      56.984  18.531  15.248  1.00 95.14           C  
ATOM   1505  HG2 GLU A  87      56.456  18.975  14.404  1.00 95.14           H  
ATOM   1506  HG3 GLU A  87      57.177  19.328  15.966  1.00 95.14           H  
ATOM   1507  CD  GLU A  87      56.067  17.476  15.905  1.00 95.14           C  
ATOM   1508  OE1 GLU A  87      54.879  17.807  16.160  1.00 95.14           O  
ATOM   1509  OE2 GLU A  87      56.529  16.337  16.147  1.00 95.14           O  
ATOM   1510  N   GLU A  88      60.971  17.643  12.926  1.00 95.03           N  
ATOM   1511  H   GLU A  88      60.225  17.184  12.423  1.00 95.03           H  
ATOM   1512  CA  GLU A  88      62.355  17.215  12.676  1.00 95.03           C  
ATOM   1513  HA  GLU A  88      62.804  16.902  13.619  1.00 95.03           H  
ATOM   1514  C   GLU A  88      63.236  18.342  12.118  1.00 95.03           C  
ATOM   1515  CB  GLU A  88      62.383  16.026  11.703  1.00 95.03           C  
ATOM   1516  HB2 GLU A  88      63.401  15.917  11.328  1.00 95.03           H  
ATOM   1517  HB3 GLU A  88      61.727  16.237  10.858  1.00 95.03           H  
ATOM   1518  O   GLU A  88      64.375  18.516  12.562  1.00 95.03           O  
ATOM   1519  CG  GLU A  88      61.982  14.699  12.363  1.00 95.03           C  
ATOM   1520  HG2 GLU A  88      60.971  14.779  12.761  1.00 95.03           H  
ATOM   1521  HG3 GLU A  88      62.655  14.520  13.202  1.00 95.03           H  
ATOM   1522  CD  GLU A  88      62.060  13.504  11.396  1.00 95.03           C  
ATOM   1523  OE1 GLU A  88      61.933  12.362  11.893  1.00 95.03           O  
ATOM   1524  OE2 GLU A  88      62.295  13.717  10.181  1.00 95.03           O  
ATOM   1525  N   LEU A  89      62.722  19.133  11.169  1.00 94.75           N  
ATOM   1526  H   LEU A  89      61.781  18.940  10.855  1.00 94.75           H  
ATOM   1527  CA  LEU A  89      63.436  20.286  10.609  1.00 94.75           C  
ATOM   1528  HA  LEU A  89      64.412  19.958  10.252  1.00 94.75           H  
ATOM   1529  C   LEU A  89      63.692  21.364  11.668  1.00 94.75           C  
ATOM   1530  CB  LEU A  89      62.620  20.877   9.444  1.00 94.75           C  
ATOM   1531  HB2 LEU A  89      61.574  20.924   9.746  1.00 94.75           H  
ATOM   1532  HB3 LEU A  89      62.951  21.899   9.261  1.00 94.75           H  
ATOM   1533  O   LEU A  89      64.784  21.937  11.719  1.00 94.75           O  
ATOM   1534  CG  LEU A  89      62.737  20.089   8.129  1.00 94.75           C  
ATOM   1535  HG  LEU A  89      62.607  19.023   8.315  1.00 94.75           H  
ATOM   1536  CD1 LEU A  89      61.652  20.552   7.153  1.00 94.75           C  
ATOM   1537 HD11 LEU A  89      61.728  19.990   6.222  1.00 94.75           H  
ATOM   1538 HD12 LEU A  89      60.673  20.365   7.596  1.00 94.75           H  
ATOM   1539 HD13 LEU A  89      61.755  21.619   6.954  1.00 94.75           H  
ATOM   1540  CD2 LEU A  89      64.095  20.317   7.456  1.00 94.75           C  
ATOM   1541 HD21 LEU A  89      64.251  21.379   7.269  1.00 94.75           H  
ATOM   1542 HD22 LEU A  89      64.893  19.945   8.098  1.00 94.75           H  
ATOM   1543 HD23 LEU A  89      64.135  19.768   6.515  1.00 94.75           H  
ATOM   1544  N   GLU A  90      62.707  21.637  12.524  1.00 94.62           N  
ATOM   1545  H   GLU A  90      61.824  21.155  12.425  1.00 94.62           H  
ATOM   1546  CA  GLU A  90      62.850  22.589  13.624  1.00 94.62           C  
ATOM   1547  HA  GLU A  90      63.208  23.534  13.215  1.00 94.62           H  
ATOM   1548  C   GLU A  90      63.898  22.114  14.640  1.00 94.62           C  
ATOM   1549  CB  GLU A  90      61.480  22.845  14.266  1.00 94.62           C  
ATOM   1550  HB2 GLU A  90      61.108  21.930  14.727  1.00 94.62           H  
ATOM   1551  HB3 GLU A  90      60.790  23.157  13.482  1.00 94.62           H  
ATOM   1552  O   GLU A  90      64.786  22.887  15.014  1.00 94.62           O  
ATOM   1553  CG  GLU A  90      61.572  23.960  15.318  1.00 94.62           C  
ATOM   1554  HG2 GLU A  90      62.097  24.807  14.876  1.00 94.62           H  
ATOM   1555  HG3 GLU A  90      62.164  23.604  16.161  1.00 94.62           H  
ATOM   1556  CD  GLU A  90      60.208  24.442  15.835  1.00 94.62           C  
ATOM   1557  OE1 GLU A  90      60.215  25.498  16.509  1.00 94.62           O  
ATOM   1558  OE2 GLU A  90      59.183  23.793  15.538  1.00 94.62           O  
ATOM   1559  N   LYS A  91      63.879  20.826  15.006  1.00 95.09           N  
ATOM   1560  H   LYS A  91      63.113  20.255  14.681  1.00 95.09           H  
ATOM   1561  CA  LYS A  91      64.888  20.223  15.887  1.00 95.09           C  
ATOM   1562  HA  LYS A  91      64.890  20.772  16.829  1.00 95.09           H  
ATOM   1563  C   LYS A  91      66.302  20.338  15.310  1.00 95.09           C  
ATOM   1564  CB  LYS A  91      64.492  18.768  16.167  1.00 95.09           C  
ATOM   1565  HB2 LYS A  91      63.491  18.750  16.596  1.00 95.09           H  
ATOM   1566  HB3 LYS A  91      64.476  18.209  15.231  1.00 95.09           H  
ATOM   1567  O   LYS A  91      67.205  20.789  16.012  1.00 95.09           O  
ATOM   1568  CG  LYS A  91      65.468  18.102  17.143  1.00 95.09           C  
ATOM   1569  HG2 LYS A  91      65.483  18.654  18.082  1.00 95.09           H  
ATOM   1570  HG3 LYS A  91      66.470  18.105  16.714  1.00 95.09           H  
ATOM   1571  CD  LYS A  91      65.059  16.653  17.406  1.00 95.09           C  
ATOM   1572  HD2 LYS A  91      64.960  16.131  16.454  1.00 95.09           H  
ATOM   1573  HD3 LYS A  91      64.107  16.631  17.936  1.00 95.09           H  
ATOM   1574  CE  LYS A  91      66.157  15.998  18.242  1.00 95.09           C  
ATOM   1575  HE2 LYS A  91      66.251  16.525  19.192  1.00 95.09           H  
ATOM   1576  HE3 LYS A  91      67.103  16.126  17.714  1.00 95.09           H  
ATOM   1577  NZ  LYS A  91      65.895  14.559  18.447  1.00 95.09           N  
ATOM   1578  HZ1 LYS A  91      65.031  14.427  18.954  1.00 95.09           H  
ATOM   1579  HZ2 LYS A  91      65.828  14.104  17.548  1.00 95.09           H  
ATOM   1580  HZ3 LYS A  91      66.668  14.155  18.957  1.00 95.09           H  
ATOM   1581  N   GLN A  92      66.497  20.005  14.032  1.00 93.44           N  
ATOM   1582  H   GLN A  92      65.714  19.637  13.511  1.00 93.44           H  
ATOM   1583  CA  GLN A  92      67.803  20.135  13.372  1.00 93.44           C  
ATOM   1584  HA  GLN A  92      68.542  19.552  13.922  1.00 93.44           H  
ATOM   1585  C   GLN A  92      68.293  21.588  13.344  1.00 93.44           C  
ATOM   1586  CB  GLN A  92      67.721  19.611  11.933  1.00 93.44           C  
ATOM   1587  HB2 GLN A  92      68.611  19.931  11.393  1.00 93.44           H  
ATOM   1588  HB3 GLN A  92      66.848  20.039  11.440  1.00 93.44           H  
ATOM   1589  O   GLN A  92      69.472  21.856  13.582  1.00 93.44           O  
ATOM   1590  CG  GLN A  92      67.650  18.081  11.866  1.00 93.44           C  
ATOM   1591  HG2 GLN A  92      66.802  17.723  12.451  1.00 93.44           H  
ATOM   1592  HG3 GLN A  92      68.557  17.659  12.298  1.00 93.44           H  
ATOM   1593  CD  GLN A  92      67.507  17.568  10.436  1.00 93.44           C  
ATOM   1594  NE2 GLN A  92      67.248  16.291  10.261  1.00 93.44           N  
ATOM   1595 HE21 GLN A  92      67.071  16.001   9.310  1.00 93.44           H  
ATOM   1596 HE22 GLN A  92      67.031  15.704  11.053  1.00 93.44           H  
ATOM   1597  OE1 GLN A  92      67.640  18.281   9.453  1.00 93.44           O  
ATOM   1598  N   ARG A  93      67.393  22.546  13.089  1.00 94.27           N  
ATOM   1599  H   ARG A  93      66.445  22.265  12.880  1.00 94.27           H  
ATOM   1600  CA  ARG A  93      67.727  23.975  13.105  1.00 94.27           C  
ATOM   1601  HA  ARG A  93      68.570  24.140  12.434  1.00 94.27           H  
ATOM   1602  C   ARG A  93      68.178  24.433  14.495  1.00 94.27           C  
ATOM   1603  CB  ARG A  93      66.516  24.769  12.601  1.00 94.27           C  
ATOM   1604  HB2 ARG A  93      66.240  24.408  11.610  1.00 94.27           H  
ATOM   1605  HB3 ARG A  93      65.672  24.607  13.272  1.00 94.27           H  
ATOM   1606  O   ARG A  93      69.163  25.166  14.595  1.00 94.27           O  
ATOM   1607  CG  ARG A  93      66.817  26.269  12.522  1.00 94.27           C  
ATOM   1608  HG2 ARG A  93      67.615  26.446  11.801  1.00 94.27           H  
ATOM   1609  HG3 ARG A  93      67.130  26.635  13.500  1.00 94.27           H  
ATOM   1610  CD  ARG A  93      65.562  27.034  12.107  1.00 94.27           C  
ATOM   1611  HD2 ARG A  93      64.750  26.762  12.782  1.00 94.27           H  
ATOM   1612  HD3 ARG A  93      65.291  26.742  11.092  1.00 94.27           H  
ATOM   1613  NE  ARG A  93      65.792  28.487  12.180  1.00 94.27           N  
ATOM   1614  HE  ARG A  93      66.664  28.780  12.597  1.00 94.27           H  
ATOM   1615  NH1 ARG A  93      63.738  29.125  11.389  1.00 94.27           N  
ATOM   1616 HH11 ARG A  93      63.045  29.837  11.207  1.00 94.27           H  
ATOM   1617 HH12 ARG A  93      63.469  28.152  11.356  1.00 94.27           H  
ATOM   1618  NH2 ARG A  93      65.233  30.683  11.952  1.00 94.27           N  
ATOM   1619 HH21 ARG A  93      66.144  30.952  12.297  1.00 94.27           H  
ATOM   1620 HH22 ARG A  93      64.550  31.385  11.706  1.00 94.27           H  
ATOM   1621  CZ  ARG A  93      64.924  29.421  11.840  1.00 94.27           C  
ATOM   1622  N   LEU A  94      67.482  24.009  15.550  1.00 93.90           N  
ATOM   1623  H   LEU A  94      66.670  23.432  15.384  1.00 93.90           H  
ATOM   1624  CA  LEU A  94      67.842  24.324  16.937  1.00 93.90           C  
ATOM   1625  HA  LEU A  94      67.960  25.403  17.037  1.00 93.90           H  
ATOM   1626  C   LEU A  94      69.190  23.701  17.328  1.00 93.90           C  
ATOM   1627  CB  LEU A  94      66.718  23.847  17.874  1.00 93.90           C  
ATOM   1628  HB2 LEU A  94      66.449  22.825  17.603  1.00 93.90           H  
ATOM   1629  HB3 LEU A  94      67.093  23.825  18.897  1.00 93.90           H  
ATOM   1630  O   LEU A  94      70.037  24.386  17.903  1.00 93.90           O  
ATOM   1631  CG  LEU A  94      65.455  24.728  17.839  1.00 93.90           C  
ATOM   1632  HG  LEU A  94      65.175  24.935  16.806  1.00 93.90           H  
ATOM   1633  CD1 LEU A  94      64.298  24.002  18.521  1.00 93.90           C  
ATOM   1634 HD11 LEU A  94      64.543  23.781  19.560  1.00 93.90           H  
ATOM   1635 HD12 LEU A  94      63.401  24.620  18.481  1.00 93.90           H  
ATOM   1636 HD13 LEU A  94      64.087  23.074  17.990  1.00 93.90           H  
ATOM   1637  CD2 LEU A  94      65.680  26.058  18.566  1.00 93.90           C  
ATOM   1638 HD21 LEU A  94      64.757  26.638  18.546  1.00 93.90           H  
ATOM   1639 HD22 LEU A  94      65.964  25.877  19.603  1.00 93.90           H  
ATOM   1640 HD23 LEU A  94      66.459  26.637  18.071  1.00 93.90           H  
ATOM   1641  N   GLU A  95      69.434  22.441  16.963  1.00 94.48           N  
ATOM   1642  H   GLU A  95      68.691  21.912  16.530  1.00 94.48           H  
ATOM   1643  CA  GLU A  95      70.713  21.763  17.207  1.00 94.48           C  
ATOM   1644  HA  GLU A  95      70.930  21.787  18.275  1.00 94.48           H  
ATOM   1645  C   GLU A  95      71.886  22.470  16.503  1.00 94.48           C  
ATOM   1646  CB  GLU A  95      70.614  20.290  16.772  1.00 94.48           C  
ATOM   1647  HB2 GLU A  95      70.172  20.242  15.777  1.00 94.48           H  
ATOM   1648  HB3 GLU A  95      71.619  19.872  16.723  1.00 94.48           H  
ATOM   1649  O   GLU A  95      72.934  22.684  17.117  1.00 94.48           O  
ATOM   1650  CG  GLU A  95      69.788  19.442  17.759  1.00 94.48           C  
ATOM   1651  HG2 GLU A  95      68.816  19.910  17.913  1.00 94.48           H  
ATOM   1652  HG3 GLU A  95      70.303  19.440  18.719  1.00 94.48           H  
ATOM   1653  CD  GLU A  95      69.571  17.986  17.303  1.00 94.48           C  
ATOM   1654  OE1 GLU A  95      68.936  17.225  18.075  1.00 94.48           O  
ATOM   1655  OE2 GLU A  95      70.024  17.621  16.195  1.00 94.48           O  
ATOM   1656  N   GLN A  96      71.707  22.919  15.254  1.00 92.80           N  
ATOM   1657  H   GLN A  96      70.843  22.691  14.783  1.00 92.80           H  
ATOM   1658  CA  GLN A  96      72.725  23.698  14.534  1.00 92.80           C  
ATOM   1659  HA  GLN A  96      73.663  23.143  14.546  1.00 92.80           H  
ATOM   1660  C   GLN A  96      73.006  25.057  15.194  1.00 92.80           C  
ATOM   1661  CB  GLN A  96      72.300  23.915  13.075  1.00 92.80           C  
ATOM   1662  HB2 GLN A  96      72.932  24.690  12.640  1.00 92.80           H  
ATOM   1663  HB3 GLN A  96      71.267  24.259  13.043  1.00 92.80           H  
ATOM   1664  O   GLN A  96      74.169  25.446  15.324  1.00 92.80           O  
ATOM   1665  CG  GLN A  96      72.447  22.649  12.219  1.00 92.80           C  
ATOM   1666  HG2 GLN A  96      73.491  22.336  12.214  1.00 92.80           H  
ATOM   1667  HG3 GLN A  96      71.857  21.841  12.651  1.00 92.80           H  
ATOM   1668  CD  GLN A  96      72.000  22.865  10.776  1.00 92.80           C  
ATOM   1669  NE2 GLN A  96      71.885  21.813   9.998  1.00 92.80           N  
ATOM   1670 HE21 GLN A  96      72.014  20.884  10.372  1.00 92.80           H  
ATOM   1671 HE22 GLN A  96      71.529  21.984   9.068  1.00 92.80           H  
ATOM   1672  OE1 GLN A  96      71.758  23.968  10.311  1.00 92.80           O  
ATOM   1673  N   GLN A  97      71.972  25.777  15.645  1.00 92.37           N  
ATOM   1674  H   GLN A  97      71.038  25.411  15.522  1.00 92.37           H  
ATOM   1675  CA  GLN A  97      72.149  27.052  16.353  1.00 92.37           C  
ATOM   1676  HA  GLN A  97      72.751  27.717  15.734  1.00 92.37           H  
ATOM   1677  C   GLN A  97      72.910  26.875  17.673  1.00 92.37           C  
ATOM   1678  CB  GLN A  97      70.789  27.714  16.612  1.00 92.37           C  
ATOM   1679  HB2 GLN A  97      70.919  28.501  17.355  1.00 92.37           H  
ATOM   1680  HB3 GLN A  97      70.090  26.979  17.011  1.00 92.37           H  
ATOM   1681  O   GLN A  97      73.809  27.665  17.971  1.00 92.37           O  
ATOM   1682  CG  GLN A  97      70.208  28.351  15.342  1.00 92.37           C  
ATOM   1683  HG2 GLN A  97      70.066  27.589  14.576  1.00 92.37           H  
ATOM   1684  HG3 GLN A  97      70.918  29.086  14.961  1.00 92.37           H  
ATOM   1685  CD  GLN A  97      68.874  29.050  15.586  1.00 92.37           C  
ATOM   1686  NE2 GLN A  97      68.377  29.807  14.631  1.00 92.37           N  
ATOM   1687 HE21 GLN A  97      67.581  30.346  14.941  1.00 92.37           H  
ATOM   1688 HE22 GLN A  97      68.951  30.015  13.826  1.00 92.37           H  
ATOM   1689  OE1 GLN A  97      68.256  28.984  16.631  1.00 92.37           O  
ATOM   1690  N   LEU A  98      72.606  25.818  18.434  1.00 93.47           N  
ATOM   1691  H   LEU A  98      71.846  25.219  18.145  1.00 93.47           H  
ATOM   1692  CA  LEU A  98      73.331  25.481  19.662  1.00 93.47           C  
ATOM   1693  HA  LEU A  98      73.338  26.354  20.315  1.00 93.47           H  
ATOM   1694  C   LEU A  98      74.803  25.141  19.387  1.00 93.47           C  
ATOM   1695  CB  LEU A  98      72.619  24.316  20.373  1.00 93.47           C  
ATOM   1696  HB2 LEU A  98      73.290  23.898  21.123  1.00 93.47           H  
ATOM   1697  HB3 LEU A  98      72.417  23.534  19.641  1.00 93.47           H  
ATOM   1698  O   LEU A  98      75.670  25.554  20.156  1.00 93.47           O  
ATOM   1699  CG  LEU A  98      71.303  24.708  21.070  1.00 93.47           C  
ATOM   1700  HG  LEU A  98      70.658  25.246  20.374  1.00 93.47           H  
ATOM   1701  CD1 LEU A  98      70.576  23.445  21.532  1.00 93.47           C  
ATOM   1702 HD11 LEU A  98      70.353  22.819  20.668  1.00 93.47           H  
ATOM   1703 HD12 LEU A  98      71.193  22.886  22.236  1.00 93.47           H  
ATOM   1704 HD13 LEU A  98      69.634  23.717  22.008  1.00 93.47           H  
ATOM   1705  CD2 LEU A  98      71.547  25.590  22.299  1.00 93.47           C  
ATOM   1706 HD21 LEU A  98      70.598  25.787  22.797  1.00 93.47           H  
ATOM   1707 HD22 LEU A  98      71.975  26.546  21.998  1.00 93.47           H  
ATOM   1708 HD23 LEU A  98      72.221  25.090  22.995  1.00 93.47           H  
ATOM   1709  N   LEU A  99      75.108  24.448  18.285  1.00 92.77           N  
ATOM   1710  H   LEU A  99      74.352  24.091  17.718  1.00 92.77           H  
ATOM   1711  CA  LEU A  99      76.487  24.131  17.899  1.00 92.77           C  
ATOM   1712  HA  LEU A  99      76.970  23.645  18.746  1.00 92.77           H  
ATOM   1713  C   LEU A  99      77.300  25.394  17.561  1.00 92.77           C  
ATOM   1714  CB  LEU A  99      76.470  23.158  16.706  1.00 92.77           C  
ATOM   1715  HB2 LEU A  99      76.329  23.732  15.790  1.00 92.77           H  
ATOM   1716  HB3 LEU A  99      75.621  22.479  16.790  1.00 92.77           H  
ATOM   1717  O   LEU A  99      78.449  25.517  17.983  1.00 92.77           O  
ATOM   1718  CG  LEU A  99      77.768  22.331  16.617  1.00 92.77           C  
ATOM   1719  HG  LEU A  99      78.586  22.864  17.102  1.00 92.77           H  
ATOM   1720  CD1 LEU A  99      77.585  20.976  17.305  1.00 92.77           C  
ATOM   1721 HD11 LEU A  99      78.523  20.421  17.278  1.00 92.77           H  
ATOM   1722 HD12 LEU A  99      77.291  21.129  18.343  1.00 92.77           H  
ATOM   1723 HD13 LEU A  99      76.813  20.399  16.797  1.00 92.77           H  
ATOM   1724  CD2 LEU A  99      78.169  22.087  15.164  1.00 92.77           C  
ATOM   1725 HD21 LEU A  99      79.080  21.490  15.128  1.00 92.77           H  
ATOM   1726 HD22 LEU A  99      77.370  21.561  14.640  1.00 92.77           H  
ATOM   1727 HD23 LEU A  99      78.355  23.042  14.672  1.00 92.77           H  
ATOM   1728  N   ILE A 100      76.698  26.350  16.840  1.00 92.13           N  
ATOM   1729  H   ILE A 100      75.762  26.169  16.506  1.00 92.13           H  
ATOM   1730  CA  ILE A 100      77.336  27.636  16.508  1.00 92.13           C  
ATOM   1731  HA  ILE A 100      78.306  27.436  16.054  1.00 92.13           H  
ATOM   1732  C   ILE A 100      77.604  28.452  17.778  1.00 92.13           C  
ATOM   1733  CB  ILE A 100      76.482  28.435  15.492  1.00 92.13           C  
ATOM   1734  HB  ILE A 100      75.468  28.515  15.884  1.00 92.13           H  
ATOM   1735  O   ILE A 100      78.698  28.988  17.930  1.00 92.13           O  
ATOM   1736  CG1 ILE A 100      76.432  27.702  14.132  1.00 92.13           C  
ATOM   1737 HG12 ILE A 100      77.410  27.753  13.655  1.00 92.13           H  
ATOM   1738 HG13 ILE A 100      76.203  26.648  14.290  1.00 92.13           H  
ATOM   1739  CG2 ILE A 100      77.039  29.860  15.291  1.00 92.13           C  
ATOM   1740 HG21 ILE A 100      76.997  30.424  16.222  1.00 92.13           H  
ATOM   1741 HG22 ILE A 100      78.074  29.811  14.952  1.00 92.13           H  
ATOM   1742 HG23 ILE A 100      76.445  30.407  14.558  1.00 92.13           H  
ATOM   1743  CD1 ILE A 100      75.374  28.256  13.167  1.00 92.13           C  
ATOM   1744 HD11 ILE A 100      74.399  28.272  13.654  1.00 92.13           H  
ATOM   1745 HD12 ILE A 100      75.318  27.610  12.291  1.00 92.13           H  
ATOM   1746 HD13 ILE A 100      75.638  29.261  12.836  1.00 92.13           H  
ATOM   1747  N   LEU A 101      76.636  28.524  18.701  1.00 91.58           N  
ATOM   1748  H   LEU A 101      75.754  28.069  18.512  1.00 91.58           H  
ATOM   1749  CA  LEU A 101      76.803  29.229  19.979  1.00 91.58           C  
ATOM   1750  HA  LEU A 101      77.137  30.248  19.782  1.00 91.58           H  
ATOM   1751  C   LEU A 101      77.884  28.596  20.863  1.00 91.58           C  
ATOM   1752  CB  LEU A 101      75.463  29.257  20.736  1.00 91.58           C  
ATOM   1753  HB2 LEU A 101      75.044  28.251  20.732  1.00 91.58           H  
ATOM   1754  HB3 LEU A 101      75.652  29.527  21.775  1.00 91.58           H  
ATOM   1755  O   LEU A 101      78.559  29.315  21.589  1.00 91.58           O  
ATOM   1756  CG  LEU A 101      74.423  30.239  20.170  1.00 91.58           C  
ATOM   1757  HG  LEU A 101      74.300  30.073  19.099  1.00 91.58           H  
ATOM   1758  CD1 LEU A 101      73.078  30.006  20.858  1.00 91.58           C  
ATOM   1759 HD11 LEU A 101      73.173  30.155  21.933  1.00 91.58           H  
ATOM   1760 HD12 LEU A 101      72.334  30.696  20.460  1.00 91.58           H  
ATOM   1761 HD13 LEU A 101      72.743  28.987  20.662  1.00 91.58           H  
ATOM   1762  CD2 LEU A 101      74.823  31.701  20.397  1.00 91.58           C  
ATOM   1763 HD21 LEU A 101      74.035  32.357  20.027  1.00 91.58           H  
ATOM   1764 HD22 LEU A 101      75.744  31.926  19.860  1.00 91.58           H  
ATOM   1765 HD23 LEU A 101      74.973  31.883  21.461  1.00 91.58           H  
ATOM   1766  N   ARG A 102      78.061  27.270  20.806  1.00 90.44           N  
ATOM   1767  H   ARG A 102      77.429  26.736  20.227  1.00 90.44           H  
ATOM   1768  CA  ARG A 102      79.065  26.550  21.605  1.00 90.44           C  
ATOM   1769  HA  ARG A 102      79.101  27.017  22.589  1.00 90.44           H  
ATOM   1770  C   ARG A 102      80.494  26.671  21.050  1.00 90.44           C  
ATOM   1771  CB  ARG A 102      78.604  25.092  21.752  1.00 90.44           C  
ATOM   1772  HB2 ARG A 102      78.872  24.534  20.854  1.00 90.44           H  
ATOM   1773  HB3 ARG A 102      77.519  25.076  21.856  1.00 90.44           H  
ATOM   1774  O   ARG A 102      81.436  26.454  21.804  1.00 90.44           O  
ATOM   1775  CG  ARG A 102      79.182  24.408  22.995  1.00 90.44           C  
ATOM   1776  HG2 ARG A 102      78.903  24.975  23.883  1.00 90.44           H  
ATOM   1777  HG3 ARG A 102      80.269  24.371  22.921  1.00 90.44           H  
ATOM   1778  CD  ARG A 102      78.636  22.981  23.107  1.00 90.44           C  
ATOM   1779  HD2 ARG A 102      78.894  22.443  22.195  1.00 90.44           H  
ATOM   1780  HD3 ARG A 102      77.551  23.025  23.199  1.00 90.44           H  
ATOM   1781  NE  ARG A 102      79.209  22.284  24.272  1.00 90.44           N  
ATOM   1782  HE  ARG A 102      79.836  22.828  24.848  1.00 90.44           H  
ATOM   1783  NH1 ARG A 102      78.231  20.238  23.917  1.00 90.44           N  
ATOM   1784 HH11 ARG A 102      77.776  20.615  23.098  1.00 90.44           H  
ATOM   1785 HH12 ARG A 102      78.098  19.271  24.175  1.00 90.44           H  
ATOM   1786  NH2 ARG A 102      79.595  20.523  25.661  1.00 90.44           N  
ATOM   1787 HH21 ARG A 102      79.425  19.565  25.929  1.00 90.44           H  
ATOM   1788 HH22 ARG A 102      80.226  21.097  26.203  1.00 90.44           H  
ATOM   1789  CZ  ARG A 102      79.009  21.023  24.609  1.00 90.44           C  
ATOM   1790  N   ASN A 103      80.649  27.007  19.766  1.00 83.08           N  
ATOM   1791  H   ASN A 103      79.811  27.148  19.220  1.00 83.08           H  
ATOM   1792  CA  ASN A 103      81.943  27.201  19.094  1.00 83.08           C  
ATOM   1793  HA  ASN A 103      82.728  26.748  19.699  1.00 83.08           H  
ATOM   1794  C   ASN A 103      82.355  28.683  18.941  1.00 83.08           C  
ATOM   1795  CB  ASN A 103      81.908  26.481  17.728  1.00 83.08           C  
ATOM   1796  HB2 ASN A 103      80.969  26.708  17.223  1.00 83.08           H  
ATOM   1797  HB3 ASN A 103      82.719  26.855  17.103  1.00 83.08           H  
ATOM   1798  O   ASN A 103      83.370  28.950  18.295  1.00 83.08           O  
ATOM   1799  CG  ASN A 103      82.088  24.975  17.796  1.00 83.08           C  
ATOM   1800  ND2 ASN A 103      81.934  24.303  16.678  1.00 83.08           N  
ATOM   1801 HD21 ASN A 103      82.069  23.304  16.742  1.00 83.08           H  
ATOM   1802 HD22 ASN A 103      81.672  24.787  15.831  1.00 83.08           H  
ATOM   1803  OD1 ASN A 103      82.395  24.370  18.809  1.00 83.08           O  
ATOM   1804  N   LYS A 104      81.582  29.635  19.480  1.00 81.85           N  
ATOM   1805  H   LYS A 104      80.838  29.350  20.101  1.00 81.85           H  
ATOM   1806  CA  LYS A 104      81.905  31.071  19.485  1.00 81.85           C  
ATOM   1807  HA  LYS A 104      82.715  31.261  18.781  1.00 81.85           H  
ATOM   1808  C   LYS A 104      82.437  31.504  20.848  1.00 81.85           C  
ATOM   1809  CB  LYS A 104      80.665  31.878  19.073  1.00 81.85           C  
ATOM   1810  HB2 LYS A 104      80.156  31.365  18.257  1.00 81.85           H  
ATOM   1811  HB3 LYS A 104      79.985  31.940  19.923  1.00 81.85           H  
ATOM   1812  O   LYS A 104      83.338  32.368  20.848  1.00 81.85           O  
ATOM   1813  CG  LYS A 104      81.061  33.282  18.599  1.00 81.85           C  
ATOM   1814  HG2 LYS A 104      81.642  33.194  17.681  1.00 81.85           H  
ATOM   1815  HG3 LYS A 104      81.673  33.770  19.358  1.00 81.85           H  
ATOM   1816  CD  LYS A 104      79.823  34.141  18.345  1.00 81.85           C  
ATOM   1817  HD2 LYS A 104      79.291  34.270  19.288  1.00 81.85           H  
ATOM   1818  HD3 LYS A 104      79.174  33.640  17.627  1.00 81.85           H  
ATOM   1819  CE  LYS A 104      80.268  35.499  17.798  1.00 81.85           C  
ATOM   1820  HE2 LYS A 104      81.018  35.908  18.475  1.00 81.85           H  
ATOM   1821  HE3 LYS A 104      80.745  35.340  16.831  1.00 81.85           H  
ATOM   1822  NZ  LYS A 104      79.123  36.431  17.675  1.00 81.85           N  
ATOM   1823  HZ1 LYS A 104      79.429  37.314  17.291  1.00 81.85           H  
ATOM   1824  HZ2 LYS A 104      78.414  36.032  17.076  1.00 81.85           H  
ATOM   1825  HZ3 LYS A 104      78.723  36.593  18.588  1.00 81.85           H  
ATOM   1826  OXT LYS A 104      81.874  31.011  21.846  1.00 81.85           O  
TER    1827      LYS A 104                                                       
ATOM   1827  N   MET B   1       5.558   2.405 -12.731  1.00 42.68           N  
ATOM   1828  H   MET B   1       6.337   1.762 -12.763  1.00 42.68           H  
ATOM   1829  H2  MET B   1       5.667   3.109 -13.447  1.00 42.68           H  
ATOM   1830  H3  MET B   1       4.697   1.902 -12.894  1.00 42.68           H  
ATOM   1831  CA  MET B   1       5.504   3.033 -11.402  1.00 42.68           C  
ATOM   1832  HA  MET B   1       4.661   3.723 -11.350  1.00 42.68           H  
ATOM   1833  C   MET B   1       6.769   3.833 -11.162  1.00 42.68           C  
ATOM   1834  CB  MET B   1       5.311   1.996 -10.293  1.00 42.68           C  
ATOM   1835  HB2 MET B   1       5.959   1.134 -10.455  1.00 42.68           H  
ATOM   1836  HB3 MET B   1       5.574   2.451  -9.338  1.00 42.68           H  
ATOM   1837  O   MET B   1       7.728   3.328 -10.604  1.00 42.68           O  
ATOM   1838  CG  MET B   1       3.860   1.547 -10.188  1.00 42.68           C  
ATOM   1839  HG2 MET B   1       3.574   0.988 -11.079  1.00 42.68           H  
ATOM   1840  HG3 MET B   1       3.217   2.423 -10.103  1.00 42.68           H  
ATOM   1841  SD  MET B   1       3.644   0.511  -8.727  1.00 42.68           S  
ATOM   1842  CE  MET B   1       1.855   0.136  -8.785  1.00 42.68           C  
ATOM   1843  HE1 MET B   1       1.447   0.227  -7.778  1.00 42.68           H  
ATOM   1844  HE2 MET B   1       1.667  -0.883  -9.124  1.00 42.68           H  
ATOM   1845  HE3 MET B   1       1.335   0.844  -9.430  1.00 42.68           H  
ATOM   1846  N   ASN B   2       6.765   5.083 -11.610  1.00 54.76           N  
ATOM   1847  H   ASN B   2       5.947   5.426 -12.093  1.00 54.76           H  
ATOM   1848  CA  ASN B   2       7.580   6.138 -11.004  1.00 54.76           C  
ATOM   1849  HA  ASN B   2       8.398   5.692 -10.437  1.00 54.76           H  
ATOM   1850  C   ASN B   2       6.703   6.866  -9.966  1.00 54.76           C  
ATOM   1851  CB  ASN B   2       8.154   7.043 -12.125  1.00 54.76           C  
ATOM   1852  HB2 ASN B   2       7.913   8.089 -11.938  1.00 54.76           H  
ATOM   1853  HB3 ASN B   2       7.708   6.788 -13.087  1.00 54.76           H  
ATOM   1854  O   ASN B   2       6.734   8.083  -9.848  1.00 54.76           O  
ATOM   1855  CG  ASN B   2       9.664   6.972 -12.276  1.00 54.76           C  
ATOM   1856  ND2 ASN B   2      10.207   7.643 -13.263  1.00 54.76           N  
ATOM   1857 HD21 ASN B   2      11.215   7.598 -13.312  1.00 54.76           H  
ATOM   1858 HD22 ASN B   2       9.651   8.223 -13.875  1.00 54.76           H  
ATOM   1859  OD1 ASN B   2      10.376   6.310 -11.548  1.00 54.76           O  
ATOM   1860  N   ALA B   3       5.837   6.119  -9.276  1.00 54.86           N  
ATOM   1861  H   ALA B   3       5.886   5.112  -9.337  1.00 54.86           H  
ATOM   1862  CA  ALA B   3       4.850   6.655  -8.348  1.00 54.86           C  
ATOM   1863  HA  ALA B   3       4.200   7.372  -8.849  1.00 54.86           H  
ATOM   1864  C   ALA B   3       5.516   7.351  -7.163  1.00 54.86           C  
ATOM   1865  CB  ALA B   3       4.022   5.476  -7.871  1.00 54.86           C  
ATOM   1866  HB1 ALA B   3       4.643   4.718  -7.392  1.00 54.86           H  
ATOM   1867  HB2 ALA B   3       3.495   5.033  -8.716  1.00 54.86           H  
ATOM   1868  HB3 ALA B   3       3.300   5.838  -7.139  1.00 54.86           H  
ATOM   1869  O   ALA B   3       5.098   8.421  -6.732  1.00 54.86           O  
ATOM   1870  N   TYR B   4       6.650   6.800  -6.731  1.00 58.35           N  
ATOM   1871  H   TYR B   4       6.897   5.878  -7.061  1.00 58.35           H  
ATOM   1872  CA  TYR B   4       7.471   7.385  -5.682  1.00 58.35           C  
ATOM   1873  HA  TYR B   4       6.836   7.558  -4.813  1.00 58.35           H  
ATOM   1874  C   TYR B   4       8.062   8.750  -6.056  1.00 58.35           C  
ATOM   1875  CB  TYR B   4       8.545   6.368  -5.287  1.00 58.35           C  
ATOM   1876  HB2 TYR B   4       9.145   6.109  -6.160  1.00 58.35           H  
ATOM   1877  HB3 TYR B   4       9.209   6.825  -4.554  1.00 58.35           H  
ATOM   1878  O   TYR B   4       8.354   9.531  -5.160  1.00 58.35           O  
ATOM   1879  CG  TYR B   4       7.949   5.114  -4.672  1.00 58.35           C  
ATOM   1880  CD1 TYR B   4       7.371   5.190  -3.391  1.00 58.35           C  
ATOM   1881  HD1 TYR B   4       7.383   6.123  -2.846  1.00 58.35           H  
ATOM   1882  CD2 TYR B   4       7.932   3.895  -5.380  1.00 58.35           C  
ATOM   1883  HD2 TYR B   4       8.398   3.821  -6.351  1.00 58.35           H  
ATOM   1884  CE1 TYR B   4       6.762   4.058  -2.822  1.00 58.35           C  
ATOM   1885  HE1 TYR B   4       6.322   4.131  -1.838  1.00 58.35           H  
ATOM   1886  CE2 TYR B   4       7.342   2.755  -4.801  1.00 58.35           C  
ATOM   1887  HE2 TYR B   4       7.339   1.808  -5.320  1.00 58.35           H  
ATOM   1888  OH  TYR B   4       6.187   1.723  -2.983  1.00 58.35           O  
ATOM   1889  HH  TYR B   4       5.642   1.913  -2.216  1.00 58.35           H  
ATOM   1890  CZ  TYR B   4       6.752   2.833  -3.523  1.00 58.35           C  
ATOM   1891  N   ASN B   5       8.157   9.108  -7.346  1.00 58.77           N  
ATOM   1892  H   ASN B   5       7.830   8.478  -8.064  1.00 58.77           H  
ATOM   1893  CA  ASN B   5       8.589  10.457  -7.729  1.00 58.77           C  
ATOM   1894  HA  ASN B   5       9.405  10.757  -7.070  1.00 58.77           H  
ATOM   1895  C   ASN B   5       7.510  11.528  -7.505  1.00 58.77           C  
ATOM   1896  CB  ASN B   5       9.114  10.479  -9.177  1.00 58.77           C  
ATOM   1897  HB2 ASN B   5       8.531   9.811  -9.811  1.00 58.77           H  
ATOM   1898  HB3 ASN B   5       9.007  11.490  -9.571  1.00 58.77           H  
ATOM   1899  O   ASN B   5       7.844  12.707  -7.464  1.00 58.77           O  
ATOM   1900  CG  ASN B   5      10.587  10.134  -9.291  1.00 58.77           C  
ATOM   1901  ND2 ASN B   5      11.115  10.105 -10.491  1.00 58.77           N  
ATOM   1902 HD21 ASN B   5      12.105   9.907 -10.508  1.00 58.77           H  
ATOM   1903 HD22 ASN B   5      10.574  10.375 -11.300  1.00 58.77           H  
ATOM   1904  OD1 ASN B   5      11.298   9.903  -8.334  1.00 58.77           O  
ATOM   1905  N   LYS B   6       6.235  11.150  -7.334  1.00 64.81           N  
ATOM   1906  H   LYS B   6       6.023  10.163  -7.348  1.00 64.81           H  
ATOM   1907  CA  LYS B   6       5.157  12.064  -6.920  1.00 64.81           C  
ATOM   1908  HA  LYS B   6       5.550  13.079  -6.856  1.00 64.81           H  
ATOM   1909  C   LYS B   6       4.664  11.760  -5.506  1.00 64.81           C  
ATOM   1910  CB  LYS B   6       4.011  12.079  -7.940  1.00 64.81           C  
ATOM   1911  HB2 LYS B   6       3.717  11.057  -8.176  1.00 64.81           H  
ATOM   1912  HB3 LYS B   6       3.152  12.566  -7.476  1.00 64.81           H  
ATOM   1913  O   LYS B   6       3.506  11.997  -5.183  1.00 64.81           O  
ATOM   1914  CG  LYS B   6       4.320  12.851  -9.230  1.00 64.81           C  
ATOM   1915  HG2 LYS B   6       4.802  13.800  -8.994  1.00 64.81           H  
ATOM   1916  HG3 LYS B   6       4.963  12.257  -9.880  1.00 64.81           H  
ATOM   1917  CD  LYS B   6       2.967  13.122  -9.902  1.00 64.81           C  
ATOM   1918  HD2 LYS B   6       2.357  13.705  -9.212  1.00 64.81           H  
ATOM   1919  HD3 LYS B   6       2.458  12.172 -10.070  1.00 64.81           H  
ATOM   1920  CE  LYS B   6       3.036  13.880 -11.224  1.00 64.81           C  
ATOM   1921  HE2 LYS B   6       3.505  13.245 -11.976  1.00 64.81           H  
ATOM   1922  HE3 LYS B   6       3.640  14.777 -11.086  1.00 64.81           H  
ATOM   1923  NZ  LYS B   6       1.652  14.247 -11.630  1.00 64.81           N  
ATOM   1924  HZ1 LYS B   6       1.597  14.702 -12.530  1.00 64.81           H  
ATOM   1925  HZ2 LYS B   6       1.012  13.466 -11.624  1.00 64.81           H  
ATOM   1926  HZ3 LYS B   6       1.220  14.840 -10.935  1.00 64.81           H  
ATOM   1927  N   ALA B   7       5.545  11.263  -4.640  1.00 69.91           N  
ATOM   1928  H   ALA B   7       6.491  11.075  -4.939  1.00 69.91           H  
ATOM   1929  CA  ALA B   7       5.166  10.923  -3.274  1.00 69.91           C  
ATOM   1930  HA  ALA B   7       4.380  10.169  -3.320  1.00 69.91           H  
ATOM   1931  C   ALA B   7       4.590  12.122  -2.490  1.00 69.91           C  
ATOM   1932  CB  ALA B   7       6.381  10.298  -2.583  1.00 69.91           C  
ATOM   1933  HB1 ALA B   7       6.089   9.910  -1.607  1.00 69.91           H  
ATOM   1934  HB2 ALA B   7       6.756   9.460  -3.172  1.00 69.91           H  
ATOM   1935  HB3 ALA B   7       7.169  11.040  -2.459  1.00 69.91           H  
ATOM   1936  O   ALA B   7       3.799  11.904  -1.574  1.00 69.91           O  
ATOM   1937  N   ASP B   8       4.921  13.363  -2.874  1.00 81.83           N  
ATOM   1938  H   ASP B   8       5.647  13.457  -3.569  1.00 81.83           H  
ATOM   1939  CA  ASP B   8       4.522  14.580  -2.152  1.00 81.83           C  
ATOM   1940  HA  ASP B   8       4.055  14.285  -1.212  1.00 81.83           H  
ATOM   1941  C   ASP B   8       3.481  15.464  -2.858  1.00 81.83           C  
ATOM   1942  CB  ASP B   8       5.777  15.384  -1.787  1.00 81.83           C  
ATOM   1943  HB2 ASP B   8       5.485  16.304  -1.280  1.00 81.83           H  
ATOM   1944  HB3 ASP B   8       6.310  15.651  -2.699  1.00 81.83           H  
ATOM   1945  O   ASP B   8       3.043  16.451  -2.277  1.00 81.83           O  
ATOM   1946  CG  ASP B   8       6.694  14.598  -0.850  1.00 81.83           C  
ATOM   1947  OD1 ASP B   8       7.912  14.572  -1.123  1.00 81.83           O  
ATOM   1948  OD2 ASP B   8       6.157  13.975   0.097  1.00 81.83           O  
ATOM   1949  N   SER B   9       3.044  15.143  -4.083  1.00 85.69           N  
ATOM   1950  H   SER B   9       3.291  14.244  -4.470  1.00 85.69           H  
ATOM   1951  CA  SER B   9       2.037  15.958  -4.787  1.00 85.69           C  
ATOM   1952  HA  SER B   9       1.527  16.585  -4.055  1.00 85.69           H  
ATOM   1953  C   SER B   9       0.952  15.114  -5.446  1.00 85.69           C  
ATOM   1954  CB  SER B   9       2.683  16.922  -5.792  1.00 85.69           C  
ATOM   1955  HB2 SER B   9       3.341  17.605  -5.256  1.00 85.69           H  
ATOM   1956  HB3 SER B   9       1.904  17.507  -6.281  1.00 85.69           H  
ATOM   1957  O   SER B   9       1.222  14.061  -6.017  1.00 85.69           O  
ATOM   1958  OG  SER B   9       3.424  16.227  -6.776  1.00 85.69           O  
ATOM   1959  HG  SER B   9       4.062  15.689  -6.301  1.00 85.69           H  
ATOM   1960  N   PHE B  10      -0.288  15.602  -5.373  1.00 91.46           N  
ATOM   1961  H   PHE B  10      -0.437  16.471  -4.879  1.00 91.46           H  
ATOM   1962  CA  PHE B  10      -1.453  14.982  -5.996  1.00 91.46           C  
ATOM   1963  HA  PHE B  10      -1.127  14.331  -6.807  1.00 91.46           H  
ATOM   1964  C   PHE B  10      -2.380  16.053  -6.570  1.00 91.46           C  
ATOM   1965  CB  PHE B  10      -2.197  14.135  -4.961  1.00 91.46           C  
ATOM   1966  HB2 PHE B  10      -2.532  14.792  -4.158  1.00 91.46           H  
ATOM   1967  HB3 PHE B  10      -1.508  13.402  -4.543  1.00 91.46           H  
ATOM   1968  O   PHE B  10      -2.830  16.951  -5.856  1.00 91.46           O  
ATOM   1969  CG  PHE B  10      -3.389  13.391  -5.522  1.00 91.46           C  
ATOM   1970  CD1 PHE B  10      -4.702  13.834  -5.267  1.00 91.46           C  
ATOM   1971  HD1 PHE B  10      -4.865  14.714  -4.664  1.00 91.46           H  
ATOM   1972  CD2 PHE B  10      -3.174  12.252  -6.315  1.00 91.46           C  
ATOM   1973  HD2 PHE B  10      -2.167  11.921  -6.523  1.00 91.46           H  
ATOM   1974  CE1 PHE B  10      -5.797  13.128  -5.798  1.00 91.46           C  
ATOM   1975  HE1 PHE B  10      -6.803  13.462  -5.593  1.00 91.46           H  
ATOM   1976  CE2 PHE B  10      -4.265  11.549  -6.848  1.00 91.46           C  
ATOM   1977  HE2 PHE B  10      -4.097  10.677  -7.463  1.00 91.46           H  
ATOM   1978  CZ  PHE B  10      -5.571  11.983  -6.587  1.00 91.46           C  
ATOM   1979  HZ  PHE B  10      -6.389  11.414  -7.004  1.00 91.46           H  
ATOM   1980  N   SER B  11      -2.685  15.941  -7.856  1.00 91.09           N  
ATOM   1981  H   SER B  11      -2.239  15.198  -8.375  1.00 91.09           H  
ATOM   1982  CA  SER B  11      -3.607  16.811  -8.577  1.00 91.09           C  
ATOM   1983  HA  SER B  11      -3.723  17.749  -8.034  1.00 91.09           H  
ATOM   1984  C   SER B  11      -4.976  16.156  -8.728  1.00 91.09           C  
ATOM   1985  CB  SER B  11      -3.021  17.139  -9.944  1.00 91.09           C  
ATOM   1986  HB2 SER B  11      -2.778  16.199 -10.439  1.00 91.09           H  
ATOM   1987  HB3 SER B  11      -2.108  17.723  -9.818  1.00 91.09           H  
ATOM   1988  O   SER B  11      -5.101  15.025  -9.202  1.00 91.09           O  
ATOM   1989  OG  SER B  11      -3.953  17.864 -10.730  1.00 91.09           O  
ATOM   1990  HG  SER B  11      -3.483  18.219 -11.488  1.00 91.09           H  
ATOM   1991  N   LEU B  12      -6.028  16.910  -8.397  1.00 91.85           N  
ATOM   1992  H   LEU B  12      -5.857  17.840  -8.042  1.00 91.85           H  
ATOM   1993  CA  LEU B  12      -7.412  16.495  -8.639  1.00 91.85           C  
ATOM   1994  HA  LEU B  12      -7.588  15.546  -8.132  1.00 91.85           H  
ATOM   1995  C   LEU B  12      -7.717  16.269 -10.122  1.00 91.85           C  
ATOM   1996  CB  LEU B  12      -8.378  17.565  -8.105  1.00 91.85           C  
ATOM   1997  HB2 LEU B  12      -8.021  18.547  -8.413  1.00 91.85           H  
ATOM   1998  HB3 LEU B  12      -9.355  17.420  -8.566  1.00 91.85           H  
ATOM   1999  O   LEU B  12      -8.595  15.470 -10.439  1.00 91.85           O  
ATOM   2000  CG  LEU B  12      -8.569  17.545  -6.586  1.00 91.85           C  
ATOM   2001  HG  LEU B  12      -7.593  17.630  -6.110  1.00 91.85           H  
ATOM   2002  CD1 LEU B  12      -9.432  18.735  -6.173  1.00 91.85           C  
ATOM   2003 HD11 LEU B  12      -9.609  18.719  -5.097  1.00 91.85           H  
ATOM   2004 HD12 LEU B  12      -8.915  19.661  -6.426  1.00 91.85           H  
ATOM   2005 HD13 LEU B  12     -10.387  18.705  -6.696  1.00 91.85           H  
ATOM   2006  CD2 LEU B  12      -9.256  16.263  -6.108  1.00 91.85           C  
ATOM   2007 HD21 LEU B  12      -8.559  15.429  -6.186  1.00 91.85           H  
ATOM   2008 HD22 LEU B  12     -10.149  16.067  -6.702  1.00 91.85           H  
ATOM   2009 HD23 LEU B  12      -9.537  16.369  -5.059  1.00 91.85           H  
ATOM   2010  N   GLU B  13      -7.015  16.951 -11.021  1.00 90.03           N  
ATOM   2011  H   GLU B  13      -6.293  17.582 -10.703  1.00 90.03           H  
ATOM   2012  CA  GLU B  13      -7.310  16.911 -12.453  1.00 90.03           C  
ATOM   2013  HA  GLU B  13      -8.359  16.662 -12.613  1.00 90.03           H  
ATOM   2014  C   GLU B  13      -6.487  15.841 -13.168  1.00 90.03           C  
ATOM   2015  CB  GLU B  13      -7.071  18.294 -13.066  1.00 90.03           C  
ATOM   2016  HB2 GLU B  13      -6.044  18.600 -12.868  1.00 90.03           H  
ATOM   2017  HB3 GLU B  13      -7.216  18.222 -14.144  1.00 90.03           H  
ATOM   2018  O   GLU B  13      -7.044  15.047 -13.921  1.00 90.03           O  
ATOM   2019  CG  GLU B  13      -8.044  19.341 -12.500  1.00 90.03           C  
ATOM   2020  HG2 GLU B  13      -9.064  19.002 -12.682  1.00 90.03           H  
ATOM   2021  HG3 GLU B  13      -7.902  19.416 -11.421  1.00 90.03           H  
ATOM   2022  CD  GLU B  13      -7.854  20.734 -13.116  1.00 90.03           C  
ATOM   2023  OE1 GLU B  13      -8.645  21.624 -12.738  1.00 90.03           O  
ATOM   2024  OE2 GLU B  13      -6.918  20.901 -13.931  1.00 90.03           O  
ATOM   2025  N   SER B  14      -5.179  15.775 -12.902  1.00 89.77           N  
ATOM   2026  H   SER B  14      -4.784  16.422 -12.234  1.00 89.77           H  
ATOM   2027  CA  SER B  14      -4.269  14.942 -13.698  1.00 89.77           C  
ATOM   2028  HA  SER B  14      -4.718  14.776 -14.677  1.00 89.77           H  
ATOM   2029  C   SER B  14      -3.999  13.563 -13.111  1.00 89.77           C  
ATOM   2030  CB  SER B  14      -2.944  15.669 -13.938  1.00 89.77           C  
ATOM   2031  HB2 SER B  14      -3.148  16.646 -14.377  1.00 89.77           H  
ATOM   2032  HB3 SER B  14      -2.349  15.094 -14.648  1.00 89.77           H  
ATOM   2033  O   SER B  14      -3.697  12.642 -13.863  1.00 89.77           O  
ATOM   2034  OG  SER B  14      -2.200  15.838 -12.743  1.00 89.77           O  
ATOM   2035  HG  SER B  14      -1.968  14.973 -12.397  1.00 89.77           H  
ATOM   2036  N   ASP B  15      -4.050  13.412 -11.785  1.00 91.79           N  
ATOM   2037  H   ASP B  15      -4.360  14.173 -11.197  1.00 91.79           H  
ATOM   2038  CA  ASP B  15      -3.590  12.180 -11.149  1.00 91.79           C  
ATOM   2039  HA  ASP B  15      -2.890  11.690 -11.825  1.00 91.79           H  
ATOM   2040  C   ASP B  15      -4.747  11.188 -10.946  1.00 91.79           C  
ATOM   2041  CB  ASP B  15      -2.774  12.486  -9.884  1.00 91.79           C  
ATOM   2042  HB2 ASP B  15      -2.478  11.543  -9.424  1.00 91.79           H  
ATOM   2043  HB3 ASP B  15      -3.402  13.025  -9.175  1.00 91.79           H  
ATOM   2044  O   ASP B  15      -5.884  11.555 -10.622  1.00 91.79           O  
ATOM   2045  CG  ASP B  15      -1.499  13.304 -10.172  1.00 91.79           C  
ATOM   2046  OD1 ASP B  15      -1.168  14.195  -9.365  1.00 91.79           O  
ATOM   2047  OD2 ASP B  15      -0.827  13.110 -11.216  1.00 91.79           O  
ATOM   2048  N   SER B  16      -4.460   9.905 -11.169  1.00 92.59           N  
ATOM   2049  H   SER B  16      -3.513   9.665 -11.426  1.00 92.59           H  
ATOM   2050  CA  SER B  16      -5.406   8.802 -10.997  1.00 92.59           C  
ATOM   2051  HA  SER B  16      -6.405   9.130 -11.285  1.00 92.59           H  
ATOM   2052  C   SER B  16      -5.418   8.354  -9.540  1.00 92.59           C  
ATOM   2053  CB  SER B  16      -5.017   7.636 -11.906  1.00 92.59           C  
ATOM   2054  HB2 SER B  16      -5.104   7.939 -12.950  1.00 92.59           H  
ATOM   2055  HB3 SER B  16      -3.976   7.385 -11.702  1.00 92.59           H  
ATOM   2056  O   SER B  16      -4.403   7.928  -8.995  1.00 92.59           O  
ATOM   2057  OG  SER B  16      -5.826   6.497 -11.671  1.00 92.59           O  
ATOM   2058  HG  SER B  16      -5.411   5.782 -12.160  1.00 92.59           H  
ATOM   2059  N   ILE B  17      -6.589   8.413  -8.905  1.00 93.08           N  
ATOM   2060  H   ILE B  17      -7.391   8.776  -9.401  1.00 93.08           H  
ATOM   2061  CA  ILE B  17      -6.768   7.869  -7.556  1.00 93.08           C  
ATOM   2062  HA  ILE B  17      -5.958   8.261  -6.940  1.00 93.08           H  
ATOM   2063  C   ILE B  17      -6.620   6.340  -7.536  1.00 93.08           C  
ATOM   2064  CB  ILE B  17      -8.101   8.365  -6.956  1.00 93.08           C  
ATOM   2065  HB  ILE B  17      -8.065   9.454  -6.987  1.00 93.08           H  
ATOM   2066  O   ILE B  17      -6.104   5.811  -6.559  1.00 93.08           O  
ATOM   2067  CG1 ILE B  17      -8.302   7.964  -5.478  1.00 93.08           C  
ATOM   2068 HG12 ILE B  17      -9.268   8.343  -5.145  1.00 93.08           H  
ATOM   2069 HG13 ILE B  17      -8.325   6.878  -5.391  1.00 93.08           H  
ATOM   2070  CG2 ILE B  17      -9.329   7.937  -7.787  1.00 93.08           C  
ATOM   2071 HG21 ILE B  17      -9.854   7.117  -7.296  1.00 93.08           H  
ATOM   2072 HG22 ILE B  17     -10.038   8.763  -7.852  1.00 93.08           H  
ATOM   2073 HG23 ILE B  17      -9.066   7.630  -8.799  1.00 93.08           H  
ATOM   2074  CD1 ILE B  17      -7.229   8.512  -4.530  1.00 93.08           C  
ATOM   2075 HD11 ILE B  17      -7.150   9.592  -4.649  1.00 93.08           H  
ATOM   2076 HD12 ILE B  17      -6.264   8.047  -4.734  1.00 93.08           H  
ATOM   2077 HD13 ILE B  17      -7.510   8.287  -3.501  1.00 93.08           H  
ATOM   2078  N   LYS B  18      -6.989   5.637  -8.622  1.00 91.75           N  
ATOM   2079  H   LYS B  18      -7.298   6.145  -9.438  1.00 91.75           H  
ATOM   2080  CA  LYS B  18      -6.772   4.183  -8.751  1.00 91.75           C  
ATOM   2081  HA  LYS B  18      -7.218   3.670  -7.899  1.00 91.75           H  
ATOM   2082  C   LYS B  18      -5.282   3.856  -8.677  1.00 91.75           C  
ATOM   2083  CB  LYS B  18      -7.393   3.617 -10.049  1.00 91.75           C  
ATOM   2084  HB2 LYS B  18      -7.047   4.188 -10.910  1.00 91.75           H  
ATOM   2085  HB3 LYS B  18      -7.056   2.588 -10.169  1.00 91.75           H  
ATOM   2086  O   LYS B  18      -4.893   3.014  -7.878  1.00 91.75           O  
ATOM   2087  CG  LYS B  18      -8.930   3.614 -10.009  1.00 91.75           C  
ATOM   2088  HG2 LYS B  18      -9.277   4.644  -9.923  1.00 91.75           H  
ATOM   2089  HG3 LYS B  18      -9.239   3.049  -9.129  1.00 91.75           H  
ATOM   2090  CD  LYS B  18      -9.615   2.968 -11.224  1.00 91.75           C  
ATOM   2091  HD2 LYS B  18      -9.313   1.923 -11.293  1.00 91.75           H  
ATOM   2092  HD3 LYS B  18      -9.321   3.493 -12.133  1.00 91.75           H  
ATOM   2093  CE  LYS B  18     -11.142   3.065 -11.022  1.00 91.75           C  
ATOM   2094  HE2 LYS B  18     -11.393   2.586 -10.075  1.00 91.75           H  
ATOM   2095  HE3 LYS B  18     -11.416   4.116 -10.935  1.00 91.75           H  
ATOM   2096  NZ  LYS B  18     -11.941   2.438 -12.108  1.00 91.75           N  
ATOM   2097  HZ1 LYS B  18     -11.801   1.438 -12.122  1.00 91.75           H  
ATOM   2098  HZ2 LYS B  18     -12.924   2.603 -11.947  1.00 91.75           H  
ATOM   2099  HZ3 LYS B  18     -11.717   2.827 -13.013  1.00 91.75           H  
ATOM   2100  N   ASP B  19      -4.454   4.595  -9.416  1.00 92.61           N  
ATOM   2101  H   ASP B  19      -4.843   5.274 -10.054  1.00 92.61           H  
ATOM   2102  CA  ASP B  19      -3.003   4.375  -9.426  1.00 92.61           C  
ATOM   2103  HA  ASP B  19      -2.809   3.330  -9.669  1.00 92.61           H  
ATOM   2104  C   ASP B  19      -2.401   4.642  -8.046  1.00 92.61           C  
ATOM   2105  CB  ASP B  19      -2.313   5.245 -10.489  1.00 92.61           C  
ATOM   2106  HB2 ASP B  19      -1.237   5.087 -10.416  1.00 92.61           H  
ATOM   2107  HB3 ASP B  19      -2.510   6.295 -10.273  1.00 92.61           H  
ATOM   2108  O   ASP B  19      -1.686   3.794  -7.525  1.00 92.61           O  
ATOM   2109  CG  ASP B  19      -2.741   4.934 -11.927  1.00 92.61           C  
ATOM   2110  OD1 ASP B  19      -2.499   5.801 -12.794  1.00 92.61           O  
ATOM   2111  OD2 ASP B  19      -3.372   3.881 -12.161  1.00 92.61           O  
ATOM   2112  N   VAL B  20      -2.781   5.753  -7.399  1.00 93.22           N  
ATOM   2113  H   VAL B  20      -3.369   6.413  -7.886  1.00 93.22           H  
ATOM   2114  CA  VAL B  20      -2.320   6.062  -6.036  1.00 93.22           C  
ATOM   2115  HA  VAL B  20      -1.231   6.111  -6.049  1.00 93.22           H  
ATOM   2116  C   VAL B  20      -2.695   4.961  -5.049  1.00 93.22           C  
ATOM   2117  CB  VAL B  20      -2.869   7.413  -5.542  1.00 93.22           C  
ATOM   2118  HB  VAL B  20      -3.947   7.448  -5.696  1.00 93.22           H  
ATOM   2119  O   VAL B  20      -1.861   4.587  -4.226  1.00 93.22           O  
ATOM   2120  CG1 VAL B  20      -2.585   7.654  -4.052  1.00 93.22           C  
ATOM   2121 HG11 VAL B  20      -2.858   8.674  -3.782  1.00 93.22           H  
ATOM   2122 HG12 VAL B  20      -1.526   7.498  -3.846  1.00 93.22           H  
ATOM   2123 HG13 VAL B  20      -3.176   6.975  -3.437  1.00 93.22           H  
ATOM   2124  CG2 VAL B  20      -2.223   8.564  -6.319  1.00 93.22           C  
ATOM   2125 HG21 VAL B  20      -2.447   8.475  -7.382  1.00 93.22           H  
ATOM   2126 HG22 VAL B  20      -1.142   8.541  -6.185  1.00 93.22           H  
ATOM   2127 HG23 VAL B  20      -2.608   9.514  -5.950  1.00 93.22           H  
ATOM   2128  N   ILE B  21      -3.923   4.435  -5.104  1.00 92.42           N  
ATOM   2129  H   ILE B  21      -4.574   4.761  -5.805  1.00 92.42           H  
ATOM   2130  CA  ILE B  21      -4.321   3.356  -4.198  1.00 92.42           C  
ATOM   2131  HA  ILE B  21      -4.028   3.651  -3.190  1.00 92.42           H  
ATOM   2132  C   ILE B  21      -3.555   2.068  -4.517  1.00 92.42           C  
ATOM   2133  CB  ILE B  21      -5.842   3.114  -4.180  1.00 92.42           C  
ATOM   2134  HB  ILE B  21      -6.174   2.820  -5.176  1.00 92.42           H  
ATOM   2135  O   ILE B  21      -3.114   1.397  -3.587  1.00 92.42           O  
ATOM   2136  CG1 ILE B  21      -6.642   4.349  -3.711  1.00 92.42           C  
ATOM   2137 HG12 ILE B  21      -6.539   4.459  -2.632  1.00 92.42           H  
ATOM   2138 HG13 ILE B  21      -6.245   5.256  -4.167  1.00 92.42           H  
ATOM   2139  CG2 ILE B  21      -6.092   1.969  -3.184  1.00 92.42           C  
ATOM   2140 HG21 ILE B  21      -5.871   1.013  -3.658  1.00 92.42           H  
ATOM   2141 HG22 ILE B  21      -5.461   2.083  -2.302  1.00 92.42           H  
ATOM   2142 HG23 ILE B  21      -7.126   1.959  -2.838  1.00 92.42           H  
ATOM   2143  CD1 ILE B  21      -8.134   4.253  -4.053  1.00 92.42           C  
ATOM   2144 HD11 ILE B  21      -8.627   5.192  -3.801  1.00 92.42           H  
ATOM   2145 HD12 ILE B  21      -8.241   4.057  -5.119  1.00 92.42           H  
ATOM   2146 HD13 ILE B  21      -8.615   3.452  -3.491  1.00 92.42           H  
ATOM   2147  N   HIS B  22      -3.344   1.740  -5.794  1.00 92.12           N  
ATOM   2148  H   HIS B  22      -3.720   2.329  -6.524  1.00 92.12           H  
ATOM   2149  CA  HIS B  22      -2.547   0.576  -6.186  1.00 92.12           C  
ATOM   2150  HA  HIS B  22      -2.976  -0.319  -5.735  1.00 92.12           H  
ATOM   2151  C   HIS B  22      -1.115   0.700  -5.658  1.00 92.12           C  
ATOM   2152  CB  HIS B  22      -2.553   0.401  -7.715  1.00 92.12           C  
ATOM   2153  HB2 HIS B  22      -1.845  -0.387  -7.968  1.00 92.12           H  
ATOM   2154  HB3 HIS B  22      -2.209   1.321  -8.188  1.00 92.12           H  
ATOM   2155  O   HIS B  22      -0.641  -0.196  -4.966  1.00 92.12           O  
ATOM   2156  CG  HIS B  22      -3.886   0.022  -8.315  1.00 92.12           C  
ATOM   2157  CD2 HIS B  22      -5.084  -0.100  -7.665  1.00 92.12           C  
ATOM   2158  HD2 HIS B  22      -5.265   0.063  -6.613  1.00 92.12           H  
ATOM   2159  ND1 HIS B  22      -4.123  -0.273  -9.641  1.00 92.12           N  
ATOM   2160  HD1 HIS B  22      -3.450  -0.241 -10.393  1.00 92.12           H  
ATOM   2161  CE1 HIS B  22      -5.426  -0.583  -9.778  1.00 92.12           C  
ATOM   2162  HE1 HIS B  22      -5.916  -0.888 -10.691  1.00 92.12           H  
ATOM   2163  NE2 HIS B  22      -6.051  -0.458  -8.602  1.00 92.12           N  
ATOM   2164  N   ASP B  23      -0.458   1.836  -5.901  1.00 91.93           N  
ATOM   2165  H   ASP B  23      -0.910   2.536  -6.471  1.00 91.93           H  
ATOM   2166  CA  ASP B  23       0.894   2.121  -5.417  1.00 91.93           C  
ATOM   2167  HA  ASP B  23       1.588   1.387  -5.826  1.00 91.93           H  
ATOM   2168  C   ASP B  23       0.972   2.051  -3.882  1.00 91.93           C  
ATOM   2169  CB  ASP B  23       1.327   3.523  -5.880  1.00 91.93           C  
ATOM   2170  HB2 ASP B  23       2.330   3.706  -5.494  1.00 91.93           H  
ATOM   2171  HB3 ASP B  23       0.657   4.268  -5.451  1.00 91.93           H  
ATOM   2172  O   ASP B  23       1.922   1.505  -3.316  1.00 91.93           O  
ATOM   2173  CG  ASP B  23       1.409   3.730  -7.392  1.00 91.93           C  
ATOM   2174  OD1 ASP B  23       1.157   4.862  -7.853  1.00 91.93           O  
ATOM   2175  OD2 ASP B  23       1.897   2.829  -8.095  1.00 91.93           O  
ATOM   2176  N   TYR B  24      -0.045   2.576  -3.197  1.00 92.98           N  
ATOM   2177  H   TYR B  24      -0.775   3.041  -3.717  1.00 92.98           H  
ATOM   2178  CA  TYR B  24      -0.127   2.577  -1.742  1.00 92.98           C  
ATOM   2179  HA  TYR B  24       0.822   2.935  -1.341  1.00 92.98           H  
ATOM   2180  C   TYR B  24      -0.364   1.175  -1.160  1.00 92.98           C  
ATOM   2181  CB  TYR B  24      -1.215   3.564  -1.323  1.00 92.98           C  
ATOM   2182  HB2 TYR B  24      -0.905   4.572  -1.599  1.00 92.98           H  
ATOM   2183  HB3 TYR B  24      -2.126   3.337  -1.876  1.00 92.98           H  
ATOM   2184  O   TYR B  24       0.293   0.809  -0.187  1.00 92.98           O  
ATOM   2185  CG  TYR B  24      -1.525   3.537   0.151  1.00 92.98           C  
ATOM   2186  CD1 TYR B  24      -2.759   3.018   0.565  1.00 92.98           C  
ATOM   2187  HD1 TYR B  24      -3.463   2.636  -0.160  1.00 92.98           H  
ATOM   2188  CD2 TYR B  24      -0.583   3.982   1.100  1.00 92.98           C  
ATOM   2189  HD2 TYR B  24       0.383   4.340   0.774  1.00 92.98           H  
ATOM   2190  CE1 TYR B  24      -3.067   2.986   1.927  1.00 92.98           C  
ATOM   2191  HE1 TYR B  24      -4.015   2.570   2.237  1.00 92.98           H  
ATOM   2192  CE2 TYR B  24      -0.889   3.930   2.475  1.00 92.98           C  
ATOM   2193  HE2 TYR B  24      -0.171   4.255   3.214  1.00 92.98           H  
ATOM   2194  OH  TYR B  24      -2.484   3.363   4.197  1.00 92.98           O  
ATOM   2195  HH  TYR B  24      -1.699   3.463   4.742  1.00 92.98           H  
ATOM   2196  CZ  TYR B  24      -2.147   3.439   2.887  1.00 92.98           C  
ATOM   2197  N   ILE B  25      -1.233   0.356  -1.762  1.00 91.67           N  
ATOM   2198  H   ILE B  25      -1.739   0.706  -2.564  1.00 91.67           H  
ATOM   2199  CA  ILE B  25      -1.422  -1.054  -1.381  1.00 91.67           C  
ATOM   2200  HA  ILE B  25      -1.634  -1.103  -0.313  1.00 91.67           H  
ATOM   2201  C   ILE B  25      -0.125  -1.836  -1.613  1.00 91.67           C  
ATOM   2202  CB  ILE B  25      -2.621  -1.675  -2.142  1.00 91.67           C  
ATOM   2203  HB  ILE B  25      -2.558  -1.386  -3.191  1.00 91.67           H  
ATOM   2204  O   ILE B  25       0.309  -2.593  -0.743  1.00 91.67           O  
ATOM   2205  CG1 ILE B  25      -3.947  -1.132  -1.561  1.00 91.67           C  
ATOM   2206 HG12 ILE B  25      -3.899  -0.044  -1.512  1.00 91.67           H  
ATOM   2207 HG13 ILE B  25      -4.075  -1.502  -0.544  1.00 91.67           H  
ATOM   2208  CG2 ILE B  25      -2.577  -3.215  -2.072  1.00 91.67           C  
ATOM   2209 HG21 ILE B  25      -1.803  -3.589  -2.743  1.00 91.67           H  
ATOM   2210 HG22 ILE B  25      -3.521  -3.660  -2.386  1.00 91.67           H  
ATOM   2211 HG23 ILE B  25      -2.356  -3.549  -1.058  1.00 91.67           H  
ATOM   2212  CD1 ILE B  25      -5.191  -1.501  -2.383  1.00 91.67           C  
ATOM   2213 HD11 ILE B  25      -6.057  -0.976  -1.979  1.00 91.67           H  
ATOM   2214 HD12 ILE B  25      -5.050  -1.204  -3.422  1.00 91.67           H  
ATOM   2215 HD13 ILE B  25      -5.392  -2.572  -2.338  1.00 91.67           H  
ATOM   2216  N   CYS B  26       0.546  -1.613  -2.742  1.00 90.05           N  
ATOM   2217  H   CYS B  26       0.131  -1.029  -3.454  1.00 90.05           H  
ATOM   2218  CA  CYS B  26       1.846  -2.210  -3.020  1.00 90.05           C  
ATOM   2219  HA  CYS B  26       1.742  -3.295  -3.005  1.00 90.05           H  
ATOM   2220  C   CYS B  26       2.877  -1.829  -1.948  1.00 90.05           C  
ATOM   2221  CB  CYS B  26       2.296  -1.784  -4.424  1.00 90.05           C  
ATOM   2222  HB2 CYS B  26       3.339  -2.061  -4.581  1.00 90.05           H  
ATOM   2223  HB3 CYS B  26       2.205  -0.704  -4.543  1.00 90.05           H  
ATOM   2224  O   CYS B  26       3.562  -2.706  -1.423  1.00 90.05           O  
ATOM   2225  SG  CYS B  26       1.273  -2.620  -5.671  1.00 90.05           S  
ATOM   2226  HG  CYS B  26       2.206  -2.701  -6.624  1.00 90.05           H  
ATOM   2227  N   TRP B  27       2.947  -0.553  -1.562  1.00 89.73           N  
ATOM   2228  H   TRP B  27       2.374   0.122  -2.049  1.00 89.73           H  
ATOM   2229  CA  TRP B  27       3.822  -0.073  -0.489  1.00 89.73           C  
ATOM   2230  HA  TRP B  27       4.850  -0.354  -0.717  1.00 89.73           H  
ATOM   2231  C   TRP B  27       3.481  -0.691   0.872  1.00 89.73           C  
ATOM   2232  CB  TRP B  27       3.730   1.453  -0.437  1.00 89.73           C  
ATOM   2233  HB2 TRP B  27       4.010   1.843  -1.416  1.00 89.73           H  
ATOM   2234  HB3 TRP B  27       2.694   1.745  -0.263  1.00 89.73           H  
ATOM   2235  O   TRP B  27       4.371  -1.173   1.571  1.00 89.73           O  
ATOM   2236  CG  TRP B  27       4.574   2.109   0.611  1.00 89.73           C  
ATOM   2237  CD1 TRP B  27       5.878   2.440   0.491  1.00 89.73           C  
ATOM   2238  HD1 TRP B  27       6.477   2.265  -0.390  1.00 89.73           H  
ATOM   2239  CD2 TRP B  27       4.191   2.493   1.967  1.00 89.73           C  
ATOM   2240  CE2 TRP B  27       5.335   3.046   2.616  1.00 89.73           C  
ATOM   2241  CE3 TRP B  27       2.995   2.427   2.713  1.00 89.73           C  
ATOM   2242  HE3 TRP B  27       2.105   2.031   2.246  1.00 89.73           H  
ATOM   2243  NE1 TRP B  27       6.327   3.023   1.661  1.00 89.73           N  
ATOM   2244  HE1 TRP B  27       7.258   3.391   1.796  1.00 89.73           H  
ATOM   2245  CH2 TRP B  27       4.105   3.374   4.672  1.00 89.73           C  
ATOM   2246  HH2 TRP B  27       4.062   3.692   5.703  1.00 89.73           H  
ATOM   2247  CZ2 TRP B  27       5.306   3.480   3.948  1.00 89.73           C  
ATOM   2248  HZ2 TRP B  27       6.199   3.876   4.408  1.00 89.73           H  
ATOM   2249  CZ3 TRP B  27       2.951   2.865   4.050  1.00 89.73           C  
ATOM   2250  HZ3 TRP B  27       2.025   2.807   4.604  1.00 89.73           H  
ATOM   2251  N   LEU B  28       2.194  -0.754   1.226  1.00 90.44           N  
ATOM   2252  H   LEU B  28       1.508  -0.335   0.616  1.00 90.44           H  
ATOM   2253  CA  LEU B  28       1.729  -1.409   2.448  1.00 90.44           C  
ATOM   2254  HA  LEU B  28       2.225  -0.953   3.305  1.00 90.44           H  
ATOM   2255  C   LEU B  28       2.072  -2.898   2.479  1.00 90.44           C  
ATOM   2256  CB  LEU B  28       0.209  -1.261   2.571  1.00 90.44           C  
ATOM   2257  HB2 LEU B  28      -0.151  -2.021   3.265  1.00 90.44           H  
ATOM   2258  HB3 LEU B  28      -0.246  -1.464   1.601  1.00 90.44           H  
ATOM   2259  O   LEU B  28       2.331  -3.443   3.545  1.00 90.44           O  
ATOM   2260  CG  LEU B  28      -0.285   0.094   3.081  1.00 90.44           C  
ATOM   2261  HG  LEU B  28       0.073   0.906   2.449  1.00 90.44           H  
ATOM   2262  CD1 LEU B  28      -1.811   0.052   3.037  1.00 90.44           C  
ATOM   2263 HD11 LEU B  28      -2.143   0.112   2.001  1.00 90.44           H  
ATOM   2264 HD12 LEU B  28      -2.170  -0.878   3.477  1.00 90.44           H  
ATOM   2265 HD13 LEU B  28      -2.229   0.886   3.600  1.00 90.44           H  
ATOM   2266  CD2 LEU B  28       0.161   0.338   4.522  1.00 90.44           C  
ATOM   2267 HD21 LEU B  28       1.243   0.469   4.566  1.00 90.44           H  
ATOM   2268 HD22 LEU B  28      -0.305   1.259   4.871  1.00 90.44           H  
ATOM   2269 HD23 LEU B  28      -0.128  -0.504   5.151  1.00 90.44           H  
ATOM   2270  N   SER B  29       2.101  -3.574   1.334  1.00 91.10           N  
ATOM   2271  H   SER B  29       1.779  -3.116   0.493  1.00 91.10           H  
ATOM   2272  CA  SER B  29       2.435  -4.998   1.307  1.00 91.10           C  
ATOM   2273  HA  SER B  29       1.841  -5.498   2.071  1.00 91.10           H  
ATOM   2274  C   SER B  29       3.906  -5.279   1.634  1.00 91.10           C  
ATOM   2275  CB  SER B  29       2.038  -5.605  -0.034  1.00 91.10           C  
ATOM   2276  HB2 SER B  29       2.018  -6.690   0.062  1.00 91.10           H  
ATOM   2277  HB3 SER B  29       1.039  -5.256  -0.296  1.00 91.10           H  
ATOM   2278  O   SER B  29       4.222  -6.386   2.054  1.00 91.10           O  
ATOM   2279  OG  SER B  29       2.945  -5.256  -1.060  1.00 91.10           O  
ATOM   2280  HG  SER B  29       3.104  -4.310  -1.040  1.00 91.10           H  
ATOM   2281  N   MET B  30       4.801  -4.295   1.488  1.00 90.38           N  
ATOM   2282  H   MET B  30       4.470  -3.378   1.223  1.00 90.38           H  
ATOM   2283  CA  MET B  30       6.230  -4.453   1.773  1.00 90.38           C  
ATOM   2284  HA  MET B  30       6.559  -5.405   1.356  1.00 90.38           H  
ATOM   2285  C   MET B  30       6.500  -4.483   3.281  1.00 90.38           C  
ATOM   2286  CB  MET B  30       7.045  -3.330   1.111  1.00 90.38           C  
ATOM   2287  HB2 MET B  30       6.743  -2.371   1.532  1.00 90.38           H  
ATOM   2288  HB3 MET B  30       8.102  -3.481   1.330  1.00 90.38           H  
ATOM   2289  O   MET B  30       5.803  -3.832   4.065  1.00 90.38           O  
ATOM   2290  CG  MET B  30       6.868  -3.278  -0.408  1.00 90.38           C  
ATOM   2291  HG2 MET B  30       5.814  -3.114  -0.632  1.00 90.38           H  
ATOM   2292  HG3 MET B  30       7.163  -4.238  -0.831  1.00 90.38           H  
ATOM   2293  SD  MET B  30       7.822  -1.959  -1.208  1.00 90.38           S  
ATOM   2294  CE  MET B  30       7.181  -2.106  -2.897  1.00 90.38           C  
ATOM   2295  HE1 MET B  30       6.108  -1.915  -2.896  1.00 90.38           H  
ATOM   2296  HE2 MET B  30       7.372  -3.108  -3.280  1.00 90.38           H  
ATOM   2297  HE3 MET B  30       7.676  -1.373  -3.535  1.00 90.38           H  
ATOM   2298  N   THR B  31       7.553  -5.194   3.689  1.00 87.88           N  
ATOM   2299  H   THR B  31       8.125  -5.668   3.005  1.00 87.88           H  
ATOM   2300  CA  THR B  31       8.069  -5.124   5.063  1.00 87.88           C  
ATOM   2301  HA  THR B  31       7.254  -5.351   5.750  1.00 87.88           H  
ATOM   2302  C   THR B  31       8.570  -3.716   5.379  1.00 87.88           C  
ATOM   2303  CB  THR B  31       9.204  -6.131   5.308  1.00 87.88           C  
ATOM   2304  HB  THR B  31       9.587  -5.995   6.319  1.00 87.88           H  
ATOM   2305  O   THR B  31       9.029  -3.003   4.488  1.00 87.88           O  
ATOM   2306  CG2 THR B  31       8.733  -7.573   5.150  1.00 87.88           C  
ATOM   2307 HG21 THR B  31       8.419  -7.755   4.122  1.00 87.88           H  
ATOM   2308 HG22 THR B  31       9.548  -8.253   5.399  1.00 87.88           H  
ATOM   2309 HG23 THR B  31       7.902  -7.760   5.830  1.00 87.88           H  
ATOM   2310  OG1 THR B  31      10.252  -5.944   4.389  1.00 87.88           O  
ATOM   2311  HG1 THR B  31      11.033  -6.372   4.747  1.00 87.88           H  
ATOM   2312  N   ASP B  32       8.516  -3.311   6.651  1.00 87.90           N  
ATOM   2313  H   ASP B  32       8.118  -3.920   7.351  1.00 87.90           H  
ATOM   2314  CA  ASP B  32       8.879  -1.944   7.057  1.00 87.90           C  
ATOM   2315  HA  ASP B  32       8.225  -1.244   6.537  1.00 87.90           H  
ATOM   2316  C   ASP B  32      10.320  -1.568   6.667  1.00 87.90           C  
ATOM   2317  CB  ASP B  32       8.662  -1.767   8.570  1.00 87.90           C  
ATOM   2318  HB2 ASP B  32       9.006  -0.774   8.857  1.00 87.90           H  
ATOM   2319  HB3 ASP B  32       9.265  -2.502   9.103  1.00 87.90           H  
ATOM   2320  O   ASP B  32      10.576  -0.426   6.304  1.00 87.90           O  
ATOM   2321  CG  ASP B  32       7.195  -1.902   8.995  1.00 87.90           C  
ATOM   2322  OD1 ASP B  32       6.926  -2.396  10.112  1.00 87.90           O  
ATOM   2323  OD2 ASP B  32       6.276  -1.594   8.200  1.00 87.90           O  
ATOM   2324  N   GLU B  33      11.237  -2.538   6.658  1.00 87.15           N  
ATOM   2325  H   GLU B  33      10.963  -3.449   6.998  1.00 87.15           H  
ATOM   2326  CA  GLU B  33      12.634  -2.371   6.226  1.00 87.15           C  
ATOM   2327  HA  GLU B  33      13.089  -1.533   6.755  1.00 87.15           H  
ATOM   2328  C   GLU B  33      12.769  -2.098   4.721  1.00 87.15           C  
ATOM   2329  CB  GLU B  33      13.403  -3.658   6.560  1.00 87.15           C  
ATOM   2330  HB2 GLU B  33      14.423  -3.569   6.184  1.00 87.15           H  
ATOM   2331  HB3 GLU B  33      12.916  -4.489   6.049  1.00 87.15           H  
ATOM   2332  O   GLU B  33      13.676  -1.391   4.286  1.00 87.15           O  
ATOM   2333  CG  GLU B  33      13.459  -3.951   8.069  1.00 87.15           C  
ATOM   2334  HG2 GLU B  33      14.045  -3.170   8.554  1.00 87.15           H  
ATOM   2335  HG3 GLU B  33      12.450  -3.919   8.480  1.00 87.15           H  
ATOM   2336  CD  GLU B  33      14.060  -5.327   8.394  1.00 87.15           C  
ATOM   2337  OE1 GLU B  33      14.052  -5.672   9.596  1.00 87.15           O  
ATOM   2338  OE2 GLU B  33      14.482  -6.037   7.453  1.00 87.15           O  
ATOM   2339  N   MET B  34      11.852  -2.647   3.922  1.00 84.78           N  
ATOM   2340  H   MET B  34      11.093  -3.155   4.354  1.00 84.78           H  
ATOM   2341  CA  MET B  34      11.831  -2.498   2.468  1.00 84.78           C  
ATOM   2342  HA  MET B  34      12.847  -2.344   2.105  1.00 84.78           H  
ATOM   2343  C   MET B  34      11.009  -1.293   2.016  1.00 84.78           C  
ATOM   2344  CB  MET B  34      11.275  -3.778   1.834  1.00 84.78           C  
ATOM   2345  HB2 MET B  34      11.145  -3.623   0.763  1.00 84.78           H  
ATOM   2346  HB3 MET B  34      10.300  -4.005   2.266  1.00 84.78           H  
ATOM   2347  O   MET B  34      11.146  -0.857   0.872  1.00 84.78           O  
ATOM   2348  CG  MET B  34      12.199  -4.978   2.033  1.00 84.78           C  
ATOM   2349  HG2 MET B  34      12.356  -5.156   3.097  1.00 84.78           H  
ATOM   2350  HG3 MET B  34      11.701  -5.850   1.610  1.00 84.78           H  
ATOM   2351  SD  MET B  34      13.808  -4.787   1.235  1.00 84.78           S  
ATOM   2352  CE  MET B  34      14.264  -6.519   1.085  1.00 84.78           C  
ATOM   2353  HE1 MET B  34      13.455  -7.092   0.632  1.00 84.78           H  
ATOM   2354  HE2 MET B  34      15.172  -6.600   0.488  1.00 84.78           H  
ATOM   2355  HE3 MET B  34      14.458  -6.919   2.080  1.00 84.78           H  
ATOM   2356  N   ARG B  35      10.158  -0.729   2.880  1.00 86.61           N  
ATOM   2357  H   ARG B  35      10.107  -1.110   3.814  1.00 86.61           H  
ATOM   2358  CA  ARG B  35       9.315   0.414   2.525  1.00 86.61           C  
ATOM   2359  HA  ARG B  35       8.774   0.141   1.620  1.00 86.61           H  
ATOM   2360  C   ARG B  35      10.185   1.651   2.249  1.00 86.61           C  
ATOM   2361  CB  ARG B  35       8.281   0.686   3.628  1.00 86.61           C  
ATOM   2362  HB2 ARG B  35       7.894   1.699   3.516  1.00 86.61           H  
ATOM   2363  HB3 ARG B  35       8.764   0.616   4.603  1.00 86.61           H  
ATOM   2364  O   ARG B  35      10.914   2.098   3.134  1.00 86.61           O  
ATOM   2365  CG  ARG B  35       7.103  -0.296   3.552  1.00 86.61           C  
ATOM   2366  HG2 ARG B  35       6.583  -0.163   2.604  1.00 86.61           H  
ATOM   2367  HG3 ARG B  35       7.474  -1.319   3.608  1.00 86.61           H  
ATOM   2368  CD  ARG B  35       6.123  -0.055   4.703  1.00 86.61           C  
ATOM   2369  HD2 ARG B  35       5.624   0.901   4.546  1.00 86.61           H  
ATOM   2370  HD3 ARG B  35       6.682  -0.007   5.638  1.00 86.61           H  
ATOM   2371  NE  ARG B  35       5.113  -1.121   4.806  1.00 86.61           N  
ATOM   2372  HE  ARG B  35       5.191  -1.906   4.175  1.00 86.61           H  
ATOM   2373  NH1 ARG B  35       3.997  -0.327   6.665  1.00 86.61           N  
ATOM   2374 HH11 ARG B  35       4.831   0.158   6.964  1.00 86.61           H  
ATOM   2375 HH12 ARG B  35       3.209  -0.463   7.282  1.00 86.61           H  
ATOM   2376  NH2 ARG B  35       3.233  -2.091   5.654  1.00 86.61           N  
ATOM   2377 HH21 ARG B  35       2.468  -2.067   6.312  1.00 86.61           H  
ATOM   2378 HH22 ARG B  35       3.213  -2.759   4.897  1.00 86.61           H  
ATOM   2379  CZ  ARG B  35       4.136  -1.171   5.691  1.00 86.61           C  
ATOM   2380  N   PRO B  36      10.109   2.257   1.049  1.00 86.76           N  
ATOM   2381  CA  PRO B  36      10.700   3.572   0.822  1.00 86.76           C  
ATOM   2382  HA  PRO B  36      11.767   3.543   1.044  1.00 86.76           H  
ATOM   2383  C   PRO B  36      10.036   4.622   1.720  1.00 86.76           C  
ATOM   2384  CB  PRO B  36      10.495   3.876  -0.663  1.00 86.76           C  
ATOM   2385  HB2 PRO B  36      11.362   3.535  -1.228  1.00 86.76           H  
ATOM   2386  HB3 PRO B  36      10.324   4.937  -0.851  1.00 86.76           H  
ATOM   2387  O   PRO B  36       8.900   4.438   2.172  1.00 86.76           O  
ATOM   2388  CG  PRO B  36       9.270   3.042  -1.026  1.00 86.76           C  
ATOM   2389  HG2 PRO B  36       8.379   3.612  -0.765  1.00 86.76           H  
ATOM   2390  HG3 PRO B  36       9.267   2.759  -2.078  1.00 86.76           H  
ATOM   2391  CD  PRO B  36       9.354   1.824  -0.114  1.00 86.76           C  
ATOM   2392  HD2 PRO B  36       8.352   1.489   0.153  1.00 86.76           H  
ATOM   2393  HD3 PRO B  36       9.881   1.012  -0.616  1.00 86.76           H  
ATOM   2394  N   SER B  37      10.738   5.739   1.945  1.00 84.06           N  
ATOM   2395  H   SER B  37      11.635   5.856   1.495  1.00 84.06           H  
ATOM   2396  CA  SER B  37      10.228   6.866   2.729  1.00 84.06           C  
ATOM   2397  HA  SER B  37      10.127   6.540   3.765  1.00 84.06           H  
ATOM   2398  C   SER B  37       8.858   7.318   2.224  1.00 84.06           C  
ATOM   2399  CB  SER B  37      11.199   8.050   2.694  1.00 84.06           C  
ATOM   2400  HB2 SER B  37      12.128   7.770   3.190  1.00 84.06           H  
ATOM   2401  HB3 SER B  37      10.763   8.898   3.222  1.00 84.06           H  
ATOM   2402  O   SER B  37       8.655   7.509   1.024  1.00 84.06           O  
ATOM   2403  OG  SER B  37      11.483   8.420   1.359  1.00 84.06           O  
ATOM   2404  HG  SER B  37      10.655   8.546   0.889  1.00 84.06           H  
ATOM   2405  N   ILE B  38       7.928   7.503   3.155  1.00 84.03           N  
ATOM   2406  H   ILE B  38       8.172   7.328   4.119  1.00 84.03           H  
ATOM   2407  CA  ILE B  38       6.547   7.873   2.863  1.00 84.03           C  
ATOM   2408  HA  ILE B  38       6.250   7.340   1.959  1.00 84.03           H  
ATOM   2409  C   ILE B  38       6.437   9.381   2.577  1.00 84.03           C  
ATOM   2410  CB  ILE B  38       5.649   7.365   4.016  1.00 84.03           C  
ATOM   2411  HB  ILE B  38       5.917   6.322   4.186  1.00 84.03           H  
ATOM   2412  O   ILE B  38       6.770  10.204   3.433  1.00 84.03           O  
ATOM   2413  CG1 ILE B  38       4.180   7.361   3.575  1.00 84.03           C  
ATOM   2414 HG12 ILE B  38       3.896   8.354   3.226  1.00 84.03           H  
ATOM   2415 HG13 ILE B  38       4.113   6.651   2.750  1.00 84.03           H  
ATOM   2416  CG2 ILE B  38       5.878   8.092   5.355  1.00 84.03           C  
ATOM   2417 HG21 ILE B  38       5.492   9.110   5.310  1.00 84.03           H  
ATOM   2418 HG22 ILE B  38       5.377   7.555   6.160  1.00 84.03           H  
ATOM   2419 HG23 ILE B  38       6.942   8.130   5.589  1.00 84.03           H  
ATOM   2420  CD1 ILE B  38       3.185   6.912   4.651  1.00 84.03           C  
ATOM   2421 HD11 ILE B  38       3.551   6.013   5.148  1.00 84.03           H  
ATOM   2422 HD12 ILE B  38       2.220   6.688   4.198  1.00 84.03           H  
ATOM   2423 HD13 ILE B  38       3.053   7.701   5.392  1.00 84.03           H  
ATOM   2424  N   GLY B  39       5.961   9.749   1.387  1.00 88.09           N  
ATOM   2425  H   GLY B  39       5.773   9.039   0.694  1.00 88.09           H  
ATOM   2426  CA  GLY B  39       5.643  11.144   1.055  1.00 88.09           C  
ATOM   2427  HA2 GLY B  39       6.371  11.810   1.519  1.00 88.09           H  
ATOM   2428  HA3 GLY B  39       5.721  11.309  -0.019  1.00 88.09           H  
ATOM   2429  C   GLY B  39       4.246  11.571   1.515  1.00 88.09           C  
ATOM   2430  O   GLY B  39       3.485  10.766   2.069  1.00 88.09           O  
ATOM   2431  N   ASN B  40       3.891  12.835   1.283  1.00 90.24           N  
ATOM   2432  H   ASN B  40       4.587  13.425   0.849  1.00 90.24           H  
ATOM   2433  CA  ASN B  40       2.630  13.443   1.730  1.00 90.24           C  
ATOM   2434  HA  ASN B  40       2.582  13.352   2.815  1.00 90.24           H  
ATOM   2435  C   ASN B  40       1.376  12.727   1.202  1.00 90.24           C  
ATOM   2436  CB  ASN B  40       2.629  14.954   1.422  1.00 90.24           C  
ATOM   2437  HB2 ASN B  40       1.633  15.363   1.596  1.00 90.24           H  
ATOM   2438  HB3 ASN B  40       2.888  15.143   0.380  1.00 90.24           H  
ATOM   2439  O   ASN B  40       0.382  12.629   1.927  1.00 90.24           O  
ATOM   2440  CG  ASN B  40       3.588  15.725   2.318  1.00 90.24           C  
ATOM   2441  ND2 ASN B  40       3.738  17.009   2.116  1.00 90.24           N  
ATOM   2442 HD21 ASN B  40       3.071  17.555   1.589  1.00 90.24           H  
ATOM   2443 HD22 ASN B  40       4.297  17.517   2.787  1.00 90.24           H  
ATOM   2444  OD1 ASN B  40       4.167  15.178   3.255  1.00 90.24           O  
ATOM   2445  N   VAL B  41       1.428  12.140   0.003  1.00 93.09           N  
ATOM   2446  H   VAL B  41       2.283  12.226  -0.527  1.00 93.09           H  
ATOM   2447  CA  VAL B  41       0.310  11.385  -0.584  1.00 93.09           C  
ATOM   2448  HA  VAL B  41      -0.582  12.011  -0.551  1.00 93.09           H  
ATOM   2449  C   VAL B  41       0.007  10.127   0.230  1.00 93.09           C  
ATOM   2450  CB  VAL B  41       0.592  11.034  -2.060  1.00 93.09           C  
ATOM   2451  HB  VAL B  41       1.494  10.425  -2.122  1.00 93.09           H  
ATOM   2452  O   VAL B  41      -1.123   9.925   0.670  1.00 93.09           O  
ATOM   2453  CG1 VAL B  41      -0.570  10.249  -2.679  1.00 93.09           C  
ATOM   2454 HG11 VAL B  41      -0.355  10.047  -3.728  1.00 93.09           H  
ATOM   2455 HG12 VAL B  41      -0.708   9.293  -2.173  1.00 93.09           H  
ATOM   2456 HG13 VAL B  41      -1.489  10.831  -2.611  1.00 93.09           H  
ATOM   2457  CG2 VAL B  41       0.787  12.301  -2.902  1.00 93.09           C  
ATOM   2458 HG21 VAL B  41      -0.099  12.933  -2.842  1.00 93.09           H  
ATOM   2459 HG22 VAL B  41       0.971  12.033  -3.942  1.00 93.09           H  
ATOM   2460 HG23 VAL B  41       1.645  12.874  -2.550  1.00 93.09           H  
ATOM   2461  N   PHE B  42       1.012   9.292   0.497  1.00 92.94           N  
ATOM   2462  H   PHE B  42       1.934   9.518   0.153  1.00 92.94           H  
ATOM   2463  CA  PHE B  42       0.814   8.055   1.262  1.00 92.94           C  
ATOM   2464  HA  PHE B  42      -0.061   7.526   0.882  1.00 92.94           H  
ATOM   2465  C   PHE B  42       0.552   8.338   2.741  1.00 92.94           C  
ATOM   2466  CB  PHE B  42       2.027   7.150   1.087  1.00 92.94           C  
ATOM   2467  HB2 PHE B  42       1.986   6.384   1.862  1.00 92.94           H  
ATOM   2468  HB3 PHE B  42       2.924   7.755   1.222  1.00 92.94           H  
ATOM   2469  O   PHE B  42      -0.279   7.685   3.366  1.00 92.94           O  
ATOM   2470  CG  PHE B  42       2.172   6.425  -0.229  1.00 92.94           C  
ATOM   2471  CD1 PHE B  42       3.196   5.468  -0.338  1.00 92.94           C  
ATOM   2472  HD1 PHE B  42       3.841   5.258   0.502  1.00 92.94           H  
ATOM   2473  CD2 PHE B  42       1.319   6.668  -1.327  1.00 92.94           C  
ATOM   2474  HD2 PHE B  42       0.510   7.381  -1.273  1.00 92.94           H  
ATOM   2475  CE1 PHE B  42       3.376   4.775  -1.542  1.00 92.94           C  
ATOM   2476  HE1 PHE B  42       4.156   4.034  -1.632  1.00 92.94           H  
ATOM   2477  CE2 PHE B  42       1.502   5.968  -2.529  1.00 92.94           C  
ATOM   2478  HE2 PHE B  42       0.845   6.137  -3.369  1.00 92.94           H  
ATOM   2479  CZ  PHE B  42       2.537   5.027  -2.634  1.00 92.94           C  
ATOM   2480  HZ  PHE B  42       2.684   4.482  -3.554  1.00 92.94           H  
ATOM   2481  N   LYS B  43       1.179   9.380   3.290  1.00 93.03           N  
ATOM   2482  H   LYS B  43       1.875   9.855   2.732  1.00 93.03           H  
ATOM   2483  CA  LYS B  43       0.851   9.929   4.609  1.00 93.03           C  
ATOM   2484  HA  LYS B  43       1.057   9.189   5.383  1.00 93.03           H  
ATOM   2485  C   LYS B  43      -0.630  10.300   4.722  1.00 93.03           C  
ATOM   2486  CB  LYS B  43       1.719  11.172   4.803  1.00 93.03           C  
ATOM   2487  HB2 LYS B  43       1.878  11.638   3.831  1.00 93.03           H  
ATOM   2488  HB3 LYS B  43       1.172  11.919   5.378  1.00 93.03           H  
ATOM   2489  O   LYS B  43      -1.252  10.044   5.752  1.00 93.03           O  
ATOM   2490  CG  LYS B  43       3.085  10.893   5.443  1.00 93.03           C  
ATOM   2491  HG2 LYS B  43       2.956  10.449   6.431  1.00 93.03           H  
ATOM   2492  HG3 LYS B  43       3.638  10.207   4.800  1.00 93.03           H  
ATOM   2493  CD  LYS B  43       3.853  12.216   5.558  1.00 93.03           C  
ATOM   2494  HD2 LYS B  43       3.856  12.693   4.578  1.00 93.03           H  
ATOM   2495  HD3 LYS B  43       3.338  12.880   6.253  1.00 93.03           H  
ATOM   2496  CE  LYS B  43       5.313  12.064   5.992  1.00 93.03           C  
ATOM   2497  HE2 LYS B  43       5.808  11.379   5.303  1.00 93.03           H  
ATOM   2498  HE3 LYS B  43       5.360  11.643   6.996  1.00 93.03           H  
ATOM   2499  NZ  LYS B  43       5.987  13.390   5.941  1.00 93.03           N  
ATOM   2500  HZ1 LYS B  43       5.576  14.064   6.571  1.00 93.03           H  
ATOM   2501  HZ2 LYS B  43       5.893  13.792   5.019  1.00 93.03           H  
ATOM   2502  HZ3 LYS B  43       6.976  13.321   6.135  1.00 93.03           H  
ATOM   2503  N   ALA B  44      -1.204  10.905   3.684  1.00 94.55           N  
ATOM   2504  H   ALA B  44      -0.636  11.164   2.890  1.00 94.55           H  
ATOM   2505  CA  ALA B  44      -2.629  11.200   3.636  1.00 94.55           C  
ATOM   2506  HA  ALA B  44      -2.921  11.645   4.587  1.00 94.55           H  
ATOM   2507  C   ALA B  44      -3.470   9.924   3.461  1.00 94.55           C  
ATOM   2508  CB  ALA B  44      -2.880  12.245   2.550  1.00 94.55           C  
ATOM   2509  HB1 ALA B  44      -3.944  12.472   2.495  1.00 94.55           H  
ATOM   2510  HB2 ALA B  44      -2.334  13.159   2.786  1.00 94.55           H  
ATOM   2511  HB3 ALA B  44      -2.539  11.875   1.583  1.00 94.55           H  
ATOM   2512  O   ALA B  44      -4.485   9.794   4.143  1.00 94.55           O  
ATOM   2513  N   MET B  45      -3.030   8.952   2.657  1.00 95.01           N  
ATOM   2514  H   MET B  45      -2.219   9.131   2.083  1.00 95.01           H  
ATOM   2515  CA  MET B  45      -3.688   7.641   2.547  1.00 95.01           C  
ATOM   2516  HA  MET B  45      -4.715   7.802   2.219  1.00 95.01           H  
ATOM   2517  C   MET B  45      -3.765   6.897   3.892  1.00 95.01           C  
ATOM   2518  CB  MET B  45      -2.982   6.763   1.503  1.00 95.01           C  
ATOM   2519  HB2 MET B  45      -1.908   6.752   1.692  1.00 95.01           H  
ATOM   2520  HB3 MET B  45      -3.332   5.737   1.621  1.00 95.01           H  
ATOM   2521  O   MET B  45      -4.826   6.379   4.239  1.00 95.01           O  
ATOM   2522  CG  MET B  45      -3.238   7.195   0.055  1.00 95.01           C  
ATOM   2523  HG2 MET B  45      -2.654   6.552  -0.603  1.00 95.01           H  
ATOM   2524  HG3 MET B  45      -2.883   8.217  -0.080  1.00 95.01           H  
ATOM   2525  SD  MET B  45      -4.974   7.120  -0.474  1.00 95.01           S  
ATOM   2526  CE  MET B  45      -5.286   5.338  -0.357  1.00 95.01           C  
ATOM   2527  HE1 MET B  45      -5.110   4.985   0.659  1.00 95.01           H  
ATOM   2528  HE2 MET B  45      -4.635   4.804  -1.049  1.00 95.01           H  
ATOM   2529  HE3 MET B  45      -6.329   5.140  -0.606  1.00 95.01           H  
ATOM   2530  N   GLU B  46      -2.706   6.932   4.710  1.00 94.57           N  
ATOM   2531  H   GLU B  46      -1.837   7.291   4.339  1.00 94.57           H  
ATOM   2532  CA  GLU B  46      -2.693   6.338   6.060  1.00 94.57           C  
ATOM   2533  HA  GLU B  46      -2.833   5.260   5.983  1.00 94.57           H  
ATOM   2534  C   GLU B  46      -3.825   6.869   6.951  1.00 94.57           C  
ATOM   2535  CB  GLU B  46      -1.353   6.625   6.765  1.00 94.57           C  
ATOM   2536  HB2 GLU B  46      -1.474   6.462   7.836  1.00 94.57           H  
ATOM   2537  HB3 GLU B  46      -1.097   7.676   6.632  1.00 94.57           H  
ATOM   2538  O   GLU B  46      -4.339   6.147   7.805  1.00 94.57           O  
ATOM   2539  CG  GLU B  46      -0.173   5.770   6.291  1.00 94.57           C  
ATOM   2540  HG2 GLU B  46      -0.064   5.871   5.211  1.00 94.57           H  
ATOM   2541  HG3 GLU B  46       0.739   6.145   6.754  1.00 94.57           H  
ATOM   2542  CD  GLU B  46      -0.358   4.299   6.666  1.00 94.57           C  
ATOM   2543  OE1 GLU B  46      -0.523   3.476   5.747  1.00 94.57           O  
ATOM   2544  OE2 GLU B  46      -0.426   3.948   7.861  1.00 94.57           O  
ATOM   2545  N   THR B  47      -4.276   8.112   6.746  1.00 95.48           N  
ATOM   2546  H   THR B  47      -3.874   8.644   5.987  1.00 95.48           H  
ATOM   2547  CA  THR B  47      -5.362   8.679   7.561  1.00 95.48           C  
ATOM   2548  HA  THR B  47      -5.111   8.499   8.607  1.00 95.48           H  
ATOM   2549  C   THR B  47      -6.707   7.988   7.337  1.00 95.48           C  
ATOM   2550  CB  THR B  47      -5.524  10.193   7.392  1.00 95.48           C  
ATOM   2551  HB  THR B  47      -6.259  10.542   8.117  1.00 95.48           H  
ATOM   2552  O   THR B  47      -7.563   8.069   8.212  1.00 95.48           O  
ATOM   2553  CG2 THR B  47      -4.233  10.973   7.612  1.00 95.48           C  
ATOM   2554 HG21 THR B  47      -3.503  10.708   6.848  1.00 95.48           H  
ATOM   2555 HG22 THR B  47      -4.445  12.041   7.558  1.00 95.48           H  
ATOM   2556 HG23 THR B  47      -3.843  10.732   8.601  1.00 95.48           H  
ATOM   2557  OG1 THR B  47      -5.981  10.521   6.111  1.00 95.48           O  
ATOM   2558  HG1 THR B  47      -5.356  10.194   5.460  1.00 95.48           H  
ATOM   2559  N   PHE B  48      -6.897   7.257   6.231  1.00 95.48           N  
ATOM   2560  H   PHE B  48      -6.155   7.177   5.550  1.00 95.48           H  
ATOM   2561  CA  PHE B  48      -8.097   6.435   6.047  1.00 95.48           C  
ATOM   2562  HA  PHE B  48      -8.976   7.055   6.222  1.00 95.48           H  
ATOM   2563  C   PHE B  48      -8.184   5.306   7.079  1.00 95.48           C  
ATOM   2564  CB  PHE B  48      -8.190   5.911   4.608  1.00 95.48           C  
ATOM   2565  HB2 PHE B  48      -7.280   5.368   4.356  1.00 95.48           H  
ATOM   2566  HB3 PHE B  48      -9.016   5.201   4.560  1.00 95.48           H  
ATOM   2567  O   PHE B  48      -9.284   4.975   7.519  1.00 95.48           O  
ATOM   2568  CG  PHE B  48      -8.473   6.985   3.572  1.00 95.48           C  
ATOM   2569  CD1 PHE B  48      -9.683   7.701   3.621  1.00 95.48           C  
ATOM   2570  HD1 PHE B  48     -10.399   7.484   4.399  1.00 95.48           H  
ATOM   2571  CD2 PHE B  48      -7.547   7.264   2.552  1.00 95.48           C  
ATOM   2572  HD2 PHE B  48      -6.635   6.690   2.480  1.00 95.48           H  
ATOM   2573  CE1 PHE B  48      -9.947   8.712   2.678  1.00 95.48           C  
ATOM   2574  HE1 PHE B  48     -10.858   9.288   2.745  1.00 95.48           H  
ATOM   2575  CE2 PHE B  48      -7.816   8.268   1.603  1.00 95.48           C  
ATOM   2576  HE2 PHE B  48      -7.108   8.469   0.813  1.00 95.48           H  
ATOM   2577  CZ  PHE B  48      -9.017   8.993   1.664  1.00 95.48           C  
ATOM   2578  HZ  PHE B  48      -9.223   9.754   0.926  1.00 95.48           H  
ATOM   2579  N   LYS B  49      -7.050   4.774   7.565  1.00 95.16           N  
ATOM   2580  H   LYS B  49      -6.165   5.126   7.229  1.00 95.16           H  
ATOM   2581  CA  LYS B  49      -7.045   3.782   8.658  1.00 95.16           C  
ATOM   2582  HA  LYS B  49      -7.627   2.911   8.357  1.00 95.16           H  
ATOM   2583  C   LYS B  49      -7.714   4.335   9.925  1.00 95.16           C  
ATOM   2584  CB  LYS B  49      -5.609   3.320   8.977  1.00 95.16           C  
ATOM   2585  HB2 LYS B  49      -5.029   4.170   9.337  1.00 95.16           H  
ATOM   2586  HB3 LYS B  49      -5.665   2.595   9.789  1.00 95.16           H  
ATOM   2587  O   LYS B  49      -8.404   3.601  10.627  1.00 95.16           O  
ATOM   2588  CG  LYS B  49      -4.863   2.665   7.799  1.00 95.16           C  
ATOM   2589  HG2 LYS B  49      -5.449   1.830   7.416  1.00 95.16           H  
ATOM   2590  HG3 LYS B  49      -4.729   3.393   6.998  1.00 95.16           H  
ATOM   2591  CD  LYS B  49      -3.481   2.161   8.254  1.00 95.16           C  
ATOM   2592  HD2 LYS B  49      -3.600   1.456   9.077  1.00 95.16           H  
ATOM   2593  HD3 LYS B  49      -2.910   3.018   8.612  1.00 95.16           H  
ATOM   2594  CE  LYS B  49      -2.694   1.479   7.127  1.00 95.16           C  
ATOM   2595  HE2 LYS B  49      -2.747   2.112   6.241  1.00 95.16           H  
ATOM   2596  HE3 LYS B  49      -3.140   0.513   6.889  1.00 95.16           H  
ATOM   2597  NZ  LYS B  49      -1.265   1.313   7.491  1.00 95.16           N  
ATOM   2598  HZ1 LYS B  49      -0.717   1.058   6.682  1.00 95.16           H  
ATOM   2599  HZ2 LYS B  49      -0.879   2.204   7.770  1.00 95.16           H  
ATOM   2600  HZ3 LYS B  49      -1.087   0.625   8.208  1.00 95.16           H  
ATOM   2601  N   ILE B  50      -7.571   5.640  10.185  1.00 94.77           N  
ATOM   2602  H   ILE B  50      -7.041   6.192   9.526  1.00 94.77           H  
ATOM   2603  CA  ILE B  50      -8.221   6.323  11.316  1.00 94.77           C  
ATOM   2604  HA  ILE B  50      -8.029   5.748  12.222  1.00 94.77           H  
ATOM   2605  C   ILE B  50      -9.739   6.362  11.120  1.00 94.77           C  
ATOM   2606  CB  ILE B  50      -7.659   7.752  11.517  1.00 94.77           C  
ATOM   2607  HB  ILE B  50      -7.896   8.348  10.635  1.00 94.77           H  
ATOM   2608  O   ILE B  50     -10.484   6.148  12.074  1.00 94.77           O  
ATOM   2609  CG1 ILE B  50      -6.121   7.726  11.692  1.00 94.77           C  
ATOM   2610 HG12 ILE B  50      -5.868   7.197  12.611  1.00 94.77           H  
ATOM   2611 HG13 ILE B  50      -5.668   7.186  10.860  1.00 94.77           H  
ATOM   2612  CG2 ILE B  50      -8.336   8.438  12.720  1.00 94.77           C  
ATOM   2613 HG21 ILE B  50      -7.946   9.447  12.855  1.00 94.77           H  
ATOM   2614 HG22 ILE B  50      -9.410   8.525  12.554  1.00 94.77           H  
ATOM   2615 HG23 ILE B  50      -8.160   7.857  13.626  1.00 94.77           H  
ATOM   2616  CD1 ILE B  50      -5.468   9.114  11.716  1.00 94.77           C  
ATOM   2617 HD11 ILE B  50      -4.384   8.999  11.681  1.00 94.77           H  
ATOM   2618 HD12 ILE B  50      -5.726   9.645  12.632  1.00 94.77           H  
ATOM   2619 HD13 ILE B  50      -5.790   9.692  10.850  1.00 94.77           H  
ATOM   2620  N   ASP B  51     -10.209   6.600   9.894  1.00 95.75           N  
ATOM   2621  H   ASP B  51      -9.559   6.752   9.135  1.00 95.75           H  
ATOM   2622  CA  ASP B  51     -11.642   6.573   9.591  1.00 95.75           C  
ATOM   2623  HA  ASP B  51     -12.161   7.261  10.259  1.00 95.75           H  
ATOM   2624  C   ASP B  51     -12.233   5.180   9.803  1.00 95.75           C  
ATOM   2625  CB  ASP B  51     -11.908   7.021   8.155  1.00 95.75           C  
ATOM   2626  HB2 ASP B  51     -12.981   6.997   7.969  1.00 95.75           H  
ATOM   2627  HB3 ASP B  51     -11.446   6.322   7.458  1.00 95.75           H  
ATOM   2628  O   ASP B  51     -13.320   5.062  10.356  1.00 95.75           O  
ATOM   2629  CG  ASP B  51     -11.399   8.426   7.886  1.00 95.75           C  
ATOM   2630  OD1 ASP B  51     -10.594   8.558   6.941  1.00 95.75           O  
ATOM   2631  OD2 ASP B  51     -11.818   9.393   8.558  1.00 95.75           O  
ATOM   2632  N   ALA B  52     -11.508   4.121   9.433  1.00 95.92           N  
ATOM   2633  H   ALA B  52     -10.630   4.281   8.959  1.00 95.92           H  
ATOM   2634  CA  ALA B  52     -11.957   2.748   9.655  1.00 95.92           C  
ATOM   2635  HA  ALA B  52     -12.921   2.611   9.166  1.00 95.92           H  
ATOM   2636  C   ALA B  52     -12.158   2.449  11.147  1.00 95.92           C  
ATOM   2637  CB  ALA B  52     -10.953   1.790   9.015  1.00 95.92           C  
ATOM   2638  HB1 ALA B  52     -11.364   0.780   9.009  1.00 95.92           H  
ATOM   2639  HB2 ALA B  52     -10.007   1.798   9.555  1.00 95.92           H  
ATOM   2640  HB3 ALA B  52     -10.784   2.095   7.982  1.00 95.92           H  
ATOM   2641  O   ALA B  52     -13.205   1.935  11.531  1.00 95.92           O  
ATOM   2642  N   VAL B  53     -11.196   2.841  11.992  1.00 94.70           N  
ATOM   2643  H   VAL B  53     -10.358   3.247  11.600  1.00 94.70           H  
ATOM   2644  CA  VAL B  53     -11.308   2.722  13.457  1.00 94.70           C  
ATOM   2645  HA  VAL B  53     -11.525   1.685  13.715  1.00 94.70           H  
ATOM   2646  C   VAL B  53     -12.460   3.573  14.001  1.00 94.70           C  
ATOM   2647  CB  VAL B  53      -9.991   3.140  14.145  1.00 94.70           C  
ATOM   2648  HB  VAL B  53      -9.752   4.162  13.853  1.00 94.70           H  
ATOM   2649  O   VAL B  53     -13.165   3.145  14.905  1.00 94.70           O  
ATOM   2650  CG1 VAL B  53     -10.094   3.087  15.676  1.00 94.70           C  
ATOM   2651 HG11 VAL B  53      -9.113   3.236  16.127  1.00 94.70           H  
ATOM   2652 HG12 VAL B  53     -10.757   3.872  16.038  1.00 94.70           H  
ATOM   2653 HG13 VAL B  53     -10.490   2.121  15.990  1.00 94.70           H  
ATOM   2654  CG2 VAL B  53      -8.802   2.251  13.760  1.00 94.70           C  
ATOM   2655 HG21 VAL B  53      -8.873   1.292  14.274  1.00 94.70           H  
ATOM   2656 HG22 VAL B  53      -8.762   2.090  12.683  1.00 94.70           H  
ATOM   2657 HG23 VAL B  53      -7.874   2.734  14.067  1.00 94.70           H  
ATOM   2658  N   ARG B  54     -12.658   4.785  13.469  1.00 94.71           N  
ATOM   2659  H   ARG B  54     -12.031   5.085  12.736  1.00 94.71           H  
ATOM   2660  CA  ARG B  54     -13.679   5.726  13.955  1.00 94.71           C  
ATOM   2661  HA  ARG B  54     -13.650   5.738  15.045  1.00 94.71           H  
ATOM   2662  C   ARG B  54     -15.101   5.306  13.587  1.00 94.71           C  
ATOM   2663  CB  ARG B  54     -13.351   7.124  13.413  1.00 94.71           C  
ATOM   2664  HB2 ARG B  54     -13.343   7.089  12.323  1.00 94.71           H  
ATOM   2665  HB3 ARG B  54     -12.355   7.404  13.756  1.00 94.71           H  
ATOM   2666  O   ARG B  54     -16.019   5.547  14.364  1.00 94.71           O  
ATOM   2667  CG  ARG B  54     -14.366   8.185  13.867  1.00 94.71           C  
ATOM   2668  HG2 ARG B  54     -15.353   7.932  13.480  1.00 94.71           H  
ATOM   2669  HG3 ARG B  54     -14.415   8.217  14.955  1.00 94.71           H  
ATOM   2670  CD  ARG B  54     -14.008   9.566  13.318  1.00 94.71           C  
ATOM   2671  HD2 ARG B  54     -13.835   9.477  12.245  1.00 94.71           H  
ATOM   2672  HD3 ARG B  54     -14.860  10.227  13.479  1.00 94.71           H  
ATOM   2673  NE  ARG B  54     -12.825  10.135  13.989  1.00 94.71           N  
ATOM   2674  HE  ARG B  54     -12.486   9.637  14.799  1.00 94.71           H  
ATOM   2675  NH1 ARG B  54     -12.527  11.900  12.562  1.00 94.71           N  
ATOM   2676 HH11 ARG B  54     -11.994  12.705  12.263  1.00 94.71           H  
ATOM   2677 HH12 ARG B  54     -13.204  11.477  11.944  1.00 94.71           H  
ATOM   2678  NH2 ARG B  54     -11.193  11.681  14.343  1.00 94.71           N  
ATOM   2679 HH21 ARG B  54     -10.703  12.520  14.069  1.00 94.71           H  
ATOM   2680 HH22 ARG B  54     -10.903  11.173  15.166  1.00 94.71           H  
ATOM   2681  CZ  ARG B  54     -12.189  11.233  13.630  1.00 94.71           C  
ATOM   2682  N   TYR B  55     -15.293   4.772  12.387  1.00 94.46           N  
ATOM   2683  H   TYR B  55     -14.495   4.678  11.775  1.00 94.46           H  
ATOM   2684  CA  TYR B  55     -16.614   4.457  11.848  1.00 94.46           C  
ATOM   2685  HA  TYR B  55     -17.365   5.097  12.312  1.00 94.46           H  
ATOM   2686  C   TYR B  55     -17.065   3.031  12.152  1.00 94.46           C  
ATOM   2687  CB  TYR B  55     -16.599   4.720  10.340  1.00 94.46           C  
ATOM   2688  HB2 TYR B  55     -15.831   4.095   9.884  1.00 94.46           H  
ATOM   2689  HB3 TYR B  55     -17.560   4.399   9.938  1.00 94.46           H  
ATOM   2690  O   TYR B  55     -18.266   2.752  12.164  1.00 94.46           O  
ATOM   2691  CG  TYR B  55     -16.399   6.162   9.908  1.00 94.46           C  
ATOM   2692  CD1 TYR B  55     -16.932   7.232  10.657  1.00 94.46           C  
ATOM   2693  HD1 TYR B  55     -17.490   7.041  11.562  1.00 94.46           H  
ATOM   2694  CD2 TYR B  55     -15.718   6.429   8.707  1.00 94.46           C  
ATOM   2695  HD2 TYR B  55     -15.289   5.613   8.144  1.00 94.46           H  
ATOM   2696  CE1 TYR B  55     -16.781   8.557  10.211  1.00 94.46           C  
ATOM   2697  HE1 TYR B  55     -17.213   9.366  10.781  1.00 94.46           H  
ATOM   2698  CE2 TYR B  55     -15.580   7.752   8.250  1.00 94.46           C  
ATOM   2699  HE2 TYR B  55     -15.062   7.969   7.327  1.00 94.46           H  
ATOM   2700  OH  TYR B  55     -15.992  10.091   8.544  1.00 94.46           O  
ATOM   2701  HH  TYR B  55     -16.481  10.698   9.104  1.00 94.46           H  
ATOM   2702  CZ  TYR B  55     -16.110   8.816   8.998  1.00 94.46           C  
ATOM   2703  N   TYR B  56     -16.126   2.120  12.404  1.00 94.67           N  
ATOM   2704  H   TYR B  56     -15.150   2.381  12.402  1.00 94.67           H  
ATOM   2705  CA  TYR B  56     -16.473   0.770  12.805  1.00 94.67           C  
ATOM   2706  HA  TYR B  56     -17.377   0.484  12.267  1.00 94.67           H  
ATOM   2707  C   TYR B  56     -16.771   0.697  14.300  1.00 94.67           C  
ATOM   2708  CB  TYR B  56     -15.381  -0.209  12.395  1.00 94.67           C  
ATOM   2709  HB2 TYR B  56     -15.130  -0.017  11.352  1.00 94.67           H  
ATOM   2710  HB3 TYR B  56     -14.489  -0.027  12.994  1.00 94.67           H  
ATOM   2711  O   TYR B  56     -15.909   0.929  15.141  1.00 94.67           O  
ATOM   2712  CG  TYR B  56     -15.809  -1.655  12.519  1.00 94.67           C  
ATOM   2713  CD1 TYR B  56     -15.126  -2.515  13.396  1.00 94.67           C  
ATOM   2714  HD1 TYR B  56     -14.299  -2.133  13.976  1.00 94.67           H  
ATOM   2715  CD2 TYR B  56     -16.902  -2.132  11.769  1.00 94.67           C  
ATOM   2716  HD2 TYR B  56     -17.406  -1.476  11.076  1.00 94.67           H  
ATOM   2717  CE1 TYR B  56     -15.527  -3.858  13.526  1.00 94.67           C  
ATOM   2718  HE1 TYR B  56     -14.990  -4.524  14.186  1.00 94.67           H  
ATOM   2719  CE2 TYR B  56     -17.326  -3.465  11.920  1.00 94.67           C  
ATOM   2720  HE2 TYR B  56     -18.156  -3.847  11.345  1.00 94.67           H  
ATOM   2721  OH  TYR B  56     -17.043  -5.622  12.907  1.00 94.67           O  
ATOM   2722  HH  TYR B  56     -16.469  -6.121  13.493  1.00 94.67           H  
ATOM   2723  CZ  TYR B  56     -16.638  -4.330  12.796  1.00 94.67           C  
ATOM   2724  N   ASP B  57     -18.004   0.317  14.617  1.00 92.53           N  
ATOM   2725  H   ASP B  57     -18.673   0.205  13.869  1.00 92.53           H  
ATOM   2726  CA  ASP B  57     -18.448   0.037  15.979  1.00 92.53           C  
ATOM   2727  HA  ASP B  57     -17.993   0.757  16.659  1.00 92.53           H  
ATOM   2728  C   ASP B  57     -17.981  -1.368  16.400  1.00 92.53           C  
ATOM   2729  CB  ASP B  57     -19.967   0.243  16.026  1.00 92.53           C  
ATOM   2730  HB2 ASP B  57     -20.452  -0.498  15.391  1.00 92.53           H  
ATOM   2731  HB3 ASP B  57     -20.198   1.226  15.617  1.00 92.53           H  
ATOM   2732  O   ASP B  57     -18.738  -2.342  16.354  1.00 92.53           O  
ATOM   2733  CG  ASP B  57     -20.550   0.176  17.436  1.00 92.53           C  
ATOM   2734  OD1 ASP B  57     -21.772  -0.100  17.489  1.00 92.53           O  
ATOM   2735  OD2 ASP B  57     -19.807   0.453  18.403  1.00 92.53           O  
ATOM   2736  N   GLY B  58     -16.680  -1.490  16.678  1.00 91.37           N  
ATOM   2737  H   GLY B  58     -16.102  -0.668  16.576  1.00 91.37           H  
ATOM   2738  CA  GLY B  58     -16.027  -2.738  17.059  1.00 91.37           C  
ATOM   2739  HA2 GLY B  58     -16.226  -2.936  18.112  1.00 91.37           H  
ATOM   2740  HA3 GLY B  58     -16.450  -3.556  16.475  1.00 91.37           H  
ATOM   2741  C   GLY B  58     -14.513  -2.722  16.843  1.00 91.37           C  
ATOM   2742  O   GLY B  58     -13.902  -1.691  16.565  1.00 91.37           O  
ATOM   2743  N   ASN B  59     -13.886  -3.895  16.943  1.00 94.10           N  
ATOM   2744  H   ASN B  59     -14.415  -4.725  17.171  1.00 94.10           H  
ATOM   2745  CA  ASN B  59     -12.458  -4.038  16.677  1.00 94.10           C  
ATOM   2746  HA  ASN B  59     -11.947  -3.142  17.029  1.00 94.10           H  
ATOM   2747  C   ASN B  59     -12.196  -4.164  15.167  1.00 94.10           C  
ATOM   2748  CB  ASN B  59     -11.911  -5.219  17.494  1.00 94.10           C  
ATOM   2749  HB2 ASN B  59     -12.205  -5.102  18.537  1.00 94.10           H  
ATOM   2750  HB3 ASN B  59     -12.327  -6.159  17.130  1.00 94.10           H  
ATOM   2751  O   ASN B  59     -12.377  -5.231  14.578  1.00 94.10           O  
ATOM   2752  CG  ASN B  59     -10.397  -5.300  17.443  1.00 94.10           C  
ATOM   2753  ND2 ASN B  59      -9.807  -6.091  18.304  1.00 94.10           N  
ATOM   2754 HD21 ASN B  59     -10.357  -6.751  18.835  1.00 94.10           H  
ATOM   2755 HD22 ASN B  59      -8.800  -6.156  18.267  1.00 94.10           H  
ATOM   2756  OD1 ASN B  59      -9.730  -4.652  16.648  1.00 94.10           O  
ATOM   2757  N   ILE B  60     -11.746  -3.079  14.531  1.00 94.47           N  
ATOM   2758  H   ILE B  60     -11.688  -2.212  15.046  1.00 94.47           H  
ATOM   2759  CA  ILE B  60     -11.454  -3.071  13.089  1.00 94.47           C  
ATOM   2760  HA  ILE B  60     -12.366  -3.379  12.578  1.00 94.47           H  
ATOM   2761  C   ILE B  60     -10.367  -4.085  12.701  1.00 94.47           C  
ATOM   2762  CB  ILE B  60     -11.087  -1.643  12.624  1.00 94.47           C  
ATOM   2763  HB  ILE B  60     -11.829  -0.954  13.026  1.00 94.47           H  
ATOM   2764  O   ILE B  60     -10.390  -4.615  11.595  1.00 94.47           O  
ATOM   2765  CG1 ILE B  60     -11.084  -1.474  11.090  1.00 94.47           C  
ATOM   2766 HG12 ILE B  60     -10.425  -2.205  10.623  1.00 94.47           H  
ATOM   2767 HG13 ILE B  60     -10.699  -0.482  10.852  1.00 94.47           H  
ATOM   2768  CG2 ILE B  60      -9.713  -1.205  13.155  1.00 94.47           C  
ATOM   2769 HG21 ILE B  60      -9.702  -1.207  14.245  1.00 94.47           H  
ATOM   2770 HG22 ILE B  60      -9.510  -0.194  12.799  1.00 94.47           H  
ATOM   2771 HG23 ILE B  60      -8.918  -1.849  12.779  1.00 94.47           H  
ATOM   2772  CD1 ILE B  60     -12.481  -1.579  10.475  1.00 94.47           C  
ATOM   2773 HD11 ILE B  60     -12.905  -2.568  10.650  1.00 94.47           H  
ATOM   2774 HD12 ILE B  60     -12.421  -1.399   9.402  1.00 94.47           H  
ATOM   2775 HD13 ILE B  60     -13.122  -0.817  10.918  1.00 94.47           H  
ATOM   2776  N   TYR B  61      -9.433  -4.395  13.607  1.00 94.23           N  
ATOM   2777  H   TYR B  61      -9.496  -3.992  14.531  1.00 94.23           H  
ATOM   2778  CA  TYR B  61      -8.356  -5.348  13.342  1.00 94.23           C  
ATOM   2779  HA  TYR B  61      -7.937  -5.143  12.357  1.00 94.23           H  
ATOM   2780  C   TYR B  61      -8.849  -6.792  13.334  1.00 94.23           C  
ATOM   2781  CB  TYR B  61      -7.239  -5.195  14.377  1.00 94.23           C  
ATOM   2782  HB2 TYR B  61      -7.643  -5.329  15.380  1.00 94.23           H  
ATOM   2783  HB3 TYR B  61      -6.514  -5.994  14.220  1.00 94.23           H  
ATOM   2784  O   TYR B  61      -8.263  -7.623  12.648  1.00 94.23           O  
ATOM   2785  CG  TYR B  61      -6.506  -3.876  14.292  1.00 94.23           C  
ATOM   2786  CD1 TYR B  61      -5.436  -3.736  13.388  1.00 94.23           C  
ATOM   2787  HD1 TYR B  61      -5.151  -4.562  12.752  1.00 94.23           H  
ATOM   2788  CD2 TYR B  61      -6.890  -2.796  15.109  1.00 94.23           C  
ATOM   2789  HD2 TYR B  61      -7.709  -2.907  15.805  1.00 94.23           H  
ATOM   2790  CE1 TYR B  61      -4.734  -2.520  13.308  1.00 94.23           C  
ATOM   2791  HE1 TYR B  61      -3.909  -2.416  12.619  1.00 94.23           H  
ATOM   2792  CE2 TYR B  61      -6.196  -1.574  15.024  1.00 94.23           C  
ATOM   2793  HE2 TYR B  61      -6.475  -0.737  15.647  1.00 94.23           H  
ATOM   2794  OH  TYR B  61      -4.435  -0.263  14.065  1.00 94.23           O  
ATOM   2795  HH  TYR B  61      -3.707  -0.304  13.440  1.00 94.23           H  
ATOM   2796  CZ  TYR B  61      -5.114  -1.437  14.130  1.00 94.23           C  
ATOM   2797  N   GLU B  62      -9.911  -7.106  14.075  1.00 94.60           N  
ATOM   2798  H   GLU B  62     -10.384  -6.377  14.591  1.00 94.60           H  
ATOM   2799  CA  GLU B  62     -10.565  -8.412  13.967  1.00 94.60           C  
ATOM   2800  HA  GLU B  62      -9.816  -9.205  13.969  1.00 94.60           H  
ATOM   2801  C   GLU B  62     -11.294  -8.529  12.636  1.00 94.60           C  
ATOM   2802  CB  GLU B  62     -11.515  -8.650  15.140  1.00 94.60           C  
ATOM   2803  HB2 GLU B  62     -12.123  -7.762  15.309  1.00 94.60           H  
ATOM   2804  HB3 GLU B  62     -12.170  -9.489  14.905  1.00 94.60           H  
ATOM   2805  O   GLU B  62     -11.059  -9.489  11.910  1.00 94.60           O  
ATOM   2806  CG  GLU B  62     -10.709  -8.997  16.395  1.00 94.60           C  
ATOM   2807  HG2 GLU B  62      -9.983  -8.206  16.580  1.00 94.60           H  
ATOM   2808  HG3 GLU B  62     -10.151  -9.915  16.210  1.00 94.60           H  
ATOM   2809  CD  GLU B  62     -11.577  -9.179  17.644  1.00 94.60           C  
ATOM   2810  OE1 GLU B  62     -10.954  -9.397  18.707  1.00 94.60           O  
ATOM   2811  OE2 GLU B  62     -12.812  -9.007  17.561  1.00 94.60           O  
ATOM   2812  N   LEU B  63     -12.052  -7.495  12.248  1.00 94.93           N  
ATOM   2813  H   LEU B  63     -12.194  -6.727  12.888  1.00 94.93           H  
ATOM   2814  CA  LEU B  63     -12.685  -7.466  10.931  1.00 94.93           C  
ATOM   2815  HA  LEU B  63     -13.356  -8.323  10.869  1.00 94.93           H  
ATOM   2816  C   LEU B  63     -11.651  -7.617   9.806  1.00 94.93           C  
ATOM   2817  CB  LEU B  63     -13.493  -6.165  10.776  1.00 94.93           C  
ATOM   2818  HB2 LEU B  63     -12.817  -5.314  10.870  1.00 94.93           H  
ATOM   2819  HB3 LEU B  63     -14.226  -6.106  11.580  1.00 94.93           H  
ATOM   2820  O   LEU B  63     -11.876  -8.360   8.858  1.00 94.93           O  
ATOM   2821  CG  LEU B  63     -14.220  -6.064   9.420  1.00 94.93           C  
ATOM   2822  HG  LEU B  63     -13.501  -6.116   8.603  1.00 94.93           H  
ATOM   2823  CD1 LEU B  63     -15.257  -7.172   9.245  1.00 94.93           C  
ATOM   2824 HD11 LEU B  63     -15.838  -6.986   8.342  1.00 94.93           H  
ATOM   2825 HD12 LEU B  63     -14.756  -8.134   9.135  1.00 94.93           H  
ATOM   2826 HD13 LEU B  63     -15.921  -7.209  10.108  1.00 94.93           H  
ATOM   2827  CD2 LEU B  63     -14.946  -4.725   9.308  1.00 94.93           C  
ATOM   2828 HD21 LEU B  63     -15.686  -4.637  10.103  1.00 94.93           H  
ATOM   2829 HD22 LEU B  63     -14.226  -3.912   9.392  1.00 94.93           H  
ATOM   2830 HD23 LEU B  63     -15.440  -4.654   8.338  1.00 94.93           H  
ATOM   2831  N   ALA B  64     -10.504  -6.944   9.918  1.00 94.42           N  
ATOM   2832  H   ALA B  64     -10.397  -6.302  10.690  1.00 94.42           H  
ATOM   2833  CA  ALA B  64      -9.437  -7.030   8.929  1.00 94.42           C  
ATOM   2834  HA  ALA B  64      -9.859  -6.774   7.957  1.00 94.42           H  
ATOM   2835  C   ALA B  64      -8.840  -8.444   8.806  1.00 94.42           C  
ATOM   2836  CB  ALA B  64      -8.363  -5.998   9.284  1.00 94.42           C  
ATOM   2837  HB1 ALA B  64      -8.801  -5.001   9.321  1.00 94.42           H  
ATOM   2838  HB2 ALA B  64      -7.924  -6.238  10.252  1.00 94.42           H  
ATOM   2839  HB3 ALA B  64      -7.579  -6.015   8.526  1.00 94.42           H  
ATOM   2840  O   ALA B  64      -8.450  -8.839   7.711  1.00 94.42           O  
ATOM   2841  N   LYS B  65      -8.790  -9.223   9.895  1.00 93.57           N  
ATOM   2842  H   LYS B  65      -9.193  -8.875  10.753  1.00 93.57           H  
ATOM   2843  CA  LYS B  65      -8.313 -10.618   9.862  1.00 93.57           C  
ATOM   2844  HA  LYS B  65      -7.380 -10.667   9.300  1.00 93.57           H  
ATOM   2845  C   LYS B  65      -9.277 -11.556   9.132  1.00 93.57           C  
ATOM   2846  CB  LYS B  65      -8.073 -11.127  11.287  1.00 93.57           C  
ATOM   2847  HB2 LYS B  65      -8.954 -10.917  11.894  1.00 93.57           H  
ATOM   2848  HB3 LYS B  65      -7.939 -12.209  11.260  1.00 93.57           H  
ATOM   2849  O   LYS B  65      -8.828 -12.562   8.587  1.00 93.57           O  
ATOM   2850  CG  LYS B  65      -6.825 -10.506  11.925  1.00 93.57           C  
ATOM   2851  HG2 LYS B  65      -6.832  -9.424  11.801  1.00 93.57           H  
ATOM   2852  HG3 LYS B  65      -5.935 -10.900  11.434  1.00 93.57           H  
ATOM   2853  CD  LYS B  65      -6.790 -10.859  13.414  1.00 93.57           C  
ATOM   2854  HD2 LYS B  65      -6.679 -11.938  13.520  1.00 93.57           H  
ATOM   2855  HD3 LYS B  65      -7.730 -10.551  13.872  1.00 93.57           H  
ATOM   2856  CE  LYS B  65      -5.635 -10.137  14.105  1.00 93.57           C  
ATOM   2857  HE2 LYS B  65      -5.774  -9.065  13.965  1.00 93.57           H  
ATOM   2858  HE3 LYS B  65      -4.701 -10.424  13.621  1.00 93.57           H  
ATOM   2859  NZ  LYS B  65      -5.604 -10.472  15.549  1.00 93.57           N  
ATOM   2860  HZ1 LYS B  65      -5.468 -11.465  15.673  1.00 93.57           H  
ATOM   2861  HZ2 LYS B  65      -6.486 -10.223  15.974  1.00 93.57           H  
ATOM   2862  HZ3 LYS B  65      -4.863  -9.971  16.017  1.00 93.57           H  
ATOM   2863  N   ASP B  66     -10.562 -11.212   9.087  1.00 92.78           N  
ATOM   2864  H   ASP B  66     -10.867 -10.420   9.635  1.00 92.78           H  
ATOM   2865  CA  ASP B  66     -11.584 -11.990   8.379  1.00 92.78           C  
ATOM   2866  HA  ASP B  66     -11.358 -13.050   8.490  1.00 92.78           H  
ATOM   2867  C   ASP B  66     -11.622 -11.698   6.869  1.00 92.78           C  
ATOM   2868  CB  ASP B  66     -12.959 -11.734   9.016  1.00 92.78           C  
ATOM   2869  HB2 ASP B  66     -13.720 -12.225   8.409  1.00 92.78           H  
ATOM   2870  HB3 ASP B  66     -13.169 -10.665   9.005  1.00 92.78           H  
ATOM   2871  O   ASP B  66     -12.219 -12.459   6.102  1.00 92.78           O  
ATOM   2872  CG  ASP B  66     -13.093 -12.268  10.447  1.00 92.78           C  
ATOM   2873  OD1 ASP B  66     -14.017 -11.782  11.137  1.00 92.78           O  
ATOM   2874  OD2 ASP B  66     -12.335 -13.196  10.814  1.00 92.78           O  
ATOM   2875  N   ILE B  67     -10.975 -10.615   6.418  1.00 93.77           N  
ATOM   2876  H   ILE B  67     -10.471 -10.052   7.087  1.00 93.77           H  
ATOM   2877  CA  ILE B  67     -10.855 -10.291   4.995  1.00 93.77           C  
ATOM   2878  HA  ILE B  67     -11.779 -10.589   4.499  1.00 93.77           H  
ATOM   2879  C   ILE B  67      -9.721 -11.107   4.380  1.00 93.77           C  
ATOM   2880  CB  ILE B  67     -10.674  -8.778   4.762  1.00 93.77           C  
ATOM   2881  HB  ILE B  67      -9.746  -8.478   5.249  1.00 93.77           H  
ATOM   2882  O   ILE B  67      -8.546 -10.949   4.705  1.00 93.77           O  
ATOM   2883  CG1 ILE B  67     -11.816  -7.927   5.362  1.00 93.77           C  
ATOM   2884 HG12 ILE B  67     -11.746  -7.975   6.449  1.00 93.77           H  
ATOM   2885 HG13 ILE B  67     -11.662  -6.884   5.086  1.00 93.77           H  
ATOM   2886  CG2 ILE B  67     -10.533  -8.464   3.261  1.00 93.77           C  
ATOM   2887 HG21 ILE B  67     -10.460  -7.387   3.108  1.00 93.77           H  
ATOM   2888 HG22 ILE B  67      -9.631  -8.925   2.860  1.00 93.77           H  
ATOM   2889 HG23 ILE B  67     -11.393  -8.848   2.712  1.00 93.77           H  
ATOM   2890  CD1 ILE B  67     -13.242  -8.332   4.959  1.00 93.77           C  
ATOM   2891 HD11 ILE B  67     -13.354  -8.312   3.875  1.00 93.77           H  
ATOM   2892 HD12 ILE B  67     -13.474  -9.330   5.331  1.00 93.77           H  
ATOM   2893 HD13 ILE B  67     -13.948  -7.630   5.401  1.00 93.77           H  
ATOM   2894  N   ASN B  68     -10.080 -11.963   3.429  1.00 90.99           N  
ATOM   2895  H   ASN B  68     -11.058 -12.003   3.180  1.00 90.99           H  
ATOM   2896  CA  ASN B  68      -9.142 -12.797   2.698  1.00 90.99           C  
ATOM   2897  HA  ASN B  68      -8.134 -12.401   2.822  1.00 90.99           H  
ATOM   2898  C   ASN B  68      -9.481 -12.776   1.207  1.00 90.99           C  
ATOM   2899  CB  ASN B  68      -9.181 -14.207   3.309  1.00 90.99           C  
ATOM   2900  HB2 ASN B  68      -8.982 -14.122   4.377  1.00 90.99           H  
ATOM   2901  HB3 ASN B  68     -10.176 -14.634   3.183  1.00 90.99           H  
ATOM   2902  O   ASN B  68     -10.579 -13.154   0.817  1.00 90.99           O  
ATOM   2903  CG  ASN B  68      -8.161 -15.153   2.706  1.00 90.99           C  
ATOM   2904  ND2 ASN B  68      -7.823 -16.210   3.402  1.00 90.99           N  
ATOM   2905 HD21 ASN B  68      -8.170 -16.304   4.346  1.00 90.99           H  
ATOM   2906 HD22 ASN B  68      -7.061 -16.769   3.047  1.00 90.99           H  
ATOM   2907  OD1 ASN B  68      -7.658 -14.981   1.608  1.00 90.99           O  
ATOM   2908  N   ALA B  69      -8.519 -12.392   0.370  1.00 89.38           N  
ATOM   2909  H   ALA B  69      -7.650 -12.059   0.761  1.00 89.38           H  
ATOM   2910  CA  ALA B  69      -8.665 -12.365  -1.085  1.00 89.38           C  
ATOM   2911  HA  ALA B  69      -9.670 -12.690  -1.351  1.00 89.38           H  
ATOM   2912  C   ALA B  69      -7.715 -13.339  -1.814  1.00 89.38           C  
ATOM   2913  CB  ALA B  69      -8.537 -10.911  -1.545  1.00 89.38           C  
ATOM   2914  HB1 ALA B  69      -9.268 -10.290  -1.027  1.00 89.38           H  
ATOM   2915  HB2 ALA B  69      -8.732 -10.852  -2.616  1.00 89.38           H  
ATOM   2916  HB3 ALA B  69      -7.534 -10.540  -1.337  1.00 89.38           H  
ATOM   2917  O   ALA B  69      -7.480 -13.194  -3.008  1.00 89.38           O  
ATOM   2918  N   MET B  70      -7.163 -14.341  -1.117  1.00 88.51           N  
ATOM   2919  H   MET B  70      -7.361 -14.400  -0.128  1.00 88.51           H  
ATOM   2920  CA  MET B  70      -6.262 -15.350  -1.707  1.00 88.51           C  
ATOM   2921  HA  MET B  70      -5.603 -14.863  -2.426  1.00 88.51           H  
ATOM   2922  C   MET B  70      -7.000 -16.455  -2.458  1.00 88.51           C  
ATOM   2923  CB  MET B  70      -5.415 -16.014  -0.610  1.00 88.51           C  
ATOM   2924  HB2 MET B  70      -6.057 -16.343   0.208  1.00 88.51           H  
ATOM   2925  HB3 MET B  70      -4.917 -16.898  -1.008  1.00 88.51           H  
ATOM   2926  O   MET B  70      -6.448 -17.078  -3.361  1.00 88.51           O  
ATOM   2927  CG  MET B  70      -4.356 -15.058  -0.076  1.00 88.51           C  
ATOM   2928  HG2 MET B  70      -3.913 -15.480   0.827  1.00 88.51           H  
ATOM   2929  HG3 MET B  70      -4.856 -14.127   0.192  1.00 88.51           H  
ATOM   2930  SD  MET B  70      -3.031 -14.682  -1.256  1.00 88.51           S  
ATOM   2931  CE  MET B  70      -2.111 -16.243  -1.263  1.00 88.51           C  
ATOM   2932  HE1 MET B  70      -1.817 -16.501  -0.245  1.00 88.51           H  
ATOM   2933  HE2 MET B  70      -2.723 -17.041  -1.682  1.00 88.51           H  
ATOM   2934  HE3 MET B  70      -1.211 -16.122  -1.866  1.00 88.51           H  
ATOM   2935  N   SER B  71      -8.240 -16.734  -2.064  1.00 90.67           N  
ATOM   2936  H   SER B  71      -8.661 -16.109  -1.392  1.00 90.67           H  
ATOM   2937  CA  SER B  71      -9.113 -17.680  -2.753  1.00 90.67           C  
ATOM   2938  HA  SER B  71      -8.614 -18.052  -3.648  1.00 90.67           H  
ATOM   2939  C   SER B  71     -10.371 -16.959  -3.190  1.00 90.67           C  
ATOM   2940  CB  SER B  71      -9.450 -18.888  -1.873  1.00 90.67           C  
ATOM   2941  HB2 SER B  71      -8.532 -19.317  -1.473  1.00 90.67           H  
ATOM   2942  HB3 SER B  71      -9.947 -19.641  -2.484  1.00 90.67           H  
ATOM   2943  O   SER B  71     -10.808 -16.012  -2.540  1.00 90.67           O  
ATOM   2944  OG  SER B  71     -10.315 -18.526  -0.812  1.00 90.67           O  
ATOM   2945  HG  SER B  71      -9.803 -18.025  -0.172  1.00 90.67           H  
ATOM   2946  N   PHE B  72     -10.996 -17.441  -4.256  1.00 92.35           N  
ATOM   2947  H   PHE B  72     -10.567 -18.180  -4.795  1.00 92.35           H  
ATOM   2948  CA  PHE B  72     -12.231 -16.839  -4.736  1.00 92.35           C  
ATOM   2949  HA  PHE B  72     -12.049 -15.786  -4.955  1.00 92.35           H  
ATOM   2950  C   PHE B  72     -13.371 -16.913  -3.718  1.00 92.35           C  
ATOM   2951  CB  PHE B  72     -12.622 -17.541  -6.019  1.00 92.35           C  
ATOM   2952  HB2 PHE B  72     -12.725 -18.612  -5.842  1.00 92.35           H  
ATOM   2953  HB3 PHE B  72     -11.814 -17.380  -6.732  1.00 92.35           H  
ATOM   2954  O   PHE B  72     -14.144 -15.974  -3.579  1.00 92.35           O  
ATOM   2955  CG  PHE B  72     -13.893 -16.993  -6.615  1.00 92.35           C  
ATOM   2956  CD1 PHE B  72     -15.032 -17.807  -6.734  1.00 92.35           C  
ATOM   2957  HD1 PHE B  72     -15.017 -18.819  -6.357  1.00 92.35           H  
ATOM   2958  CD2 PHE B  72     -13.897 -15.687  -7.140  1.00 92.35           C  
ATOM   2959  HD2 PHE B  72     -13.021 -15.061  -7.061  1.00 92.35           H  
ATOM   2960  CE1 PHE B  72     -16.162 -17.316  -7.404  1.00 92.35           C  
ATOM   2961  HE1 PHE B  72     -17.012 -17.963  -7.563  1.00 92.35           H  
ATOM   2962  CE2 PHE B  72     -15.033 -15.201  -7.802  1.00 92.35           C  
ATOM   2963  HE2 PHE B  72     -15.020 -14.206  -8.222  1.00 92.35           H  
ATOM   2964  CZ  PHE B  72     -16.167 -16.018  -7.940  1.00 92.35           C  
ATOM   2965  HZ  PHE B  72     -17.023 -15.654  -8.488  1.00 92.35           H  
ATOM   2966  N   ASP B  73     -13.468 -18.006  -2.964  1.00 92.73           N  
ATOM   2967  H   ASP B  73     -12.791 -18.748  -3.074  1.00 92.73           H  
ATOM   2968  CA  ASP B  73     -14.479 -18.118  -1.916  1.00 92.73           C  
ATOM   2969  HA  ASP B  73     -15.455 -17.874  -2.335  1.00 92.73           H  
ATOM   2970  C   ASP B  73     -14.221 -17.134  -0.761  1.00 92.73           C  
ATOM   2971  CB  ASP B  73     -14.518 -19.567  -1.442  1.00 92.73           C  
ATOM   2972  HB2 ASP B  73     -14.684 -20.224  -2.296  1.00 92.73           H  
ATOM   2973  HB3 ASP B  73     -13.566 -19.831  -0.983  1.00 92.73           H  
ATOM   2974  O   ASP B  73     -15.153 -16.505  -0.258  1.00 92.73           O  
ATOM   2975  CG  ASP B  73     -15.652 -19.743  -0.447  1.00 92.73           C  
ATOM   2976  OD1 ASP B  73     -15.323 -19.788   0.758  1.00 92.73           O  
ATOM   2977  OD2 ASP B  73     -16.816 -19.795  -0.900  1.00 92.73           O  
ATOM   2978  N   GLY B  74     -12.951 -16.929  -0.395  1.00 92.38           N  
ATOM   2979  H   GLY B  74     -12.222 -17.455  -0.856  1.00 92.38           H  
ATOM   2980  CA  GLY B  74     -12.553 -15.860   0.522  1.00 92.38           C  
ATOM   2981  HA2 GLY B  74     -11.474 -15.896   0.673  1.00 92.38           H  
ATOM   2982  HA3 GLY B  74     -13.050 -15.992   1.483  1.00 92.38           H  
ATOM   2983  C   GLY B  74     -12.906 -14.476  -0.025  1.00 92.38           C  
ATOM   2984  O   GLY B  74     -13.478 -13.662   0.697  1.00 92.38           O  
ATOM   2985  N   PHE B  75     -12.635 -14.230  -1.308  1.00 92.85           N  
ATOM   2986  H   PHE B  75     -12.130 -14.932  -1.829  1.00 92.85           H  
ATOM   2987  CA  PHE B  75     -12.930 -12.967  -1.981  1.00 92.85           C  
ATOM   2988  HA  PHE B  75     -12.418 -12.158  -1.462  1.00 92.85           H  
ATOM   2989  C   PHE B  75     -14.430 -12.650  -1.960  1.00 92.85           C  
ATOM   2990  CB  PHE B  75     -12.390 -13.043  -3.412  1.00 92.85           C  
ATOM   2991  HB2 PHE B  75     -11.303 -13.117  -3.376  1.00 92.85           H  
ATOM   2992  HB3 PHE B  75     -12.759 -13.947  -3.898  1.00 92.85           H  
ATOM   2993  O   PHE B  75     -14.818 -11.553  -1.565  1.00 92.85           O  
ATOM   2994  CG  PHE B  75     -12.773 -11.868  -4.276  1.00 92.85           C  
ATOM   2995  CD1 PHE B  75     -13.889 -11.946  -5.132  1.00 92.85           C  
ATOM   2996  HD1 PHE B  75     -14.487 -12.844  -5.166  1.00 92.85           H  
ATOM   2997  CD2 PHE B  75     -11.987 -10.707  -4.247  1.00 92.85           C  
ATOM   2998  HD2 PHE B  75     -11.116 -10.646  -3.612  1.00 92.85           H  
ATOM   2999  CE1 PHE B  75     -14.215 -10.860  -5.962  1.00 92.85           C  
ATOM   3000  HE1 PHE B  75     -15.060 -10.915  -6.632  1.00 92.85           H  
ATOM   3001  CE2 PHE B  75     -12.302  -9.641  -5.098  1.00 92.85           C  
ATOM   3002  HE2 PHE B  75     -11.643  -8.787  -5.145  1.00 92.85           H  
ATOM   3003  CZ  PHE B  75     -13.424  -9.701  -5.936  1.00 92.85           C  
ATOM   3004  HZ  PHE B  75     -13.657  -8.870  -6.585  1.00 92.85           H  
ATOM   3005  N   ILE B  76     -15.287 -13.622  -2.294  1.00 93.02           N  
ATOM   3006  H   ILE B  76     -14.905 -14.499  -2.617  1.00 93.02           H  
ATOM   3007  CA  ILE B  76     -16.745 -13.447  -2.254  1.00 93.02           C  
ATOM   3008  HA  ILE B  76     -16.998 -12.548  -2.816  1.00 93.02           H  
ATOM   3009  C   ILE B  76     -17.237 -13.201  -0.826  1.00 93.02           C  
ATOM   3010  CB  ILE B  76     -17.461 -14.653  -2.902  1.00 93.02           C  
ATOM   3011  HB  ILE B  76     -17.098 -15.560  -2.419  1.00 93.02           H  
ATOM   3012  O   ILE B  76     -18.036 -12.288  -0.610  1.00 93.02           O  
ATOM   3013  CG1 ILE B  76     -17.153 -14.780  -4.413  1.00 93.02           C  
ATOM   3014 HG12 ILE B  76     -17.614 -15.694  -4.788  1.00 93.02           H  
ATOM   3015 HG13 ILE B  76     -16.078 -14.883  -4.561  1.00 93.02           H  
ATOM   3016  CG2 ILE B  76     -18.986 -14.593  -2.686  1.00 93.02           C  
ATOM   3017 HG21 ILE B  76     -19.225 -14.752  -1.634  1.00 93.02           H  
ATOM   3018 HG22 ILE B  76     -19.374 -13.620  -2.987  1.00 93.02           H  
ATOM   3019 HG23 ILE B  76     -19.478 -15.375  -3.263  1.00 93.02           H  
ATOM   3020  CD1 ILE B  76     -17.614 -13.613  -5.294  1.00 93.02           C  
ATOM   3021 HD11 ILE B  76     -18.697 -13.495  -5.245  1.00 93.02           H  
ATOM   3022 HD12 ILE B  76     -17.332 -13.822  -6.326  1.00 93.02           H  
ATOM   3023 HD13 ILE B  76     -17.127 -12.686  -4.991  1.00 93.02           H  
ATOM   3024  N   ARG B  77     -16.745 -13.963   0.160  1.00 93.60           N  
ATOM   3025  H   ARG B  77     -16.093 -14.699  -0.070  1.00 93.60           H  
ATOM   3026  CA  ARG B  77     -17.083 -13.722   1.572  1.00 93.60           C  
ATOM   3027  HA  ARG B  77     -18.167 -13.729   1.686  1.00 93.60           H  
ATOM   3028  C   ARG B  77     -16.642 -12.332   2.023  1.00 93.60           C  
ATOM   3029  CB  ARG B  77     -16.474 -14.813   2.464  1.00 93.60           C  
ATOM   3030  HB2 ARG B  77     -16.488 -14.464   3.496  1.00 93.60           H  
ATOM   3031  HB3 ARG B  77     -15.439 -15.000   2.179  1.00 93.60           H  
ATOM   3032  O   ARG B  77     -17.411 -11.638   2.675  1.00 93.60           O  
ATOM   3033  CG  ARG B  77     -17.294 -16.107   2.381  1.00 93.60           C  
ATOM   3034  HG2 ARG B  77     -17.263 -16.518   1.372  1.00 93.60           H  
ATOM   3035  HG3 ARG B  77     -18.332 -15.871   2.619  1.00 93.60           H  
ATOM   3036  CD  ARG B  77     -16.808 -17.153   3.388  1.00 93.60           C  
ATOM   3037  HD2 ARG B  77     -16.631 -16.671   4.350  1.00 93.60           H  
ATOM   3038  HD3 ARG B  77     -17.600 -17.892   3.510  1.00 93.60           H  
ATOM   3039  NE  ARG B  77     -15.594 -17.846   2.928  1.00 93.60           N  
ATOM   3040  HE  ARG B  77     -15.367 -17.763   1.948  1.00 93.60           H  
ATOM   3041  NH1 ARG B  77     -15.257 -19.136   4.796  1.00 93.60           N  
ATOM   3042 HH11 ARG B  77     -14.720 -19.834   5.289  1.00 93.60           H  
ATOM   3043 HH12 ARG B  77     -16.004 -18.631   5.252  1.00 93.60           H  
ATOM   3044  NH2 ARG B  77     -13.960 -19.414   3.013  1.00 93.60           N  
ATOM   3045 HH21 ARG B  77     -14.111 -19.490   2.017  1.00 93.60           H  
ATOM   3046 HH22 ARG B  77     -13.498 -20.179   3.485  1.00 93.60           H  
ATOM   3047  CZ  ARG B  77     -14.937 -18.783   3.584  1.00 93.60           C  
ATOM   3048  N   SER B  78     -15.454 -11.894   1.618  1.00 93.66           N  
ATOM   3049  H   SER B  78     -14.872 -12.532   1.093  1.00 93.66           H  
ATOM   3050  CA  SER B  78     -14.920 -10.566   1.930  1.00 93.66           C  
ATOM   3051  HA  SER B  78     -14.930 -10.423   3.010  1.00 93.66           H  
ATOM   3052  C   SER B  78     -15.753  -9.450   1.302  1.00 93.66           C  
ATOM   3053  CB  SER B  78     -13.474 -10.449   1.452  1.00 93.66           C  
ATOM   3054  HB2 SER B  78     -13.416 -10.601   0.375  1.00 93.66           H  
ATOM   3055  HB3 SER B  78     -13.117  -9.445   1.678  1.00 93.66           H  
ATOM   3056  O   SER B  78     -16.089  -8.487   1.989  1.00 93.66           O  
ATOM   3057  OG  SER B  78     -12.668 -11.406   2.109  1.00 93.66           O  
ATOM   3058  HG  SER B  78     -12.773 -12.241   1.648  1.00 93.66           H  
ATOM   3059  N   LEU B  79     -16.155  -9.599   0.035  1.00 93.49           N  
ATOM   3060  H   LEU B  79     -15.811 -10.391  -0.489  1.00 93.49           H  
ATOM   3061  CA  LEU B  79     -17.070  -8.674  -0.638  1.00 93.49           C  
ATOM   3062  HA  LEU B  79     -16.623  -7.680  -0.650  1.00 93.49           H  
ATOM   3063  C   LEU B  79     -18.394  -8.543   0.115  1.00 93.49           C  
ATOM   3064  CB  LEU B  79     -17.354  -9.159  -2.074  1.00 93.49           C  
ATOM   3065  HB2 LEU B  79     -17.484 -10.241  -2.066  1.00 93.49           H  
ATOM   3066  HB3 LEU B  79     -18.299  -8.724  -2.401  1.00 93.49           H  
ATOM   3067  O   LEU B  79     -18.844  -7.431   0.378  1.00 93.49           O  
ATOM   3068  CG  LEU B  79     -16.298  -8.798  -3.124  1.00 93.49           C  
ATOM   3069  HG  LEU B  79     -15.325  -9.189  -2.825  1.00 93.49           H  
ATOM   3070  CD1 LEU B  79     -16.693  -9.426  -4.457  1.00 93.49           C  
ATOM   3071 HD11 LEU B  79     -17.723  -9.173  -4.707  1.00 93.49           H  
ATOM   3072 HD12 LEU B  79     -16.044  -9.043  -5.245  1.00 93.49           H  
ATOM   3073 HD13 LEU B  79     -16.579 -10.508  -4.389  1.00 93.49           H  
ATOM   3074  CD2 LEU B  79     -16.221  -7.288  -3.332  1.00 93.49           C  
ATOM   3075 HD21 LEU B  79     -15.462  -7.061  -4.081  1.00 93.49           H  
ATOM   3076 HD22 LEU B  79     -17.181  -6.894  -3.665  1.00 93.49           H  
ATOM   3077 HD23 LEU B  79     -15.929  -6.794  -2.405  1.00 93.49           H  
ATOM   3078  N   GLN B  80     -19.004  -9.669   0.491  1.00 93.23           N  
ATOM   3079  H   GLN B  80     -18.572 -10.550   0.249  1.00 93.23           H  
ATOM   3080  CA  GLN B  80     -20.269  -9.685   1.229  1.00 93.23           C  
ATOM   3081  HA  GLN B  80     -21.012  -9.104   0.682  1.00 93.23           H  
ATOM   3082  C   GLN B  80     -20.127  -9.047   2.614  1.00 93.23           C  
ATOM   3083  CB  GLN B  80     -20.763 -11.130   1.362  1.00 93.23           C  
ATOM   3084  HB2 GLN B  80     -21.584 -11.162   2.078  1.00 93.23           H  
ATOM   3085  HB3 GLN B  80     -19.953 -11.753   1.741  1.00 93.23           H  
ATOM   3086  O   GLN B  80     -20.953  -8.218   3.003  1.00 93.23           O  
ATOM   3087  CG  GLN B  80     -21.268 -11.686   0.025  1.00 93.23           C  
ATOM   3088  HG2 GLN B  80     -22.144 -11.114  -0.281  1.00 93.23           H  
ATOM   3089  HG3 GLN B  80     -20.508 -11.573  -0.747  1.00 93.23           H  
ATOM   3090  CD  GLN B  80     -21.646 -13.161   0.108  1.00 93.23           C  
ATOM   3091  NE2 GLN B  80     -22.450 -13.646  -0.812  1.00 93.23           N  
ATOM   3092 HE21 GLN B  80     -22.696 -14.619  -0.701  1.00 93.23           H  
ATOM   3093 HE22 GLN B  80     -22.809 -13.049  -1.543  1.00 93.23           H  
ATOM   3094  OE1 GLN B  80     -21.245 -13.915   0.979  1.00 93.23           O  
ATOM   3095  N   THR B  81     -19.058  -9.387   3.337  1.00 94.05           N  
ATOM   3096  H   THR B  81     -18.454 -10.122   2.999  1.00 94.05           H  
ATOM   3097  CA  THR B  81     -18.748  -8.803   4.642  1.00 94.05           C  
ATOM   3098  HA  THR B  81     -19.577  -9.005   5.321  1.00 94.05           H  
ATOM   3099  C   THR B  81     -18.598  -7.290   4.532  1.00 94.05           C  
ATOM   3100  CB  THR B  81     -17.488  -9.444   5.239  1.00 94.05           C  
ATOM   3101  HB  THR B  81     -16.665  -9.381   4.527  1.00 94.05           H  
ATOM   3102  O   THR B  81     -19.264  -6.568   5.273  1.00 94.05           O  
ATOM   3103  CG2 THR B  81     -17.066  -8.812   6.561  1.00 94.05           C  
ATOM   3104 HG21 THR B  81     -16.746  -7.784   6.392  1.00 94.05           H  
ATOM   3105 HG22 THR B  81     -17.895  -8.830   7.268  1.00 94.05           H  
ATOM   3106 HG23 THR B  81     -16.224  -9.365   6.980  1.00 94.05           H  
ATOM   3107  OG1 THR B  81     -17.760 -10.793   5.526  1.00 94.05           O  
ATOM   3108  HG1 THR B  81     -16.921 -11.229   5.689  1.00 94.05           H  
ATOM   3109  N   ILE B  82     -17.805  -6.788   3.582  1.00 94.06           N  
ATOM   3110  H   ILE B  82     -17.303  -7.422   2.977  1.00 94.06           H  
ATOM   3111  CA  ILE B  82     -17.580  -5.346   3.422  1.00 94.06           C  
ATOM   3112  HA  ILE B  82     -17.328  -4.934   4.399  1.00 94.06           H  
ATOM   3113  C   ILE B  82     -18.859  -4.633   2.974  1.00 94.06           C  
ATOM   3114  CB  ILE B  82     -16.386  -5.069   2.485  1.00 94.06           C  
ATOM   3115  HB  ILE B  82     -16.537  -5.589   1.539  1.00 94.06           H  
ATOM   3116  O   ILE B  82     -19.218  -3.621   3.574  1.00 94.06           O  
ATOM   3117  CG1 ILE B  82     -15.085  -5.579   3.150  1.00 94.06           C  
ATOM   3118 HG12 ILE B  82     -15.241  -6.584   3.542  1.00 94.06           H  
ATOM   3119 HG13 ILE B  82     -14.841  -4.938   3.996  1.00 94.06           H  
ATOM   3120  CG2 ILE B  82     -16.298  -3.554   2.223  1.00 94.06           C  
ATOM   3121 HG21 ILE B  82     -17.082  -3.238   1.536  1.00 94.06           H  
ATOM   3122 HG22 ILE B  82     -15.336  -3.291   1.782  1.00 94.06           H  
ATOM   3123 HG23 ILE B  82     -16.393  -3.002   3.158  1.00 94.06           H  
ATOM   3124  CD1 ILE B  82     -13.874  -5.652   2.217  1.00 94.06           C  
ATOM   3125 HD11 ILE B  82     -13.031  -6.084   2.757  1.00 94.06           H  
ATOM   3126 HD12 ILE B  82     -14.108  -6.292   1.366  1.00 94.06           H  
ATOM   3127 HD13 ILE B  82     -13.585  -4.656   1.882  1.00 94.06           H  
ATOM   3128  N   ALA B  83     -19.600  -5.183   2.008  1.00 92.90           N  
ATOM   3129  H   ALA B  83     -19.261  -6.012   1.541  1.00 92.90           H  
ATOM   3130  CA  ALA B  83     -20.879  -4.623   1.572  1.00 92.90           C  
ATOM   3131  HA  ALA B  83     -20.706  -3.622   1.178  1.00 92.90           H  
ATOM   3132  C   ALA B  83     -21.873  -4.492   2.741  1.00 92.90           C  
ATOM   3133  CB  ALA B  83     -21.440  -5.492   0.441  1.00 92.90           C  
ATOM   3134  HB1 ALA B  83     -22.383  -5.072   0.092  1.00 92.90           H  
ATOM   3135  HB2 ALA B  83     -20.736  -5.515  -0.390  1.00 92.90           H  
ATOM   3136  HB3 ALA B  83     -21.609  -6.509   0.796  1.00 92.90           H  
ATOM   3137  O   ALA B  83     -22.512  -3.454   2.883  1.00 92.90           O  
ATOM   3138  N   SER B  84     -21.930  -5.482   3.644  1.00 93.32           N  
ATOM   3139  H   SER B  84     -21.402  -6.323   3.457  1.00 93.32           H  
ATOM   3140  CA  SER B  84     -22.792  -5.439   4.839  1.00 93.32           C  
ATOM   3141  HA  SER B  84     -23.806  -5.212   4.510  1.00 93.32           H  
ATOM   3142  C   SER B  84     -22.406  -4.360   5.862  1.00 93.32           C  
ATOM   3143  CB  SER B  84     -22.818  -6.810   5.528  1.00 93.32           C  
ATOM   3144  HB2 SER B  84     -22.878  -7.598   4.778  1.00 93.32           H  
ATOM   3145  HB3 SER B  84     -23.712  -6.867   6.149  1.00 93.32           H  
ATOM   3146  O   SER B  84     -23.202  -4.023   6.740  1.00 93.32           O  
ATOM   3147  OG  SER B  84     -21.687  -7.022   6.362  1.00 93.32           O  
ATOM   3148  HG  SER B  84     -20.889  -6.916   5.840  1.00 93.32           H  
ATOM   3149  N   LYS B  85     -21.172  -3.841   5.794  1.00 93.40           N  
ATOM   3150  H   LYS B  85     -20.568  -4.174   5.056  1.00 93.40           H  
ATOM   3151  CA  LYS B  85     -20.639  -2.820   6.709  1.00 93.40           C  
ATOM   3152  HA  LYS B  85     -21.371  -2.626   7.493  1.00 93.40           H  
ATOM   3153  C   LYS B  85     -20.426  -1.465   6.036  1.00 93.40           C  
ATOM   3154  CB  LYS B  85     -19.337  -3.319   7.365  1.00 93.40           C  
ATOM   3155  HB2 LYS B  85     -18.985  -2.564   8.068  1.00 93.40           H  
ATOM   3156  HB3 LYS B  85     -18.579  -3.425   6.589  1.00 93.40           H  
ATOM   3157  O   LYS B  85     -20.137  -0.508   6.755  1.00 93.40           O  
ATOM   3158  CG  LYS B  85     -19.435  -4.659   8.113  1.00 93.40           C  
ATOM   3159  HG2 LYS B  85     -18.461  -4.872   8.552  1.00 93.40           H  
ATOM   3160  HG3 LYS B  85     -19.653  -5.450   7.396  1.00 93.40           H  
ATOM   3161  CD  LYS B  85     -20.496  -4.710   9.218  1.00 93.40           C  
ATOM   3162  HD2 LYS B  85     -21.479  -4.507   8.793  1.00 93.40           H  
ATOM   3163  HD3 LYS B  85     -20.262  -3.971   9.984  1.00 93.40           H  
ATOM   3164  CE  LYS B  85     -20.481  -6.124   9.806  1.00 93.40           C  
ATOM   3165  HE2 LYS B  85     -19.490  -6.326  10.212  1.00 93.40           H  
ATOM   3166  HE3 LYS B  85     -20.653  -6.827   8.991  1.00 93.40           H  
ATOM   3167  NZ  LYS B  85     -21.515  -6.302  10.851  1.00 93.40           N  
ATOM   3168  HZ1 LYS B  85     -21.330  -5.693  11.635  1.00 93.40           H  
ATOM   3169  HZ2 LYS B  85     -21.499  -7.258  11.179  1.00 93.40           H  
ATOM   3170  HZ3 LYS B  85     -22.427  -6.111  10.462  1.00 93.40           H  
ATOM   3171  N   LYS B  86     -20.591  -1.358   4.711  1.00 91.96           N  
ATOM   3172  H   LYS B  86     -20.811  -2.203   4.202  1.00 91.96           H  
ATOM   3173  CA  LYS B  86     -20.318  -0.145   3.920  1.00 91.96           C  
ATOM   3174  HA  LYS B  86     -19.266   0.113   4.049  1.00 91.96           H  
ATOM   3175  C   LYS B  86     -21.123   1.061   4.419  1.00 91.96           C  
ATOM   3176  CB  LYS B  86     -20.549  -0.447   2.423  1.00 91.96           C  
ATOM   3177  HB2 LYS B  86     -20.054  -1.387   2.179  1.00 91.96           H  
ATOM   3178  HB3 LYS B  86     -21.616  -0.567   2.237  1.00 91.96           H  
ATOM   3179  O   LYS B  86     -20.564   2.150   4.500  1.00 91.96           O  
ATOM   3180  CG  LYS B  86     -19.982   0.643   1.489  1.00 91.96           C  
ATOM   3181  HG2 LYS B  86     -20.521   1.575   1.661  1.00 91.96           H  
ATOM   3182  HG3 LYS B  86     -18.930   0.801   1.726  1.00 91.96           H  
ATOM   3183  CD  LYS B  86     -20.103   0.263  -0.002  1.00 91.96           C  
ATOM   3184  HD2 LYS B  86     -19.528  -0.645  -0.187  1.00 91.96           H  
ATOM   3185  HD3 LYS B  86     -21.150   0.073  -0.239  1.00 91.96           H  
ATOM   3186  CE  LYS B  86     -19.576   1.393  -0.907  1.00 91.96           C  
ATOM   3187  HE2 LYS B  86     -20.163   2.293  -0.728  1.00 91.96           H  
ATOM   3188  HE3 LYS B  86     -18.546   1.619  -0.631  1.00 91.96           H  
ATOM   3189  NZ  LYS B  86     -19.620   1.071  -2.360  1.00 91.96           N  
ATOM   3190  HZ1 LYS B  86     -18.982   0.338  -2.637  1.00 91.96           H  
ATOM   3191  HZ2 LYS B  86     -19.275   1.864  -2.881  1.00 91.96           H  
ATOM   3192  HZ3 LYS B  86     -20.549   0.893  -2.714  1.00 91.96           H  
ATOM   3193  N   ASP B  87     -22.362   0.851   4.875  1.00 90.84           N  
ATOM   3194  H   ASP B  87     -22.802  -0.032   4.658  1.00 90.84           H  
ATOM   3195  CA  ASP B  87     -23.210   1.910   5.451  1.00 90.84           C  
ATOM   3196  HA  ASP B  87     -23.330   2.710   4.720  1.00 90.84           H  
ATOM   3197  C   ASP B  87     -22.617   2.530   6.723  1.00 90.84           C  
ATOM   3198  CB  ASP B  87     -24.600   1.349   5.794  1.00 90.84           C  
ATOM   3199  HB2 ASP B  87     -24.484   0.500   6.467  1.00 90.84           H  
ATOM   3200  HB3 ASP B  87     -25.165   2.118   6.321  1.00 90.84           H  
ATOM   3201  O   ASP B  87     -22.699   3.739   6.927  1.00 90.84           O  
ATOM   3202  CG  ASP B  87     -25.415   0.923   4.573  1.00 90.84           C  
ATOM   3203  OD1 ASP B  87     -26.314   0.080   4.774  1.00 90.84           O  
ATOM   3204  OD2 ASP B  87     -25.117   1.423   3.467  1.00 90.84           O  
ATOM   3205  N   LYS B  88     -21.990   1.710   7.579  1.00 91.36           N  
ATOM   3206  H   LYS B  88     -21.886   0.744   7.305  1.00 91.36           H  
ATOM   3207  CA  LYS B  88     -21.322   2.192   8.796  1.00 91.36           C  
ATOM   3208  HA  LYS B  88     -21.891   3.024   9.211  1.00 91.36           H  
ATOM   3209  C   LYS B  88     -19.946   2.758   8.480  1.00 91.36           C  
ATOM   3210  CB  LYS B  88     -21.211   1.087   9.856  1.00 91.36           C  
ATOM   3211  HB2 LYS B  88     -20.743   0.203   9.423  1.00 91.36           H  
ATOM   3212  HB3 LYS B  88     -20.563   1.457  10.651  1.00 91.36           H  
ATOM   3213  O   LYS B  88     -19.621   3.855   8.911  1.00 91.36           O  
ATOM   3214  CG  LYS B  88     -22.566   0.705  10.471  1.00 91.36           C  
ATOM   3215  HG2 LYS B  88     -23.089   1.612  10.774  1.00 91.36           H  
ATOM   3216  HG3 LYS B  88     -23.170   0.173   9.736  1.00 91.36           H  
ATOM   3217  CD  LYS B  88     -22.343  -0.180  11.707  1.00 91.36           C  
ATOM   3218  HD2 LYS B  88     -21.852  -1.106  11.407  1.00 91.36           H  
ATOM   3219  HD3 LYS B  88     -21.689   0.355  12.396  1.00 91.36           H  
ATOM   3220  CE  LYS B  88     -23.662  -0.497  12.422  1.00 91.36           C  
ATOM   3221  HE2 LYS B  88     -24.227   0.430  12.516  1.00 91.36           H  
ATOM   3222  HE3 LYS B  88     -24.246  -1.180  11.805  1.00 91.36           H  
ATOM   3223  NZ  LYS B  88     -23.423  -1.068  13.779  1.00 91.36           N  
ATOM   3224  HZ1 LYS B  88     -24.290  -1.260  14.260  1.00 91.36           H  
ATOM   3225  HZ2 LYS B  88     -22.921  -0.415  14.363  1.00 91.36           H  
ATOM   3226  HZ3 LYS B  88     -22.867  -1.911  13.750  1.00 91.36           H  
ATOM   3227  N   LEU B  89     -19.144   2.007   7.727  1.00 93.06           N  
ATOM   3228  H   LEU B  89     -19.514   1.137   7.370  1.00 93.06           H  
ATOM   3229  CA  LEU B  89     -17.756   2.349   7.430  1.00 93.06           C  
ATOM   3230  HA  LEU B  89     -17.248   2.608   8.359  1.00 93.06           H  
ATOM   3231  C   LEU B  89     -17.626   3.567   6.522  1.00 93.06           C  
ATOM   3232  CB  LEU B  89     -17.069   1.137   6.780  1.00 93.06           C  
ATOM   3233  HB2 LEU B  89     -16.188   1.475   6.235  1.00 93.06           H  
ATOM   3234  HB3 LEU B  89     -17.746   0.694   6.049  1.00 93.06           H  
ATOM   3235  O   LEU B  89     -16.592   4.231   6.555  1.00 93.06           O  
ATOM   3236  CG  LEU B  89     -16.621   0.070   7.789  1.00 93.06           C  
ATOM   3237  HG  LEU B  89     -17.456  -0.216   8.428  1.00 93.06           H  
ATOM   3238  CD1 LEU B  89     -16.137  -1.169   7.039  1.00 93.06           C  
ATOM   3239 HD11 LEU B  89     -16.930  -1.541   6.390  1.00 93.06           H  
ATOM   3240 HD12 LEU B  89     -15.864  -1.950   7.748  1.00 93.06           H  
ATOM   3241 HD13 LEU B  89     -15.272  -0.919   6.425  1.00 93.06           H  
ATOM   3242  CD2 LEU B  89     -15.462   0.569   8.655  1.00 93.06           C  
ATOM   3243 HD21 LEU B  89     -14.674   0.989   8.029  1.00 93.06           H  
ATOM   3244 HD22 LEU B  89     -15.039  -0.270   9.207  1.00 93.06           H  
ATOM   3245 HD23 LEU B  89     -15.805   1.321   9.365  1.00 93.06           H  
ATOM   3246  N   THR B  90     -18.640   3.863   5.709  1.00 94.11           N  
ATOM   3247  H   THR B  90     -19.448   3.258   5.727  1.00 94.11           H  
ATOM   3248  CA  THR B  90     -18.545   4.789   4.574  1.00 94.11           C  
ATOM   3249  HA  THR B  90     -19.488   4.720   4.032  1.00 94.11           H  
ATOM   3250  C   THR B  90     -17.438   4.375   3.593  1.00 94.11           C  
ATOM   3251  CB  THR B  90     -18.396   6.260   5.027  1.00 94.11           C  
ATOM   3252  HB  THR B  90     -18.650   6.900   4.183  1.00 94.11           H  
ATOM   3253  O   THR B  90     -16.685   3.421   3.816  1.00 94.11           O  
ATOM   3254  CG2 THR B  90     -19.302   6.644   6.199  1.00 94.11           C  
ATOM   3255 HG21 THR B  90     -19.240   7.719   6.367  1.00 94.11           H  
ATOM   3256 HG22 THR B  90     -18.996   6.129   7.110  1.00 94.11           H  
ATOM   3257 HG23 THR B  90     -20.333   6.378   5.970  1.00 94.11           H  
ATOM   3258  OG1 THR B  90     -17.067   6.546   5.402  1.00 94.11           O  
ATOM   3259  HG1 THR B  90     -16.864   5.892   6.075  1.00 94.11           H  
ATOM   3260  N   VAL B  91     -17.286   5.110   2.491  1.00 94.92           N  
ATOM   3261  H   VAL B  91     -17.947   5.846   2.289  1.00 94.92           H  
ATOM   3262  CA  VAL B  91     -16.174   4.888   1.553  1.00 94.92           C  
ATOM   3263  HA  VAL B  91     -16.223   3.854   1.211  1.00 94.92           H  
ATOM   3264  C   VAL B  91     -14.802   5.075   2.225  1.00 94.92           C  
ATOM   3265  CB  VAL B  91     -16.356   5.786   0.317  1.00 94.92           C  
ATOM   3266  HB  VAL B  91     -17.375   5.654  -0.045  1.00 94.92           H  
ATOM   3267  O   VAL B  91     -13.868   4.321   1.957  1.00 94.92           O  
ATOM   3268  CG1 VAL B  91     -16.158   7.280   0.606  1.00 94.92           C  
ATOM   3269 HG11 VAL B  91     -16.756   7.592   1.462  1.00 94.92           H  
ATOM   3270 HG12 VAL B  91     -15.105   7.493   0.789  1.00 94.92           H  
ATOM   3271 HG13 VAL B  91     -16.481   7.847  -0.267  1.00 94.92           H  
ATOM   3272  CG2 VAL B  91     -15.409   5.357  -0.796  1.00 94.92           C  
ATOM   3273 HG21 VAL B  91     -14.373   5.367  -0.459  1.00 94.92           H  
ATOM   3274 HG22 VAL B  91     -15.669   4.348  -1.115  1.00 94.92           H  
ATOM   3275 HG23 VAL B  91     -15.517   6.029  -1.648  1.00 94.92           H  
ATOM   3276  N   TYR B  92     -14.685   6.014   3.172  1.00 95.53           N  
ATOM   3277  H   TYR B  92     -15.500   6.562   3.406  1.00 95.53           H  
ATOM   3278  CA  TYR B  92     -13.414   6.355   3.820  1.00 95.53           C  
ATOM   3279  HA  TYR B  92     -12.646   6.462   3.054  1.00 95.53           H  
ATOM   3280  C   TYR B  92     -12.942   5.271   4.791  1.00 95.53           C  
ATOM   3281  CB  TYR B  92     -13.558   7.688   4.564  1.00 95.53           C  
ATOM   3282  HB2 TYR B  92     -12.577   8.010   4.911  1.00 95.53           H  
ATOM   3283  HB3 TYR B  92     -14.172   7.514   5.448  1.00 95.53           H  
ATOM   3284  O   TYR B  92     -11.784   4.861   4.745  1.00 95.53           O  
ATOM   3285  CG  TYR B  92     -14.182   8.809   3.759  1.00 95.53           C  
ATOM   3286  CD1 TYR B  92     -13.629   9.178   2.519  1.00 95.53           C  
ATOM   3287  HD1 TYR B  92     -12.789   8.632   2.117  1.00 95.53           H  
ATOM   3288  CD2 TYR B  92     -15.348   9.448   4.226  1.00 95.53           C  
ATOM   3289  HD2 TYR B  92     -15.796   9.142   5.159  1.00 95.53           H  
ATOM   3290  CE1 TYR B  92     -14.219  10.203   1.759  1.00 95.53           C  
ATOM   3291  HE1 TYR B  92     -13.835  10.454   0.781  1.00 95.53           H  
ATOM   3292  CE2 TYR B  92     -15.945  10.470   3.464  1.00 95.53           C  
ATOM   3293  HE2 TYR B  92     -16.845  10.949   3.821  1.00 95.53           H  
ATOM   3294  OH  TYR B  92     -15.936  11.848   1.496  1.00 95.53           O  
ATOM   3295  HH  TYR B  92     -16.812  12.072   1.821  1.00 95.53           H  
ATOM   3296  CZ  TYR B  92     -15.371  10.858   2.234  1.00 95.53           C  
ATOM   3297  N   GLY B  93     -13.844   4.774   5.642  1.00 95.47           N  
ATOM   3298  H   GLY B  93     -14.798   5.103   5.611  1.00 95.47           H  
ATOM   3299  CA  GLY B  93     -13.528   3.675   6.547  1.00 95.47           C  
ATOM   3300  HA2 GLY B  93     -12.591   3.895   7.058  1.00 95.47           H  
ATOM   3301  HA3 GLY B  93     -14.317   3.561   7.290  1.00 95.47           H  
ATOM   3302  C   GLY B  93     -13.362   2.356   5.803  1.00 95.47           C  
ATOM   3303  O   GLY B  93     -12.556   1.530   6.215  1.00 95.47           O  
ATOM   3304  N   THR B  94     -14.039   2.175   4.666  1.00 95.39           N  
ATOM   3305  H   THR B  94     -14.727   2.861   4.390  1.00 95.39           H  
ATOM   3306  CA  THR B  94     -13.813   1.007   3.805  1.00 95.39           C  
ATOM   3307  HA  THR B  94     -13.877   0.108   4.418  1.00 95.39           H  
ATOM   3308  C   THR B  94     -12.415   1.037   3.190  1.00 95.39           C  
ATOM   3309  CB  THR B  94     -14.883   0.899   2.717  1.00 95.39           C  
ATOM   3310  HB  THR B  94     -14.833   1.765   2.057  1.00 95.39           H  
ATOM   3311  O   THR B  94     -11.717   0.027   3.234  1.00 95.39           O  
ATOM   3312  CG2 THR B  94     -14.729  -0.379   1.905  1.00 95.39           C  
ATOM   3313 HG21 THR B  94     -14.607  -1.228   2.577  1.00 95.39           H  
ATOM   3314 HG22 THR B  94     -15.627  -0.518   1.304  1.00 95.39           H  
ATOM   3315 HG23 THR B  94     -13.862  -0.315   1.247  1.00 95.39           H  
ATOM   3316  OG1 THR B  94     -16.164   0.844   3.302  1.00 95.39           O  
ATOM   3317  HG1 THR B  94     -16.414   1.743   3.528  1.00 95.39           H  
ATOM   3318  N   MET B  95     -11.952   2.195   2.699  1.00 95.78           N  
ATOM   3319  H   MET B  95     -12.570   2.992   2.640  1.00 95.78           H  
ATOM   3320  CA  MET B  95     -10.573   2.339   2.217  1.00 95.78           C  
ATOM   3321  HA  MET B  95     -10.394   1.592   1.444  1.00 95.78           H  
ATOM   3322  C   MET B  95      -9.587   2.062   3.352  1.00 95.78           C  
ATOM   3323  CB  MET B  95     -10.362   3.733   1.606  1.00 95.78           C  
ATOM   3324  HB2 MET B  95     -10.549   4.497   2.361  1.00 95.78           H  
ATOM   3325  HB3 MET B  95     -11.077   3.868   0.794  1.00 95.78           H  
ATOM   3326  O   MET B  95      -8.657   1.283   3.184  1.00 95.78           O  
ATOM   3327  CG  MET B  95      -8.947   3.933   1.044  1.00 95.78           C  
ATOM   3328  HG2 MET B  95      -8.857   4.967   0.712  1.00 95.78           H  
ATOM   3329  HG3 MET B  95      -8.214   3.779   1.835  1.00 95.78           H  
ATOM   3330  SD  MET B  95      -8.548   2.862  -0.366  1.00 95.78           S  
ATOM   3331  CE  MET B  95      -7.089   1.976   0.252  1.00 95.78           C  
ATOM   3332  HE1 MET B  95      -7.344   1.413   1.150  1.00 95.78           H  
ATOM   3333  HE2 MET B  95      -6.743   1.271  -0.504  1.00 95.78           H  
ATOM   3334  HE3 MET B  95      -6.291   2.682   0.482  1.00 95.78           H  
ATOM   3335  N   GLY B  96      -9.832   2.617   4.541  1.00 95.19           N  
ATOM   3336  H   GLY B  96     -10.608   3.258   4.626  1.00 95.19           H  
ATOM   3337  CA  GLY B  96      -9.012   2.346   5.717  1.00 95.19           C  
ATOM   3338  HA2 GLY B  96      -7.992   2.689   5.540  1.00 95.19           H  
ATOM   3339  HA3 GLY B  96      -9.440   2.893   6.556  1.00 95.19           H  
ATOM   3340  C   GLY B  96      -8.970   0.877   6.130  1.00 95.19           C  
ATOM   3341  O   GLY B  96      -7.904   0.393   6.498  1.00 95.19           O  
ATOM   3342  N   LEU B  97     -10.092   0.157   6.036  1.00 95.89           N  
ATOM   3343  H   LEU B  97     -10.946   0.626   5.768  1.00 95.89           H  
ATOM   3344  CA  LEU B  97     -10.149  -1.280   6.288  1.00 95.89           C  
ATOM   3345  HA  LEU B  97      -9.766  -1.469   7.291  1.00 95.89           H  
ATOM   3346  C   LEU B  97      -9.245  -2.027   5.306  1.00 95.89           C  
ATOM   3347  CB  LEU B  97     -11.608  -1.770   6.220  1.00 95.89           C  
ATOM   3348  HB2 LEU B  97     -12.041  -1.446   5.274  1.00 95.89           H  
ATOM   3349  HB3 LEU B  97     -12.176  -1.298   7.022  1.00 95.89           H  
ATOM   3350  O   LEU B  97      -8.396  -2.790   5.753  1.00 95.89           O  
ATOM   3351  CG  LEU B  97     -11.773  -3.301   6.309  1.00 95.89           C  
ATOM   3352  HG  LEU B  97     -11.231  -3.775   5.490  1.00 95.89           H  
ATOM   3353  CD1 LEU B  97     -11.269  -3.886   7.630  1.00 95.89           C  
ATOM   3354 HD11 LEU B  97     -11.813  -3.459   8.472  1.00 95.89           H  
ATOM   3355 HD12 LEU B  97     -10.203  -3.690   7.746  1.00 95.89           H  
ATOM   3356 HD13 LEU B  97     -11.417  -4.966   7.626  1.00 95.89           H  
ATOM   3357  CD2 LEU B  97     -13.249  -3.660   6.155  1.00 95.89           C  
ATOM   3358 HD21 LEU B  97     -13.826  -3.213   6.965  1.00 95.89           H  
ATOM   3359 HD22 LEU B  97     -13.367  -4.744   6.178  1.00 95.89           H  
ATOM   3360 HD23 LEU B  97     -13.616  -3.284   5.201  1.00 95.89           H  
ATOM   3361  N   LEU B  98      -9.363  -1.770   3.998  1.00 94.70           N  
ATOM   3362  H   LEU B  98     -10.057  -1.101   3.697  1.00 94.70           H  
ATOM   3363  CA  LEU B  98      -8.500  -2.398   2.988  1.00 94.70           C  
ATOM   3364  HA  LEU B  98      -8.606  -3.481   3.060  1.00 94.70           H  
ATOM   3365  C   LEU B  98      -7.015  -2.092   3.248  1.00 94.70           C  
ATOM   3366  CB  LEU B  98      -8.923  -1.949   1.577  1.00 94.70           C  
ATOM   3367  HB2 LEU B  98      -8.217  -2.366   0.859  1.00 94.70           H  
ATOM   3368  HB3 LEU B  98      -8.844  -0.863   1.521  1.00 94.70           H  
ATOM   3369  O   LEU B  98      -6.180  -2.991   3.171  1.00 94.70           O  
ATOM   3370  CG  LEU B  98     -10.346  -2.362   1.151  1.00 94.70           C  
ATOM   3371  HG  LEU B  98     -11.074  -1.959   1.855  1.00 94.70           H  
ATOM   3372  CD1 LEU B  98     -10.647  -1.788  -0.231  1.00 94.70           C  
ATOM   3373 HD11 LEU B  98     -10.527  -0.704  -0.216  1.00 94.70           H  
ATOM   3374 HD12 LEU B  98      -9.962  -2.218  -0.961  1.00 94.70           H  
ATOM   3375 HD13 LEU B  98     -11.673  -2.022  -0.517  1.00 94.70           H  
ATOM   3376  CD2 LEU B  98     -10.542  -3.878   1.089  1.00 94.70           C  
ATOM   3377 HD21 LEU B  98     -10.420  -4.318   2.078  1.00 94.70           H  
ATOM   3378 HD22 LEU B  98      -9.826  -4.318   0.395  1.00 94.70           H  
ATOM   3379 HD23 LEU B  98     -11.549  -4.099   0.733  1.00 94.70           H  
ATOM   3380  N   SER B  99      -6.688  -0.861   3.652  1.00 94.44           N  
ATOM   3381  H   SER B  99      -7.392  -0.137   3.618  1.00 94.44           H  
ATOM   3382  CA  SER B  99      -5.331  -0.482   4.059  1.00 94.44           C  
ATOM   3383  HA  SER B  99      -4.651  -0.662   3.227  1.00 94.44           H  
ATOM   3384  C   SER B  99      -4.833  -1.280   5.269  1.00 94.44           C  
ATOM   3385  CB  SER B  99      -5.275   1.004   4.420  1.00 94.44           C  
ATOM   3386  HB2 SER B  99      -5.837   1.174   5.338  1.00 94.44           H  
ATOM   3387  HB3 SER B  99      -4.238   1.295   4.587  1.00 94.44           H  
ATOM   3388  O   SER B  99      -3.698  -1.747   5.270  1.00 94.44           O  
ATOM   3389  OG  SER B  99      -5.832   1.809   3.408  1.00 94.44           O  
ATOM   3390  HG  SER B  99      -5.732   2.730   3.662  1.00 94.44           H  
ATOM   3391  N   ILE B 100      -5.661  -1.452   6.307  1.00 94.90           N  
ATOM   3392  H   ILE B 100      -6.588  -1.056   6.250  1.00 94.90           H  
ATOM   3393  CA  ILE B 100      -5.309  -2.246   7.497  1.00 94.90           C  
ATOM   3394  HA  ILE B 100      -4.354  -1.893   7.887  1.00 94.90           H  
ATOM   3395  C   ILE B 100      -5.110  -3.712   7.110  1.00 94.90           C  
ATOM   3396  CB  ILE B 100      -6.375  -2.091   8.611  1.00 94.90           C  
ATOM   3397  HB  ILE B 100      -7.357  -2.283   8.181  1.00 94.90           H  
ATOM   3398  O   ILE B 100      -4.138  -4.320   7.545  1.00 94.90           O  
ATOM   3399  CG1 ILE B 100      -6.346  -0.656   9.183  1.00 94.90           C  
ATOM   3400 HG12 ILE B 100      -5.453  -0.520   9.793  1.00 94.90           H  
ATOM   3401 HG13 ILE B 100      -6.290   0.059   8.362  1.00 94.90           H  
ATOM   3402  CG2 ILE B 100      -6.146  -3.089   9.766  1.00 94.90           C  
ATOM   3403 HG21 ILE B 100      -6.215  -4.117   9.408  1.00 94.90           H  
ATOM   3404 HG22 ILE B 100      -5.160  -2.937  10.203  1.00 94.90           H  
ATOM   3405 HG23 ILE B 100      -6.906  -2.966  10.537  1.00 94.90           H  
ATOM   3406  CD1 ILE B 100      -7.582  -0.290  10.014  1.00 94.90           C  
ATOM   3407 HD11 ILE B 100      -8.486  -0.465   9.430  1.00 94.90           H  
ATOM   3408 HD12 ILE B 100      -7.536   0.765  10.283  1.00 94.90           H  
ATOM   3409 HD13 ILE B 100      -7.616  -0.879  10.930  1.00 94.90           H  
ATOM   3410  N   VAL B 101      -5.985  -4.265   6.267  1.00 94.94           N  
ATOM   3411  H   VAL B 101      -6.757  -3.695   5.951  1.00 94.94           H  
ATOM   3412  CA  VAL B 101      -5.919  -5.655   5.793  1.00 94.94           C  
ATOM   3413  HA  VAL B 101      -5.996  -6.329   6.646  1.00 94.94           H  
ATOM   3414  C   VAL B 101      -4.584  -5.948   5.102  1.00 94.94           C  
ATOM   3415  CB  VAL B 101      -7.106  -5.938   4.853  1.00 94.94           C  
ATOM   3416  HB  VAL B 101      -7.157  -5.168   4.083  1.00 94.94           H  
ATOM   3417  O   VAL B 101      -3.981  -6.991   5.357  1.00 94.94           O  
ATOM   3418  CG1 VAL B 101      -6.997  -7.295   4.167  1.00 94.94           C  
ATOM   3419 HG11 VAL B 101      -6.178  -7.278   3.448  1.00 94.94           H  
ATOM   3420 HG12 VAL B 101      -7.916  -7.505   3.620  1.00 94.94           H  
ATOM   3421 HG13 VAL B 101      -6.842  -8.074   4.914  1.00 94.94           H  
ATOM   3422  CG2 VAL B 101      -8.434  -5.958   5.613  1.00 94.94           C  
ATOM   3423 HG21 VAL B 101      -8.515  -5.119   6.304  1.00 94.94           H  
ATOM   3424 HG22 VAL B 101      -8.493  -6.875   6.200  1.00 94.94           H  
ATOM   3425 HG23 VAL B 101      -9.264  -5.922   4.909  1.00 94.94           H  
ATOM   3426  N   VAL B 102      -4.089  -5.034   4.264  1.00 93.63           N  
ATOM   3427  H   VAL B 102      -4.640  -4.211   4.065  1.00 93.63           H  
ATOM   3428  CA  VAL B 102      -2.779  -5.192   3.610  1.00 93.63           C  
ATOM   3429  HA  VAL B 102      -2.697  -6.209   3.227  1.00 93.63           H  
ATOM   3430  C   VAL B 102      -1.638  -5.003   4.608  1.00 93.63           C  
ATOM   3431  CB  VAL B 102      -2.626  -4.232   2.419  1.00 93.63           C  
ATOM   3432  HB  VAL B 102      -2.696  -3.204   2.776  1.00 93.63           H  
ATOM   3433  O   VAL B 102      -0.697  -5.787   4.602  1.00 93.63           O  
ATOM   3434  CG1 VAL B 102      -1.283  -4.427   1.710  1.00 93.63           C  
ATOM   3435 HG11 VAL B 102      -0.457  -4.234   2.396  1.00 93.63           H  
ATOM   3436 HG12 VAL B 102      -1.195  -5.446   1.333  1.00 93.63           H  
ATOM   3437 HG13 VAL B 102      -1.207  -3.725   0.880  1.00 93.63           H  
ATOM   3438  CG2 VAL B 102      -3.718  -4.468   1.373  1.00 93.63           C  
ATOM   3439 HG21 VAL B 102      -4.696  -4.492   1.854  1.00 93.63           H  
ATOM   3440 HG22 VAL B 102      -3.725  -3.646   0.657  1.00 93.63           H  
ATOM   3441 HG23 VAL B 102      -3.556  -5.413   0.855  1.00 93.63           H  
ATOM   3442  N   ASP B 103      -1.731  -4.013   5.499  1.00 92.53           N  
ATOM   3443  H   ASP B 103      -2.537  -3.406   5.465  1.00 92.53           H  
ATOM   3444  CA  ASP B 103      -0.683  -3.713   6.484  1.00 92.53           C  
ATOM   3445  HA  ASP B 103       0.253  -3.552   5.948  1.00 92.53           H  
ATOM   3446  C   ASP B 103      -0.460  -4.860   7.485  1.00 92.53           C  
ATOM   3447  CB  ASP B 103      -1.066  -2.418   7.216  1.00 92.53           C  
ATOM   3448  HB2 ASP B 103      -1.456  -1.705   6.490  1.00 92.53           H  
ATOM   3449  HB3 ASP B 103      -1.869  -2.632   7.922  1.00 92.53           H  
ATOM   3450  O   ASP B 103       0.678  -5.146   7.848  1.00 92.53           O  
ATOM   3451  CG  ASP B 103       0.081  -1.716   7.950  1.00 92.53           C  
ATOM   3452  OD1 ASP B 103      -0.261  -0.908   8.842  1.00 92.53           O  
ATOM   3453  OD2 ASP B 103       1.261  -1.812   7.530  1.00 92.53           O  
ATOM   3454  N   ILE B 104      -1.522  -5.566   7.901  1.00 92.01           N  
ATOM   3455  H   ILE B 104      -2.441  -5.269   7.606  1.00 92.01           H  
ATOM   3456  CA  ILE B 104      -1.393  -6.748   8.776  1.00 92.01           C  
ATOM   3457  HA  ILE B 104      -0.645  -6.516   9.533  1.00 92.01           H  
ATOM   3458  C   ILE B 104      -0.863  -7.983   8.033  1.00 92.01           C  
ATOM   3459  CB  ILE B 104      -2.704  -7.082   9.528  1.00 92.01           C  
ATOM   3460  HB  ILE B 104      -2.477  -7.909  10.201  1.00 92.01           H  
ATOM   3461  O   ILE B 104      -0.325  -8.884   8.670  1.00 92.01           O  
ATOM   3462  CG1 ILE B 104      -3.818  -7.568   8.578  1.00 92.01           C  
ATOM   3463 HG12 ILE B 104      -3.430  -8.408   8.001  1.00 92.01           H  
ATOM   3464 HG13 ILE B 104      -4.082  -6.766   7.888  1.00 92.01           H  
ATOM   3465  CG2 ILE B 104      -3.149  -5.903  10.412  1.00 92.01           C  
ATOM   3466 HG21 ILE B 104      -3.476  -5.063   9.799  1.00 92.01           H  
ATOM   3467 HG22 ILE B 104      -3.968  -6.210  11.062  1.00 92.01           H  
ATOM   3468 HG23 ILE B 104      -2.314  -5.579  11.033  1.00 92.01           H  
ATOM   3469  CD1 ILE B 104      -5.097  -8.063   9.257  1.00 92.01           C  
ATOM   3470 HD11 ILE B 104      -5.771  -8.462   8.499  1.00 92.01           H  
ATOM   3471 HD12 ILE B 104      -5.596  -7.242   9.771  1.00 92.01           H  
ATOM   3472 HD13 ILE B 104      -4.858  -8.852   9.970  1.00 92.01           H  
ATOM   3473  N   ASN B 105      -1.002  -8.026   6.704  1.00 91.81           N  
ATOM   3474  H   ASN B 105      -1.422  -7.227   6.251  1.00 91.81           H  
ATOM   3475  CA  ASN B 105      -0.517  -9.104   5.836  1.00 91.81           C  
ATOM   3476  HA  ASN B 105      -0.209  -9.948   6.454  1.00 91.81           H  
ATOM   3477  C   ASN B 105       0.737  -8.689   5.048  1.00 91.81           C  
ATOM   3478  CB  ASN B 105      -1.652  -9.589   4.918  1.00 91.81           C  
ATOM   3479  HB2 ASN B 105      -2.102  -8.732   4.417  1.00 91.81           H  
ATOM   3480  HB3 ASN B 105      -1.252 -10.252   4.150  1.00 91.81           H  
ATOM   3481  O   ASN B 105       1.036  -9.271   4.002  1.00 91.81           O  
ATOM   3482  CG  ASN B 105      -2.711 -10.384   5.651  1.00 91.81           C  
ATOM   3483  ND2 ASN B 105      -3.847  -9.794   5.928  1.00 91.81           N  
ATOM   3484 HD21 ASN B 105      -4.565 -10.350   6.370  1.00 91.81           H  
ATOM   3485 HD22 ASN B 105      -3.976  -8.824   5.677  1.00 91.81           H  
ATOM   3486  OD1 ASN B 105      -2.532 -11.545   5.977  1.00 91.81           O  
ATOM   3487  N   LYS B 106       1.476  -7.683   5.526  1.00 91.76           N  
ATOM   3488  H   LYS B 106       1.153  -7.203   6.354  1.00 91.76           H  
ATOM   3489  CA  LYS B 106       2.733  -7.250   4.914  1.00 91.76           C  
ATOM   3490  HA  LYS B 106       2.537  -7.076   3.856  1.00 91.76           H  
ATOM   3491  C   LYS B 106       3.803  -8.338   5.002  1.00 91.76           C  
ATOM   3492  CB  LYS B 106       3.184  -5.918   5.523  1.00 91.76           C  
ATOM   3493  HB2 LYS B 106       3.994  -5.513   4.916  1.00 91.76           H  
ATOM   3494  HB3 LYS B 106       2.345  -5.224   5.470  1.00 91.76           H  
ATOM   3495  O   LYS B 106       3.867  -9.088   5.974  1.00 91.76           O  
ATOM   3496  CG  LYS B 106       3.660  -6.022   6.982  1.00 91.76           C  
ATOM   3497  HG2 LYS B 106       4.593  -6.583   7.028  1.00 91.76           H  
ATOM   3498  HG3 LYS B 106       2.910  -6.532   7.587  1.00 91.76           H  
ATOM   3499  CD  LYS B 106       3.890  -4.615   7.536  1.00 91.76           C  
ATOM   3500  HD2 LYS B 106       4.667  -4.124   6.950  1.00 91.76           H  
ATOM   3501  HD3 LYS B 106       2.963  -4.048   7.444  1.00 91.76           H  
ATOM   3502  CE  LYS B 106       4.300  -4.626   9.006  1.00 91.76           C  
ATOM   3503  HE2 LYS B 106       3.543  -5.157   9.584  1.00 91.76           H  
ATOM   3504  HE3 LYS B 106       5.249  -5.154   9.099  1.00 91.76           H  
ATOM   3505  NZ  LYS B 106       4.446  -3.236   9.491  1.00 91.76           N  
ATOM   3506  HZ1 LYS B 106       5.006  -2.692   8.850  1.00 91.76           H  
ATOM   3507  HZ2 LYS B 106       3.558  -2.768   9.602  1.00 91.76           H  
ATOM   3508  HZ3 LYS B 106       5.020  -3.172  10.319  1.00 91.76           H  
ATOM   3509  N   GLY B 107       4.661  -8.410   3.996  1.00 89.81           N  
ATOM   3510  H   GLY B 107       4.548  -7.779   3.216  1.00 89.81           H  
ATOM   3511  CA  GLY B 107       5.749  -9.376   3.927  1.00 89.81           C  
ATOM   3512  HA2 GLY B 107       5.370 -10.384   4.102  1.00 89.81           H  
ATOM   3513  HA3 GLY B 107       6.472  -9.161   4.713  1.00 89.81           H  
ATOM   3514  C   GLY B 107       6.457  -9.338   2.579  1.00 89.81           C  
ATOM   3515  O   GLY B 107       6.046  -8.641   1.656  1.00 89.81           O  
ATOM   3516  N   CYS B 108       7.558 -10.071   2.473  1.00 84.95           N  
ATOM   3517  H   CYS B 108       7.861 -10.634   3.255  1.00 84.95           H  
ATOM   3518  CA  CYS B 108       8.357 -10.144   1.252  1.00 84.95           C  
ATOM   3519  HA  CYS B 108       8.083  -9.322   0.590  1.00 84.95           H  
ATOM   3520  C   CYS B 108       8.099 -11.415   0.429  1.00 84.95           C  
ATOM   3521  CB  CYS B 108       9.836  -9.955   1.616  1.00 84.95           C  
ATOM   3522  HB2 CYS B 108      10.443 -10.113   0.725  1.00 84.95           H  
ATOM   3523  HB3 CYS B 108       9.992  -8.938   1.978  1.00 84.95           H  
ATOM   3524  O   CYS B 108       8.653 -11.543  -0.663  1.00 84.95           O  
ATOM   3525  SG  CYS B 108      10.336 -11.133   2.907  1.00 84.95           S  
ATOM   3526  HG  CYS B 108      11.647 -10.873   2.893  1.00 84.95           H  
ATOM   3527  N   ASP B 109       7.255 -12.333   0.911  1.00 87.35           N  
ATOM   3528  H   ASP B 109       6.781 -12.173   1.788  1.00 87.35           H  
ATOM   3529  CA  ASP B 109       6.975 -13.578   0.205  1.00 87.35           C  
ATOM   3530  HA  ASP B 109       7.906 -13.924  -0.245  1.00 87.35           H  
ATOM   3531  C   ASP B 109       5.973 -13.371  -0.934  1.00 87.35           C  
ATOM   3532  CB  ASP B 109       6.496 -14.678   1.168  1.00 87.35           C  
ATOM   3533  HB2 ASP B 109       5.643 -14.323   1.746  1.00 87.35           H  
ATOM   3534  HB3 ASP B 109       6.155 -15.530   0.580  1.00 87.35           H  
ATOM   3535  O   ASP B 109       5.081 -12.519  -0.886  1.00 87.35           O  
ATOM   3536  CG  ASP B 109       7.599 -15.176   2.105  1.00 87.35           C  
ATOM   3537  OD1 ASP B 109       7.264 -15.502   3.263  1.00 87.35           O  
ATOM   3538  OD2 ASP B 109       8.744 -15.301   1.618  1.00 87.35           O  
ATOM   3539  N   ILE B 110       6.052 -14.245  -1.943  1.00 88.43           N  
ATOM   3540  H   ILE B 110       6.833 -14.885  -1.937  1.00 88.43           H  
ATOM   3541  CA  ILE B 110       5.098 -14.302  -3.065  1.00 88.43           C  
ATOM   3542  HA  ILE B 110       5.187 -13.386  -3.649  1.00 88.43           H  
ATOM   3543  C   ILE B 110       3.648 -14.374  -2.553  1.00 88.43           C  
ATOM   3544  CB  ILE B 110       5.437 -15.506  -3.980  1.00 88.43           C  
ATOM   3545  HB  ILE B 110       5.467 -16.402  -3.360  1.00 88.43           H  
ATOM   3546  O   ILE B 110       2.732 -13.857  -3.189  1.00 88.43           O  
ATOM   3547  CG1 ILE B 110       6.826 -15.320  -4.637  1.00 88.43           C  
ATOM   3548 HG12 ILE B 110       7.555 -15.027  -3.882  1.00 88.43           H  
ATOM   3549 HG13 ILE B 110       6.774 -14.519  -5.374  1.00 88.43           H  
ATOM   3550  CG2 ILE B 110       4.362 -15.715  -5.065  1.00 88.43           C  
ATOM   3551 HG21 ILE B 110       4.640 -16.529  -5.735  1.00 88.43           H  
ATOM   3552 HG22 ILE B 110       4.254 -14.805  -5.654  1.00 88.43           H  
ATOM   3553 HG23 ILE B 110       3.405 -15.967  -4.608  1.00 88.43           H  
ATOM   3554  CD1 ILE B 110       7.372 -16.587  -5.311  1.00 88.43           C  
ATOM   3555 HD11 ILE B 110       8.394 -16.403  -5.639  1.00 88.43           H  
ATOM   3556 HD12 ILE B 110       6.775 -16.850  -6.184  1.00 88.43           H  
ATOM   3557 HD13 ILE B 110       7.373 -17.415  -4.601  1.00 88.43           H  
ATOM   3558  N   SER B 111       3.422 -14.977  -1.380  1.00 89.44           N  
ATOM   3559  H   SER B 111       4.222 -15.309  -0.859  1.00 89.44           H  
ATOM   3560  CA  SER B 111       2.101 -15.008  -0.748  1.00 89.44           C  
ATOM   3561  HA  SER B 111       1.393 -15.439  -1.456  1.00 89.44           H  
ATOM   3562  C   SER B 111       1.587 -13.613  -0.376  1.00 89.44           C  
ATOM   3563  CB  SER B 111       2.127 -15.903   0.492  1.00 89.44           C  
ATOM   3564  HB2 SER B 111       2.700 -15.430   1.289  1.00 89.44           H  
ATOM   3565  HB3 SER B 111       2.591 -16.856   0.238  1.00 89.44           H  
ATOM   3566  O   SER B 111       0.412 -13.334  -0.596  1.00 89.44           O  
ATOM   3567  OG  SER B 111       0.801 -16.145   0.919  1.00 89.44           O  
ATOM   3568  HG  SER B 111       0.463 -15.355   1.346  1.00 89.44           H  
ATOM   3569  N   ASN B 112       2.437 -12.720   0.140  1.00 90.56           N  
ATOM   3570  H   ASN B 112       3.416 -12.955   0.224  1.00 90.56           H  
ATOM   3571  CA  ASN B 112       2.052 -11.348   0.493  1.00 90.56           C  
ATOM   3572  HA  ASN B 112       1.145 -11.371   1.097  1.00 90.56           H  
ATOM   3573  C   ASN B 112       1.757 -10.516  -0.760  1.00 90.56           C  
ATOM   3574  CB  ASN B 112       3.173 -10.695   1.314  1.00 90.56           C  
ATOM   3575  HB2 ASN B 112       4.071 -10.591   0.706  1.00 90.56           H  
ATOM   3576  HB3 ASN B 112       2.862  -9.697   1.624  1.00 90.56           H  
ATOM   3577  O   ASN B 112       0.811  -9.731  -0.784  1.00 90.56           O  
ATOM   3578  CG  ASN B 112       3.527 -11.496   2.545  1.00 90.56           C  
ATOM   3579  ND2 ASN B 112       2.797 -11.361   3.621  1.00 90.56           N  
ATOM   3580 HD21 ASN B 112       2.075 -10.656   3.663  1.00 90.56           H  
ATOM   3581 HD22 ASN B 112       3.106 -11.851   4.449  1.00 90.56           H  
ATOM   3582  OD1 ASN B 112       4.467 -12.266   2.550  1.00 90.56           O  
ATOM   3583  N   ILE B 113       2.518 -10.745  -1.832  1.00 87.44           N  
ATOM   3584  H   ILE B 113       3.308 -11.364  -1.723  1.00 87.44           H  
ATOM   3585  CA  ILE B 113       2.287 -10.109  -3.134  1.00 87.44           C  
ATOM   3586  HA  ILE B 113       2.260  -9.028  -2.991  1.00 87.44           H  
ATOM   3587  C   ILE B 113       0.932 -10.542  -3.706  1.00 87.44           C  
ATOM   3588  CB  ILE B 113       3.434 -10.455  -4.103  1.00 87.44           C  
ATOM   3589  HB  ILE B 113       3.488 -11.542  -4.159  1.00 87.44           H  
ATOM   3590  O   ILE B 113       0.118  -9.696  -4.077  1.00 87.44           O  
ATOM   3591  CG1 ILE B 113       4.794  -9.961  -3.567  1.00 87.44           C  
ATOM   3592 HG12 ILE B 113       4.943 -10.324  -2.550  1.00 87.44           H  
ATOM   3593 HG13 ILE B 113       4.813  -8.871  -3.543  1.00 87.44           H  
ATOM   3594  CG2 ILE B 113       3.161  -9.948  -5.534  1.00 87.44           C  
ATOM   3595 HG21 ILE B 113       3.116 -10.812  -6.197  1.00 87.44           H  
ATOM   3596 HG22 ILE B 113       3.946  -9.275  -5.879  1.00 87.44           H  
ATOM   3597 HG23 ILE B 113       2.206  -9.431  -5.630  1.00 87.44           H  
ATOM   3598  CD1 ILE B 113       5.971 -10.476  -4.403  1.00 87.44           C  
ATOM   3599 HD11 ILE B 113       6.867 -10.501  -3.782  1.00 87.44           H  
ATOM   3600 HD12 ILE B 113       5.779 -11.491  -4.751  1.00 87.44           H  
ATOM   3601 HD13 ILE B 113       6.139  -9.825  -5.261  1.00 87.44           H  
ATOM   3602  N   LYS B 114       0.658 -11.852  -3.726  1.00 90.08           N  
ATOM   3603  H   LYS B 114       1.383 -12.490  -3.432  1.00 90.08           H  
ATOM   3604  CA  LYS B 114      -0.639 -12.401  -4.156  1.00 90.08           C  
ATOM   3605  HA  LYS B 114      -0.845 -12.086  -5.179  1.00 90.08           H  
ATOM   3606  C   LYS B 114      -1.784 -11.878  -3.302  1.00 90.08           C  
ATOM   3607  CB  LYS B 114      -0.604 -13.930  -4.080  1.00 90.08           C  
ATOM   3608  HB2 LYS B 114      -0.168 -14.243  -3.131  1.00 90.08           H  
ATOM   3609  HB3 LYS B 114      -1.622 -14.315  -4.135  1.00 90.08           H  
ATOM   3610  O   LYS B 114      -2.867 -11.618  -3.824  1.00 90.08           O  
ATOM   3611  CG  LYS B 114       0.200 -14.507  -5.244  1.00 90.08           C  
ATOM   3612  HG2 LYS B 114      -0.275 -14.207  -6.179  1.00 90.08           H  
ATOM   3613  HG3 LYS B 114       1.218 -14.116  -5.234  1.00 90.08           H  
ATOM   3614  CD  LYS B 114       0.236 -16.032  -5.171  1.00 90.08           C  
ATOM   3615  HD2 LYS B 114       0.725 -16.339  -4.246  1.00 90.08           H  
ATOM   3616  HD3 LYS B 114      -0.783 -16.418  -5.198  1.00 90.08           H  
ATOM   3617  CE  LYS B 114       1.024 -16.539  -6.379  1.00 90.08           C  
ATOM   3618  HE2 LYS B 114       0.565 -16.135  -7.282  1.00 90.08           H  
ATOM   3619  HE3 LYS B 114       2.037 -16.140  -6.331  1.00 90.08           H  
ATOM   3620  NZ  LYS B 114       1.042 -18.018  -6.436  1.00 90.08           N  
ATOM   3621  HZ1 LYS B 114       0.100 -18.368  -6.539  1.00 90.08           H  
ATOM   3622  HZ2 LYS B 114       1.583 -18.313  -7.236  1.00 90.08           H  
ATOM   3623  HZ3 LYS B 114       1.459 -18.396  -5.597  1.00 90.08           H  
ATOM   3624  N   PHE B 115      -1.548 -11.706  -2.007  1.00 91.04           N  
ATOM   3625  H   PHE B 115      -0.667 -12.016  -1.623  1.00 91.04           H  
ATOM   3626  CA  PHE B 115      -2.536 -11.136  -1.109  1.00 91.04           C  
ATOM   3627  HA  PHE B 115      -3.464 -11.700  -1.209  1.00 91.04           H  
ATOM   3628  C   PHE B 115      -2.849  -9.684  -1.490  1.00 91.04           C  
ATOM   3629  CB  PHE B 115      -2.049 -11.277   0.334  1.00 91.04           C  
ATOM   3630  HB2 PHE B 115      -1.802 -12.320   0.529  1.00 91.04           H  
ATOM   3631  HB3 PHE B 115      -1.147 -10.685   0.487  1.00 91.04           H  
ATOM   3632  O   PHE B 115      -4.015  -9.351  -1.690  1.00 91.04           O  
ATOM   3633  CG  PHE B 115      -3.096 -10.835   1.320  1.00 91.04           C  
ATOM   3634  CD1 PHE B 115      -3.155  -9.494   1.731  1.00 91.04           C  
ATOM   3635  HD1 PHE B 115      -2.423  -8.781   1.381  1.00 91.04           H  
ATOM   3636  CD2 PHE B 115      -4.039 -11.762   1.794  1.00 91.04           C  
ATOM   3637  HD2 PHE B 115      -3.955 -12.803   1.519  1.00 91.04           H  
ATOM   3638  CE1 PHE B 115      -4.172  -9.082   2.604  1.00 91.04           C  
ATOM   3639  HE1 PHE B 115      -4.204  -8.054   2.933  1.00 91.04           H  
ATOM   3640  CE2 PHE B 115      -5.062 -11.349   2.660  1.00 91.04           C  
ATOM   3641  HE2 PHE B 115      -5.770 -12.062   3.056  1.00 91.04           H  
ATOM   3642  CZ  PHE B 115      -5.130 -10.007   3.058  1.00 91.04           C  
ATOM   3643  HZ  PHE B 115      -5.904  -9.708   3.750  1.00 91.04           H  
ATOM   3644  N   ALA B 116      -1.827  -8.846  -1.685  1.00 90.57           N  
ATOM   3645  H   ALA B 116      -0.888  -9.179  -1.514  1.00 90.57           H  
ATOM   3646  CA  ALA B 116      -1.993  -7.456  -2.107  1.00 90.57           C  
ATOM   3647  HA  ALA B 116      -2.586  -6.934  -1.356  1.00 90.57           H  
ATOM   3648  C   ALA B 116      -2.738  -7.336  -3.447  1.00 90.57           C  
ATOM   3649  CB  ALA B 116      -0.609  -6.804  -2.168  1.00 90.57           C  
ATOM   3650  HB1 ALA B 116      -0.117  -6.929  -1.203  1.00 90.57           H  
ATOM   3651  HB2 ALA B 116      -0.000  -7.273  -2.940  1.00 90.57           H  
ATOM   3652  HB3 ALA B 116      -0.708  -5.741  -2.389  1.00 90.57           H  
ATOM   3653  O   ALA B 116      -3.667  -6.538  -3.556  1.00 90.57           O  
ATOM   3654  N   ALA B 117      -2.408  -8.184  -4.429  1.00 91.84           N  
ATOM   3655  H   ALA B 117      -1.615  -8.794  -4.292  1.00 91.84           H  
ATOM   3656  CA  ALA B 117      -3.132  -8.254  -5.699  1.00 91.84           C  
ATOM   3657  HA  ALA B 117      -3.093  -7.278  -6.181  1.00 91.84           H  
ATOM   3658  C   ALA B 117      -4.616  -8.611  -5.501  1.00 91.84           C  
ATOM   3659  CB  ALA B 117      -2.428  -9.272  -6.605  1.00 91.84           C  
ATOM   3660  HB1 ALA B 117      -2.964  -9.355  -7.550  1.00 91.84           H  
ATOM   3661  HB2 ALA B 117      -1.407  -8.946  -6.805  1.00 91.84           H  
ATOM   3662  HB3 ALA B 117      -2.403 -10.252  -6.129  1.00 91.84           H  
ATOM   3663  O   ALA B 117      -5.489  -7.981  -6.094  1.00 91.84           O  
ATOM   3664  N   GLY B 118      -4.919  -9.569  -4.619  1.00 91.33           N  
ATOM   3665  H   GLY B 118      -4.163 -10.048  -4.150  1.00 91.33           H  
ATOM   3666  CA  GLY B 118      -6.295  -9.906  -4.252  1.00 91.33           C  
ATOM   3667  HA2 GLY B 118      -6.276 -10.726  -3.535  1.00 91.33           H  
ATOM   3668  HA3 GLY B 118      -6.844 -10.227  -5.138  1.00 91.33           H  
ATOM   3669  C   GLY B 118      -7.050  -8.731  -3.623  1.00 91.33           C  
ATOM   3670  O   GLY B 118      -8.221  -8.522  -3.935  1.00 91.33           O  
ATOM   3671  N   ILE B 119      -6.386  -7.932  -2.780  1.00 92.20           N  
ATOM   3672  H   ILE B 119      -5.430  -8.165  -2.551  1.00 92.20           H  
ATOM   3673  CA  ILE B 119      -6.992  -6.740  -2.171  1.00 92.20           C  
ATOM   3674  HA  ILE B 119      -7.989  -7.016  -1.826  1.00 92.20           H  
ATOM   3675  C   ILE B 119      -7.215  -5.615  -3.191  1.00 92.20           C  
ATOM   3676  CB  ILE B 119      -6.189  -6.260  -0.940  1.00 92.20           C  
ATOM   3677  HB  ILE B 119      -5.173  -6.020  -1.253  1.00 92.20           H  
ATOM   3678  O   ILE B 119      -8.234  -4.932  -3.105  1.00 92.20           O  
ATOM   3679  CG1 ILE B 119      -6.104  -7.330   0.173  1.00 92.20           C  
ATOM   3680 HG12 ILE B 119      -5.535  -6.921   1.008  1.00 92.20           H  
ATOM   3681 HG13 ILE B 119      -5.546  -8.192  -0.195  1.00 92.20           H  
ATOM   3682  CG2 ILE B 119      -6.823  -4.980  -0.366  1.00 92.20           C  
ATOM   3683 HG21 ILE B 119      -6.600  -4.127  -1.006  1.00 92.20           H  
ATOM   3684 HG22 ILE B 119      -6.448  -4.767   0.635  1.00 92.20           H  
ATOM   3685 HG23 ILE B 119      -7.905  -5.101  -0.307  1.00 92.20           H  
ATOM   3686  CD1 ILE B 119      -7.446  -7.844   0.711  1.00 92.20           C  
ATOM   3687 HD11 ILE B 119      -8.017  -7.027   1.151  1.00 92.20           H  
ATOM   3688 HD12 ILE B 119      -8.028  -8.310  -0.084  1.00 92.20           H  
ATOM   3689 HD13 ILE B 119      -7.258  -8.597   1.476  1.00 92.20           H  
ATOM   3690  N   ILE B 120      -6.332  -5.448  -4.182  1.00 91.95           N  
ATOM   3691  H   ILE B 120      -5.493  -6.010  -4.183  1.00 91.95           H  
ATOM   3692  CA  ILE B 120      -6.548  -4.493  -5.282  1.00 91.95           C  
ATOM   3693  HA  ILE B 120      -6.722  -3.504  -4.857  1.00 91.95           H  
ATOM   3694  C   ILE B 120      -7.815  -4.856  -6.064  1.00 91.95           C  
ATOM   3695  CB  ILE B 120      -5.306  -4.402  -6.200  1.00 91.95           C  
ATOM   3696  HB  ILE B 120      -4.995  -5.408  -6.481  1.00 91.95           H  
ATOM   3697  O   ILE B 120      -8.665  -3.999  -6.278  1.00 91.95           O  
ATOM   3698  CG1 ILE B 120      -4.149  -3.712  -5.446  1.00 91.95           C  
ATOM   3699 HG12 ILE B 120      -4.407  -2.668  -5.264  1.00 91.95           H  
ATOM   3700 HG13 ILE B 120      -4.020  -4.198  -4.479  1.00 91.95           H  
ATOM   3701  CG2 ILE B 120      -5.643  -3.620  -7.480  1.00 91.95           C  
ATOM   3702 HG21 ILE B 120      -6.359  -4.162  -8.097  1.00 91.95           H  
ATOM   3703 HG22 ILE B 120      -4.759  -3.450  -8.095  1.00 91.95           H  
ATOM   3704 HG23 ILE B 120      -6.086  -2.660  -7.214  1.00 91.95           H  
ATOM   3705  CD1 ILE B 120      -2.793  -3.767  -6.161  1.00 91.95           C  
ATOM   3706 HD11 ILE B 120      -2.541  -4.800  -6.404  1.00 91.95           H  
ATOM   3707 HD12 ILE B 120      -2.025  -3.360  -5.504  1.00 91.95           H  
ATOM   3708 HD13 ILE B 120      -2.812  -3.169  -7.073  1.00 91.95           H  
ATOM   3709  N   ILE B 121      -8.007  -6.132  -6.406  1.00 92.26           N  
ATOM   3710  H   ILE B 121      -7.268  -6.800  -6.240  1.00 92.26           H  
ATOM   3711  CA  ILE B 121      -9.239  -6.564  -7.084  1.00 92.26           C  
ATOM   3712  HA  ILE B 121      -9.382  -5.952  -7.975  1.00 92.26           H  
ATOM   3713  C   ILE B 121     -10.443  -6.343  -6.173  1.00 92.26           C  
ATOM   3714  CB  ILE B 121      -9.159  -8.039  -7.512  1.00 92.26           C  
ATOM   3715  HB  ILE B 121      -9.024  -8.660  -6.626  1.00 92.26           H  
ATOM   3716  O   ILE B 121     -11.478  -5.851  -6.605  1.00 92.26           O  
ATOM   3717  CG1 ILE B 121      -7.971  -8.242  -8.460  1.00 92.26           C  
ATOM   3718 HG12 ILE B 121      -8.192  -7.805  -9.433  1.00 92.26           H  
ATOM   3719 HG13 ILE B 121      -7.085  -7.742  -8.067  1.00 92.26           H  
ATOM   3720  CG2 ILE B 121     -10.450  -8.457  -8.234  1.00 92.26           C  
ATOM   3721 HG21 ILE B 121     -10.668  -7.733  -9.019  1.00 92.26           H  
ATOM   3722 HG22 ILE B 121     -11.290  -8.491  -7.541  1.00 92.26           H  
ATOM   3723 HG23 ILE B 121     -10.340  -9.434  -8.704  1.00 92.26           H  
ATOM   3724  CD1 ILE B 121      -7.606  -9.709  -8.620  1.00 92.26           C  
ATOM   3725 HD11 ILE B 121      -6.636  -9.710  -9.117  1.00 92.26           H  
ATOM   3726 HD12 ILE B 121      -7.508 -10.191  -7.648  1.00 92.26           H  
ATOM   3727 HD13 ILE B 121      -8.336 -10.235  -9.235  1.00 92.26           H  
ATOM   3728  N   LEU B 122     -10.314  -6.663  -4.883  1.00 92.37           N  
ATOM   3729  H   LEU B 122      -9.442  -7.064  -4.570  1.00 92.37           H  
ATOM   3730  CA  LEU B 122     -11.394  -6.464  -3.918  1.00 92.37           C  
ATOM   3731  HA  LEU B 122     -12.267  -7.018  -4.262  1.00 92.37           H  
ATOM   3732  C   LEU B 122     -11.830  -4.995  -3.878  1.00 92.37           C  
ATOM   3733  CB  LEU B 122     -10.928  -7.029  -2.563  1.00 92.37           C  
ATOM   3734  HB2 LEU B 122     -10.578  -8.051  -2.707  1.00 92.37           H  
ATOM   3735  HB3 LEU B 122     -10.089  -6.428  -2.212  1.00 92.37           H  
ATOM   3736  O   LEU B 122     -13.025  -4.713  -3.918  1.00 92.37           O  
ATOM   3737  CG  LEU B 122     -11.987  -7.034  -1.457  1.00 92.37           C  
ATOM   3738  HG  LEU B 122     -12.305  -6.004  -1.293  1.00 92.37           H  
ATOM   3739  CD1 LEU B 122     -13.190  -7.908  -1.789  1.00 92.37           C  
ATOM   3740 HD11 LEU B 122     -13.931  -7.829  -0.994  1.00 92.37           H  
ATOM   3741 HD12 LEU B 122     -12.889  -8.949  -1.911  1.00 92.37           H  
ATOM   3742 HD13 LEU B 122     -13.637  -7.553  -2.718  1.00 92.37           H  
ATOM   3743  CD2 LEU B 122     -11.399  -7.547  -0.146  1.00 92.37           C  
ATOM   3744 HD21 LEU B 122     -10.543  -6.933   0.136  1.00 92.37           H  
ATOM   3745 HD22 LEU B 122     -11.077  -8.582  -0.259  1.00 92.37           H  
ATOM   3746 HD23 LEU B 122     -12.148  -7.484   0.643  1.00 92.37           H  
ATOM   3747  N   MET B 123     -10.874  -4.067  -3.897  1.00 91.89           N  
ATOM   3748  H   MET B 123      -9.913  -4.378  -3.900  1.00 91.89           H  
ATOM   3749  CA  MET B 123     -11.127  -2.635  -4.009  1.00 91.89           C  
ATOM   3750  HA  MET B 123     -11.733  -2.315  -3.162  1.00 91.89           H  
ATOM   3751  C   MET B 123     -11.887  -2.271  -5.296  1.00 91.89           C  
ATOM   3752  CB  MET B 123      -9.780  -1.906  -3.959  1.00 91.89           C  
ATOM   3753  HB2 MET B 123      -9.221  -2.188  -3.067  1.00 91.89           H  
ATOM   3754  HB3 MET B 123      -9.185  -2.194  -4.825  1.00 91.89           H  
ATOM   3755  O   MET B 123     -12.870  -1.536  -5.217  1.00 91.89           O  
ATOM   3756  CG  MET B 123      -9.963  -0.394  -3.982  1.00 91.89           C  
ATOM   3757  HG2 MET B 123     -10.787  -0.131  -4.645  1.00 91.89           H  
ATOM   3758  HG3 MET B 123     -10.207  -0.068  -2.971  1.00 91.89           H  
ATOM   3759  SD  MET B 123      -8.533   0.527  -4.563  1.00 91.89           S  
ATOM   3760  CE  MET B 123      -8.430   0.004  -6.294  1.00 91.89           C  
ATOM   3761  HE1 MET B 123      -8.080  -1.026  -6.363  1.00 91.89           H  
ATOM   3762  HE2 MET B 123      -7.729   0.648  -6.826  1.00 91.89           H  
ATOM   3763  HE3 MET B 123      -9.410   0.080  -6.766  1.00 91.89           H  
ATOM   3764  N   GLU B 124     -11.466  -2.787  -6.454  1.00 91.41           N  
ATOM   3765  H   GLU B 124     -10.648  -3.379  -6.454  1.00 91.41           H  
ATOM   3766  CA  GLU B 124     -12.095  -2.499  -7.755  1.00 91.41           C  
ATOM   3767  HA  GLU B 124     -12.099  -1.421  -7.916  1.00 91.41           H  
ATOM   3768  C   GLU B 124     -13.564  -2.948  -7.834  1.00 91.41           C  
ATOM   3769  CB  GLU B 124     -11.293  -3.159  -8.892  1.00 91.41           C  
ATOM   3770  HB2 GLU B 124     -11.143  -4.214  -8.660  1.00 91.41           H  
ATOM   3771  HB3 GLU B 124     -11.879  -3.093  -9.808  1.00 91.41           H  
ATOM   3772  O   GLU B 124     -14.347  -2.345  -8.562  1.00 91.41           O  
ATOM   3773  CG  GLU B 124      -9.935  -2.485  -9.152  1.00 91.41           C  
ATOM   3774  HG2 GLU B 124      -9.324  -2.530  -8.251  1.00 91.41           H  
ATOM   3775  HG3 GLU B 124     -10.117  -1.433  -9.370  1.00 91.41           H  
ATOM   3776  CD  GLU B 124      -9.157  -3.111 -10.327  1.00 91.41           C  
ATOM   3777  OE1 GLU B 124      -8.182  -2.467 -10.781  1.00 91.41           O  
ATOM   3778  OE2 GLU B 124      -9.554  -4.195 -10.809  1.00 91.41           O  
ATOM   3779  N   TYR B 125     -13.958  -3.970  -7.067  1.00 92.31           N  
ATOM   3780  H   TYR B 125     -13.246  -4.461  -6.544  1.00 92.31           H  
ATOM   3781  CA  TYR B 125     -15.354  -4.414  -6.970  1.00 92.31           C  
ATOM   3782  HA  TYR B 125     -15.855  -4.223  -7.919  1.00 92.31           H  
ATOM   3783  C   TYR B 125     -16.168  -3.674  -5.901  1.00 92.31           C  
ATOM   3784  CB  TYR B 125     -15.391  -5.925  -6.710  1.00 92.31           C  
ATOM   3785  HB2 TYR B 125     -14.604  -6.191  -6.004  1.00 92.31           H  
ATOM   3786  HB3 TYR B 125     -16.346  -6.184  -6.254  1.00 92.31           H  
ATOM   3787  O   TYR B 125     -17.395  -3.621  -5.994  1.00 92.31           O  
ATOM   3788  CG  TYR B 125     -15.242  -6.752  -7.967  1.00 92.31           C  
ATOM   3789  CD1 TYR B 125     -16.379  -7.137  -8.700  1.00 92.31           C  
ATOM   3790  HD1 TYR B 125     -17.362  -6.848  -8.359  1.00 92.31           H  
ATOM   3791  CD2 TYR B 125     -13.963  -7.077  -8.448  1.00 92.31           C  
ATOM   3792  HD2 TYR B 125     -13.085  -6.733  -7.921  1.00 92.31           H  
ATOM   3793  CE1 TYR B 125     -16.221  -7.831  -9.915  1.00 92.31           C  
ATOM   3794  HE1 TYR B 125     -17.080  -8.083 -10.518  1.00 92.31           H  
ATOM   3795  CE2 TYR B 125     -13.797  -7.800  -9.637  1.00 92.31           C  
ATOM   3796  HE2 TYR B 125     -12.805  -8.010 -10.009  1.00 92.31           H  
ATOM   3797  OH  TYR B 125     -14.757  -8.834 -11.550  1.00 92.31           O  
ATOM   3798  HH  TYR B 125     -13.823  -8.900 -11.765  1.00 92.31           H  
ATOM   3799  CZ  TYR B 125     -14.929  -8.175 -10.377  1.00 92.31           C  
ATOM   3800  N   ILE B 126     -15.519  -3.146  -4.859  1.00 92.37           N  
ATOM   3801  H   ILE B 126     -14.513  -3.225  -4.841  1.00 92.37           H  
ATOM   3802  CA  ILE B 126     -16.198  -2.469  -3.742  1.00 92.37           C  
ATOM   3803  HA  ILE B 126     -17.156  -2.957  -3.559  1.00 92.37           H  
ATOM   3804  C   ILE B 126     -16.505  -1.009  -4.063  1.00 92.37           C  
ATOM   3805  CB  ILE B 126     -15.345  -2.580  -2.463  1.00 92.37           C  
ATOM   3806  HB  ILE B 126     -14.317  -2.314  -2.709  1.00 92.37           H  
ATOM   3807  O   ILE B 126     -17.561  -0.509  -3.651  1.00 92.37           O  
ATOM   3808  CG1 ILE B 126     -15.392  -4.028  -1.950  1.00 92.37           C  
ATOM   3809 HG12 ILE B 126     -16.363  -4.236  -1.500  1.00 92.37           H  
ATOM   3810 HG13 ILE B 126     -15.260  -4.711  -2.789  1.00 92.37           H  
ATOM   3811  CG2 ILE B 126     -15.829  -1.644  -1.339  1.00 92.37           C  
ATOM   3812 HG21 ILE B 126     -16.866  -1.860  -1.084  1.00 92.37           H  
ATOM   3813 HG22 ILE B 126     -15.196  -1.769  -0.461  1.00 92.37           H  
ATOM   3814 HG23 ILE B 126     -15.736  -0.602  -1.643  1.00 92.37           H  
ATOM   3815  CD1 ILE B 126     -14.288  -4.321  -0.940  1.00 92.37           C  
ATOM   3816 HD11 ILE B 126     -14.405  -3.713  -0.042  1.00 92.37           H  
ATOM   3817 HD12 ILE B 126     -14.342  -5.375  -0.669  1.00 92.37           H  
ATOM   3818 HD13 ILE B 126     -13.318  -4.086  -1.378  1.00 92.37           H  
ATOM   3819  N   PHE B 127     -15.571  -0.325  -4.725  1.00 93.98           N  
ATOM   3820  H   PHE B 127     -14.747  -0.809  -5.051  1.00 93.98           H  
ATOM   3821  CA  PHE B 127     -15.680   1.094  -5.034  1.00 93.98           C  
ATOM   3822  HA  PHE B 127     -16.431   1.545  -4.385  1.00 93.98           H  
ATOM   3823  C   PHE B 127     -16.164   1.306  -6.460  1.00 93.98           C  
ATOM   3824  CB  PHE B 127     -14.348   1.810  -4.775  1.00 93.98           C  
ATOM   3825  HB2 PHE B 127     -14.453   2.855  -5.069  1.00 93.98           H  
ATOM   3826  HB3 PHE B 127     -13.589   1.365  -5.418  1.00 93.98           H  
ATOM   3827  O   PHE B 127     -15.501   0.920  -7.420  1.00 93.98           O  
ATOM   3828  CG  PHE B 127     -13.866   1.776  -3.337  1.00 93.98           C  
ATOM   3829  CD1 PHE B 127     -14.765   1.929  -2.264  1.00 93.98           C  
ATOM   3830  HD1 PHE B 127     -15.817   2.090  -2.450  1.00 93.98           H  
ATOM   3831  CD2 PHE B 127     -12.496   1.619  -3.070  1.00 93.98           C  
ATOM   3832  HD2 PHE B 127     -11.800   1.581  -3.895  1.00 93.98           H  
ATOM   3833  CE1 PHE B 127     -14.303   1.868  -0.941  1.00 93.98           C  
ATOM   3834  HE1 PHE B 127     -15.004   1.979  -0.127  1.00 93.98           H  
ATOM   3835  CE2 PHE B 127     -12.030   1.551  -1.747  1.00 93.98           C  
ATOM   3836  HE2 PHE B 127     -10.975   1.439  -1.548  1.00 93.98           H  
ATOM   3837  CZ  PHE B 127     -12.939   1.660  -0.685  1.00 93.98           C  
ATOM   3838  HZ  PHE B 127     -12.581   1.600   0.332  1.00 93.98           H  
ATOM   3839  N   ASP B 128     -17.312   1.967  -6.583  1.00 93.56           N  
ATOM   3840  H   ASP B 128     -17.768   2.307  -5.749  1.00 93.56           H  
ATOM   3841  CA  ASP B 128     -17.768   2.488  -7.865  1.00 93.56           C  
ATOM   3842  HA  ASP B 128     -17.480   1.781  -8.643  1.00 93.56           H  
ATOM   3843  C   ASP B 128     -17.069   3.818  -8.208  1.00 93.56           C  
ATOM   3844  CB  ASP B 128     -19.307   2.554  -7.887  1.00 93.56           C  
ATOM   3845  HB2 ASP B 128     -19.697   1.560  -7.669  1.00 93.56           H  
ATOM   3846  HB3 ASP B 128     -19.628   2.811  -8.897  1.00 93.56           H  
ATOM   3847  O   ASP B 128     -16.272   4.362  -7.437  1.00 93.56           O  
ATOM   3848  CG  ASP B 128     -19.933   3.560  -6.916  1.00 93.56           C  
ATOM   3849  OD1 ASP B 128     -21.079   3.312  -6.487  1.00 93.56           O  
ATOM   3850  OD2 ASP B 128     -19.313   4.618  -6.673  1.00 93.56           O  
ATOM   3851  N   ASP B 129     -17.356   4.371  -9.385  1.00 94.27           N  
ATOM   3852  H   ASP B 129     -17.971   3.888 -10.024  1.00 94.27           H  
ATOM   3853  CA  ASP B 129     -16.739   5.630  -9.810  1.00 94.27           C  
ATOM   3854  HA  ASP B 129     -15.656   5.511  -9.777  1.00 94.27           H  
ATOM   3855  C   ASP B 129     -17.084   6.809  -8.875  1.00 94.27           C  
ATOM   3856  CB  ASP B 129     -17.139   5.933 -11.261  1.00 94.27           C  
ATOM   3857  HB2 ASP B 129     -18.226   5.916 -11.342  1.00 94.27           H  
ATOM   3858  HB3 ASP B 129     -16.801   6.938 -11.511  1.00 94.27           H  
ATOM   3859  O   ASP B 129     -16.265   7.715  -8.704  1.00 94.27           O  
ATOM   3860  CG  ASP B 129     -16.524   4.964 -12.283  1.00 94.27           C  
ATOM   3861  OD1 ASP B 129     -17.183   4.753 -13.323  1.00 94.27           O  
ATOM   3862  OD2 ASP B 129     -15.389   4.472 -12.054  1.00 94.27           O  
ATOM   3863  N   THR B 130     -18.245   6.780  -8.208  1.00 94.91           N  
ATOM   3864  H   THR B 130     -18.751   5.906  -8.191  1.00 94.91           H  
ATOM   3865  CA  THR B 130     -18.651   7.810  -7.236  1.00 94.91           C  
ATOM   3866  HA  THR B 130     -18.475   8.792  -7.675  1.00 94.91           H  
ATOM   3867  C   THR B 130     -17.820   7.708  -5.959  1.00 94.91           C  
ATOM   3868  CB  THR B 130     -20.145   7.702  -6.880  1.00 94.91           C  
ATOM   3869  HB  THR B 130     -20.334   6.793  -6.309  1.00 94.91           H  
ATOM   3870  O   THR B 130     -17.318   8.717  -5.456  1.00 94.91           O  
ATOM   3871  CG2 THR B 130     -20.627   8.892  -6.053  1.00 94.91           C  
ATOM   3872 HG21 THR B 130     -20.115   8.905  -5.091  1.00 94.91           H  
ATOM   3873 HG22 THR B 130     -21.699   8.799  -5.878  1.00 94.91           H  
ATOM   3874 HG23 THR B 130     -20.425   9.821  -6.586  1.00 94.91           H  
ATOM   3875  OG1 THR B 130     -20.934   7.675  -8.047  1.00 94.91           O  
ATOM   3876  HG1 THR B 130     -20.913   6.764  -8.347  1.00 94.91           H  
ATOM   3877  N   ASP B 131     -17.607   6.491  -5.460  1.00 95.11           N  
ATOM   3878  H   ASP B 131     -18.072   5.714  -5.905  1.00 95.11           H  
ATOM   3879  CA  ASP B 131     -16.708   6.208  -4.344  1.00 95.11           C  
ATOM   3880  HA  ASP B 131     -17.050   6.738  -3.456  1.00 95.11           H  
ATOM   3881  C   ASP B 131     -15.279   6.666  -4.655  1.00 95.11           C  
ATOM   3882  CB  ASP B 131     -16.700   4.703  -4.058  1.00 95.11           C  
ATOM   3883  HB2 ASP B 131     -15.853   4.471  -3.412  1.00 95.11           H  
ATOM   3884  HB3 ASP B 131     -16.540   4.155  -4.987  1.00 95.11           H  
ATOM   3885  O   ASP B 131     -14.651   7.354  -3.844  1.00 95.11           O  
ATOM   3886  CG  ASP B 131     -17.966   4.186  -3.386  1.00 95.11           C  
ATOM   3887  OD1 ASP B 131     -18.259   2.988  -3.597  1.00 95.11           O  
ATOM   3888  OD2 ASP B 131     -18.541   4.899  -2.530  1.00 95.11           O  
ATOM   3889  N   MET B 132     -14.781   6.363  -5.857  1.00 94.36           N  
ATOM   3890  H   MET B 132     -15.340   5.780  -6.465  1.00 94.36           H  
ATOM   3891  CA  MET B 132     -13.454   6.796  -6.296  1.00 94.36           C  
ATOM   3892  HA  MET B 132     -12.729   6.472  -5.549  1.00 94.36           H  
ATOM   3893  C   MET B 132     -13.348   8.324  -6.373  1.00 94.36           C  
ATOM   3894  CB  MET B 132     -13.092   6.145  -7.639  1.00 94.36           C  
ATOM   3895  HB2 MET B 132     -12.155   6.572  -7.996  1.00 94.36           H  
ATOM   3896  HB3 MET B 132     -13.867   6.367  -8.372  1.00 94.36           H  
ATOM   3897  O   MET B 132     -12.326   8.886  -5.966  1.00 94.36           O  
ATOM   3898  CG  MET B 132     -12.923   4.623  -7.533  1.00 94.36           C  
ATOM   3899  HG2 MET B 132     -13.890   4.183  -7.286  1.00 94.36           H  
ATOM   3900  HG3 MET B 132     -12.637   4.233  -8.510  1.00 94.36           H  
ATOM   3901  SD  MET B 132     -11.739   4.024  -6.292  1.00 94.36           S  
ATOM   3902  CE  MET B 132     -10.160   4.504  -7.011  1.00 94.36           C  
ATOM   3903  HE1 MET B 132      -9.685   5.233  -6.354  1.00 94.36           H  
ATOM   3904  HE2 MET B 132      -9.519   3.624  -7.067  1.00 94.36           H  
ATOM   3905  HE3 MET B 132     -10.314   4.934  -8.001  1.00 94.36           H  
ATOM   3906  N   SER B 133     -14.397   9.025  -6.817  1.00 94.87           N  
ATOM   3907  H   SER B 133     -15.185   8.526  -7.205  1.00 94.87           H  
ATOM   3908  CA  SER B 133     -14.460  10.491  -6.755  1.00 94.87           C  
ATOM   3909  HA  SER B 133     -13.586  10.898  -7.264  1.00 94.87           H  
ATOM   3910  C   SER B 133     -14.431  11.017  -5.316  1.00 94.87           C  
ATOM   3911  CB  SER B 133     -15.714  11.014  -7.464  1.00 94.87           C  
ATOM   3912  HB2 SER B 133     -16.597  10.483  -7.107  1.00 94.87           H  
ATOM   3913  HB3 SER B 133     -15.835  12.075  -7.243  1.00 94.87           H  
ATOM   3914  O   SER B 133     -13.688  11.961  -5.028  1.00 94.87           O  
ATOM   3915  OG  SER B 133     -15.610  10.859  -8.864  1.00 94.87           O  
ATOM   3916  HG  SER B 133     -14.772  11.204  -9.180  1.00 94.87           H  
ATOM   3917  N   HIS B 134     -15.173  10.403  -4.389  1.00 95.48           N  
ATOM   3918  H   HIS B 134     -15.775   9.643  -4.675  1.00 95.48           H  
ATOM   3919  CA  HIS B 134     -15.143  10.779  -2.973  1.00 95.48           C  
ATOM   3920  HA  HIS B 134     -15.368  11.841  -2.885  1.00 95.48           H  
ATOM   3921  C   HIS B 134     -13.756  10.574  -2.351  1.00 95.48           C  
ATOM   3922  CB  HIS B 134     -16.199   9.986  -2.191  1.00 95.48           C  
ATOM   3923  HB2 HIS B 134     -16.044  10.164  -1.127  1.00 95.48           H  
ATOM   3924  HB3 HIS B 134     -16.058   8.921  -2.373  1.00 95.48           H  
ATOM   3925  O   HIS B 134     -13.253  11.466  -1.660  1.00 95.48           O  
ATOM   3926  CG  HIS B 134     -17.632  10.341  -2.498  1.00 95.48           C  
ATOM   3927  CD2 HIS B 134     -18.113  11.539  -2.953  1.00 95.48           C  
ATOM   3928  HD2 HIS B 134     -17.527  12.413  -3.197  1.00 95.48           H  
ATOM   3929  ND1 HIS B 134     -18.718   9.518  -2.307  1.00 95.48           N  
ATOM   3930  HD1 HIS B 134     -18.688   8.523  -2.137  1.00 95.48           H  
ATOM   3931  CE1 HIS B 134     -19.823  10.209  -2.632  1.00 95.48           C  
ATOM   3932  HE1 HIS B 134     -20.824   9.804  -2.640  1.00 95.48           H  
ATOM   3933  NE2 HIS B 134     -19.505  11.456  -3.015  1.00 95.48           N  
ATOM   3934  N   LEU B 135     -13.101   9.444  -2.636  1.00 94.87           N  
ATOM   3935  H   LEU B 135     -13.583   8.741  -3.179  1.00 94.87           H  
ATOM   3936  CA  LEU B 135     -11.736   9.163  -2.187  1.00 94.87           C  
ATOM   3937  HA  LEU B 135     -11.690   9.276  -1.104  1.00 94.87           H  
ATOM   3938  C   LEU B 135     -10.736  10.168  -2.762  1.00 94.87           C  
ATOM   3939  CB  LEU B 135     -11.344   7.724  -2.570  1.00 94.87           C  
ATOM   3940  HB2 LEU B 135     -11.566   7.568  -3.625  1.00 94.87           H  
ATOM   3941  HB3 LEU B 135     -10.270   7.599  -2.435  1.00 94.87           H  
ATOM   3942  O   LEU B 135      -9.914  10.697  -2.014  1.00 94.87           O  
ATOM   3943  CG  LEU B 135     -12.063   6.643  -1.745  1.00 94.87           C  
ATOM   3944  HG  LEU B 135     -13.140   6.803  -1.806  1.00 94.87           H  
ATOM   3945  CD1 LEU B 135     -11.739   5.261  -2.306  1.00 94.87           C  
ATOM   3946 HD11 LEU B 135     -12.268   4.498  -1.735  1.00 94.87           H  
ATOM   3947 HD12 LEU B 135     -10.668   5.065  -2.258  1.00 94.87           H  
ATOM   3948 HD13 LEU B 135     -12.075   5.194  -3.340  1.00 94.87           H  
ATOM   3949  CD2 LEU B 135     -11.652   6.676  -0.269  1.00 94.87           C  
ATOM   3950 HD21 LEU B 135     -12.150   5.865   0.261  1.00 94.87           H  
ATOM   3951 HD22 LEU B 135     -11.956   7.616   0.192  1.00 94.87           H  
ATOM   3952 HD23 LEU B 135     -10.573   6.552  -0.181  1.00 94.87           H  
ATOM   3953  N   LYS B 136     -10.852  10.503  -4.052  1.00 95.37           N  
ATOM   3954  H   LYS B 136     -11.534  10.002  -4.604  1.00 95.37           H  
ATOM   3955  CA  LYS B 136      -9.996  11.491  -4.722  1.00 95.37           C  
ATOM   3956  HA  LYS B 136      -8.962  11.154  -4.644  1.00 95.37           H  
ATOM   3957  C   LYS B 136     -10.068  12.862  -4.048  1.00 95.37           C  
ATOM   3958  CB  LYS B 136     -10.395  11.566  -6.207  1.00 95.37           C  
ATOM   3959  HB2 LYS B 136     -11.377  12.025  -6.318  1.00 95.37           H  
ATOM   3960  HB3 LYS B 136     -10.441  10.552  -6.604  1.00 95.37           H  
ATOM   3961  O   LYS B 136      -9.037  13.457  -3.732  1.00 95.37           O  
ATOM   3962  CG  LYS B 136      -9.363  12.354  -7.015  1.00 95.37           C  
ATOM   3963  HG2 LYS B 136      -9.359  13.394  -6.689  1.00 95.37           H  
ATOM   3964  HG3 LYS B 136      -8.388  11.918  -6.795  1.00 95.37           H  
ATOM   3965  CD  LYS B 136      -9.595  12.309  -8.532  1.00 95.37           C  
ATOM   3966  HD2 LYS B 136     -10.407  12.986  -8.799  1.00 95.37           H  
ATOM   3967  HD3 LYS B 136      -9.850  11.294  -8.837  1.00 95.37           H  
ATOM   3968  CE  LYS B 136      -8.293  12.732  -9.221  1.00 95.37           C  
ATOM   3969  HE2 LYS B 136      -7.976  13.703  -8.841  1.00 95.37           H  
ATOM   3970  HE3 LYS B 136      -7.514  12.018  -8.951  1.00 95.37           H  
ATOM   3971  NZ  LYS B 136      -8.387  12.795 -10.699  1.00 95.37           N  
ATOM   3972  HZ1 LYS B 136      -8.978  12.075 -11.090  1.00 95.37           H  
ATOM   3973  HZ2 LYS B 136      -7.455  12.675 -11.069  1.00 95.37           H  
ATOM   3974  HZ3 LYS B 136      -8.700  13.714 -10.978  1.00 95.37           H  
ATOM   3975  N   VAL B 137     -11.284  13.345  -3.783  1.00 94.88           N  
ATOM   3976  H   VAL B 137     -12.079  12.799  -4.082  1.00 94.88           H  
ATOM   3977  CA  VAL B 137     -11.512  14.638  -3.118  1.00 94.88           C  
ATOM   3978  HA  VAL B 137     -10.924  15.401  -3.628  1.00 94.88           H  
ATOM   3979  C   VAL B 137     -11.031  14.609  -1.667  1.00 94.88           C  
ATOM   3980  CB  VAL B 137     -12.996  15.043  -3.208  1.00 94.88           C  
ATOM   3981  HB  VAL B 137     -13.616  14.226  -2.839  1.00 94.88           H  
ATOM   3982  O   VAL B 137     -10.410  15.570  -1.204  1.00 94.88           O  
ATOM   3983  CG1 VAL B 137     -13.309  16.302  -2.383  1.00 94.88           C  
ATOM   3984 HG11 VAL B 137     -14.340  16.607  -2.565  1.00 94.88           H  
ATOM   3985 HG12 VAL B 137     -13.199  16.088  -1.320  1.00 94.88           H  
ATOM   3986 HG13 VAL B 137     -12.636  17.109  -2.671  1.00 94.88           H  
ATOM   3987  CG2 VAL B 137     -13.382  15.344  -4.661  1.00 94.88           C  
ATOM   3988 HG21 VAL B 137     -13.190  14.479  -5.295  1.00 94.88           H  
ATOM   3989 HG22 VAL B 137     -12.807  16.189  -5.040  1.00 94.88           H  
ATOM   3990 HG23 VAL B 137     -14.446  15.574  -4.723  1.00 94.88           H  
ATOM   3991  N   ALA B 138     -11.290  13.523  -0.938  1.00 95.35           N  
ATOM   3992  H   ALA B 138     -11.809  12.762  -1.352  1.00 95.35           H  
ATOM   3993  CA  ALA B 138     -10.841  13.384   0.442  1.00 95.35           C  
ATOM   3994  HA  ALA B 138     -11.177  14.255   1.004  1.00 95.35           H  
ATOM   3995  C   ALA B 138      -9.313  13.341   0.549  1.00 95.35           C  
ATOM   3996  CB  ALA B 138     -11.490  12.145   1.057  1.00 95.35           C  
ATOM   3997  HB1 ALA B 138     -11.130  11.999   2.075  1.00 95.35           H  
ATOM   3998  HB2 ALA B 138     -11.255  11.261   0.464  1.00 95.35           H  
ATOM   3999  HB3 ALA B 138     -12.570  12.291   1.076  1.00 95.35           H  
ATOM   4000  O   ALA B 138      -8.762  14.034   1.405  1.00 95.35           O  
ATOM   4001  N   LEU B 139      -8.637  12.589  -0.327  1.00 95.19           N  
ATOM   4002  H   LEU B 139      -9.157  12.030  -0.988  1.00 95.19           H  
ATOM   4003  CA  LEU B 139      -7.179  12.518  -0.386  1.00 95.19           C  
ATOM   4004  HA  LEU B 139      -6.811  12.160   0.575  1.00 95.19           H  
ATOM   4005  C   LEU B 139      -6.582  13.903  -0.628  1.00 95.19           C  
ATOM   4006  CB  LEU B 139      -6.751  11.525  -1.484  1.00 95.19           C  
ATOM   4007  HB2 LEU B 139      -7.132  10.534  -1.237  1.00 95.19           H  
ATOM   4008  HB3 LEU B 139      -7.197  11.828  -2.431  1.00 95.19           H  
ATOM   4009  O   LEU B 139      -5.763  14.361   0.165  1.00 95.19           O  
ATOM   4010  CG  LEU B 139      -5.224  11.446  -1.669  1.00 95.19           C  
ATOM   4011  HG  LEU B 139      -4.840  12.433  -1.924  1.00 95.19           H  
ATOM   4012  CD1 LEU B 139      -4.523  10.955  -0.403  1.00 95.19           C  
ATOM   4013 HD11 LEU B 139      -3.461  10.812  -0.603  1.00 95.19           H  
ATOM   4014 HD12 LEU B 139      -4.952  10.008  -0.076  1.00 95.19           H  
ATOM   4015 HD13 LEU B 139      -4.626  11.700   0.386  1.00 95.19           H  
ATOM   4016  CD2 LEU B 139      -4.872  10.516  -2.820  1.00 95.19           C  
ATOM   4017 HD21 LEU B 139      -5.360  10.856  -3.734  1.00 95.19           H  
ATOM   4018 HD22 LEU B 139      -3.795  10.546  -2.985  1.00 95.19           H  
ATOM   4019 HD23 LEU B 139      -5.178   9.494  -2.593  1.00 95.19           H  
ATOM   4020  N   TYR B 140      -7.052  14.605  -1.661  1.00 94.70           N  
ATOM   4021  H   TYR B 140      -7.714  14.168  -2.287  1.00 94.70           H  
ATOM   4022  CA  TYR B 140      -6.572  15.949  -1.966  1.00 94.70           C  
ATOM   4023  HA  TYR B 140      -5.509  15.899  -2.201  1.00 94.70           H  
ATOM   4024  C   TYR B 140      -6.737  16.901  -0.775  1.00 94.70           C  
ATOM   4025  CB  TYR B 140      -7.315  16.474  -3.190  1.00 94.70           C  
ATOM   4026  HB2 TYR B 140      -7.136  15.800  -4.028  1.00 94.70           H  
ATOM   4027  HB3 TYR B 140      -8.386  16.478  -2.987  1.00 94.70           H  
ATOM   4028  O   TYR B 140      -5.779  17.548  -0.360  1.00 94.70           O  
ATOM   4029  CG  TYR B 140      -6.873  17.864  -3.583  1.00 94.70           C  
ATOM   4030  CD1 TYR B 140      -7.657  18.981  -3.233  1.00 94.70           C  
ATOM   4031  HD1 TYR B 140      -8.575  18.852  -2.679  1.00 94.70           H  
ATOM   4032  CD2 TYR B 140      -5.670  18.038  -4.292  1.00 94.70           C  
ATOM   4033  HD2 TYR B 140      -5.057  17.187  -4.550  1.00 94.70           H  
ATOM   4034  CE1 TYR B 140      -7.250  20.270  -3.624  1.00 94.70           C  
ATOM   4035  HE1 TYR B 140      -7.838  21.142  -3.376  1.00 94.70           H  
ATOM   4036  CE2 TYR B 140      -5.256  19.327  -4.674  1.00 94.70           C  
ATOM   4037  HE2 TYR B 140      -4.330  19.456  -5.215  1.00 94.70           H  
ATOM   4038  OH  TYR B 140      -5.670  21.696  -4.702  1.00 94.70           O  
ATOM   4039  HH  TYR B 140      -4.793  21.720  -5.090  1.00 94.70           H  
ATOM   4040  CZ  TYR B 140      -6.051  20.445  -4.344  1.00 94.70           C  
ATOM   4041  N   ARG B 141      -7.921  16.928  -0.144  1.00 94.67           N  
ATOM   4042  H   ARG B 141      -8.663  16.350  -0.512  1.00 94.67           H  
ATOM   4043  CA  ARG B 141      -8.169  17.762   1.047  1.00 94.67           C  
ATOM   4044  HA  ARG B 141      -7.937  18.800   0.808  1.00 94.67           H  
ATOM   4045  C   ARG B 141      -7.258  17.406   2.225  1.00 94.67           C  
ATOM   4046  CB  ARG B 141      -9.639  17.643   1.471  1.00 94.67           C  
ATOM   4047  HB2 ARG B 141      -9.917  16.590   1.509  1.00 94.67           H  
ATOM   4048  HB3 ARG B 141      -9.751  18.061   2.472  1.00 94.67           H  
ATOM   4049  O   ARG B 141      -6.896  18.290   2.993  1.00 94.67           O  
ATOM   4050  CG  ARG B 141     -10.586  18.399   0.531  1.00 94.67           C  
ATOM   4051  HG2 ARG B 141     -10.368  19.466   0.584  1.00 94.67           H  
ATOM   4052  HG3 ARG B 141     -10.447  18.063  -0.497  1.00 94.67           H  
ATOM   4053  CD  ARG B 141     -12.035  18.147   0.960  1.00 94.67           C  
ATOM   4054  HD2 ARG B 141     -12.233  17.078   0.876  1.00 94.67           H  
ATOM   4055  HD3 ARG B 141     -12.152  18.450   2.001  1.00 94.67           H  
ATOM   4056  NE  ARG B 141     -12.993  18.892   0.124  1.00 94.67           N  
ATOM   4057  HE  ARG B 141     -12.602  19.543  -0.542  1.00 94.67           H  
ATOM   4058  NH1 ARG B 141     -14.919  17.921   0.924  1.00 94.67           N  
ATOM   4059 HH11 ARG B 141     -15.919  17.798   0.860  1.00 94.67           H  
ATOM   4060 HH12 ARG B 141     -14.366  17.316   1.513  1.00 94.67           H  
ATOM   4061  NH2 ARG B 141     -15.048  19.468  -0.675  1.00 94.67           N  
ATOM   4062 HH21 ARG B 141     -14.621  20.117  -1.321  1.00 94.67           H  
ATOM   4063 HH22 ARG B 141     -16.052  19.360  -0.681  1.00 94.67           H  
ATOM   4064  CZ  ARG B 141     -14.309  18.758   0.129  1.00 94.67           C  
ATOM   4065  N   ARG B 142      -6.911  16.129   2.401  1.00 94.57           N  
ATOM   4066  H   ARG B 142      -7.238  15.455   1.723  1.00 94.57           H  
ATOM   4067  CA  ARG B 142      -6.016  15.666   3.477  1.00 94.57           C  
ATOM   4068  HA  ARG B 142      -6.281  16.151   4.416  1.00 94.57           H  
ATOM   4069  C   ARG B 142      -4.565  16.051   3.220  1.00 94.57           C  
ATOM   4070  CB  ARG B 142      -6.142  14.147   3.639  1.00 94.57           C  
ATOM   4071  HB2 ARG B 142      -5.330  13.774   4.263  1.00 94.57           H  
ATOM   4072  HB3 ARG B 142      -6.054  13.680   2.658  1.00 94.57           H  
ATOM   4073  O   ARG B 142      -3.882  16.391   4.178  1.00 94.57           O  
ATOM   4074  CG  ARG B 142      -7.471  13.749   4.288  1.00 94.57           C  
ATOM   4075  HG2 ARG B 142      -8.278  14.378   3.912  1.00 94.57           H  
ATOM   4076  HG3 ARG B 142      -7.402  13.881   5.367  1.00 94.57           H  
ATOM   4077  CD  ARG B 142      -7.790  12.290   3.964  1.00 94.57           C  
ATOM   4078  HD2 ARG B 142      -7.018  11.640   4.374  1.00 94.57           H  
ATOM   4079  HD3 ARG B 142      -7.773  12.154   2.882  1.00 94.57           H  
ATOM   4080  NE  ARG B 142      -9.130  11.937   4.449  1.00 94.57           N  
ATOM   4081  HE  ARG B 142      -9.886  12.519   4.116  1.00 94.57           H  
ATOM   4082  NH1 ARG B 142      -8.684   9.999   5.628  1.00 94.57           N  
ATOM   4083 HH11 ARG B 142      -9.097   9.268   6.189  1.00 94.57           H  
ATOM   4084 HH12 ARG B 142      -7.683  10.098   5.531  1.00 94.57           H  
ATOM   4085  NH2 ARG B 142     -10.745  10.731   5.451  1.00 94.57           N  
ATOM   4086 HH21 ARG B 142     -11.491  11.320   5.109  1.00 94.57           H  
ATOM   4087 HH22 ARG B 142     -10.948   9.959   6.070  1.00 94.57           H  
ATOM   4088  CZ  ARG B 142      -9.493  10.891   5.163  1.00 94.57           C  
ATOM   4089  N   ILE B 143      -4.126  16.025   1.962  1.00 93.24           N  
ATOM   4090  H   ILE B 143      -4.744  15.679   1.241  1.00 93.24           H  
ATOM   4091  CA  ILE B 143      -2.794  16.495   1.561  1.00 93.24           C  
ATOM   4092  HA  ILE B 143      -2.042  16.013   2.187  1.00 93.24           H  
ATOM   4093  C   ILE B 143      -2.684  17.999   1.826  1.00 93.24           C  
ATOM   4094  CB  ILE B 143      -2.497  16.115   0.093  1.00 93.24           C  
ATOM   4095  HB  ILE B 143      -3.306  16.488  -0.536  1.00 93.24           H  
ATOM   4096  O   ILE B 143      -1.815  18.405   2.588  1.00 93.24           O  
ATOM   4097  CG1 ILE B 143      -2.421  14.576  -0.044  1.00 93.24           C  
ATOM   4098 HG12 ILE B 143      -3.265  14.112   0.467  1.00 93.24           H  
ATOM   4099 HG13 ILE B 143      -1.508  14.213   0.429  1.00 93.24           H  
ATOM   4100  CG2 ILE B 143      -1.179  16.753  -0.383  1.00 93.24           C  
ATOM   4101 HG21 ILE B 143      -0.962  16.488  -1.418  1.00 93.24           H  
ATOM   4102 HG22 ILE B 143      -1.225  17.841  -0.335  1.00 93.24           H  
ATOM   4103 HG23 ILE B 143      -0.349  16.428   0.245  1.00 93.24           H  
ATOM   4104  CD1 ILE B 143      -2.460  14.091  -1.492  1.00 93.24           C  
ATOM   4105 HD11 ILE B 143      -1.578  14.442  -2.028  1.00 93.24           H  
ATOM   4106 HD12 ILE B 143      -2.470  13.001  -1.511  1.00 93.24           H  
ATOM   4107 HD13 ILE B 143      -3.362  14.462  -1.979  1.00 93.24           H  
ATOM   4108  N   GLN B 144      -3.643  18.794   1.335  1.00 91.53           N  
ATOM   4109  H   GLN B 144      -4.336  18.390   0.721  1.00 91.53           H  
ATOM   4110  CA  GLN B 144      -3.655  20.251   1.541  1.00 91.53           C  
ATOM   4111  HA  GLN B 144      -2.761  20.680   1.089  1.00 91.53           H  
ATOM   4112  C   GLN B 144      -3.609  20.630   3.032  1.00 91.53           C  
ATOM   4113  CB  GLN B 144      -4.902  20.860   0.873  1.00 91.53           C  
ATOM   4114  HB2 GLN B 144      -4.960  21.915   1.143  1.00 91.53           H  
ATOM   4115  HB3 GLN B 144      -5.792  20.367   1.262  1.00 91.53           H  
ATOM   4116  O   GLN B 144      -2.813  21.464   3.439  1.00 91.53           O  
ATOM   4117  CG  GLN B 144      -4.908  20.752  -0.663  1.00 91.53           C  
ATOM   4118  HG2 GLN B 144      -5.837  21.177  -1.045  1.00 91.53           H  
ATOM   4119  HG3 GLN B 144      -4.869  19.706  -0.967  1.00 91.53           H  
ATOM   4120  CD  GLN B 144      -3.748  21.490  -1.316  1.00 91.53           C  
ATOM   4121  NE2 GLN B 144      -2.970  20.840  -2.152  1.00 91.53           N  
ATOM   4122 HE21 GLN B 144      -2.118  21.331  -2.383  1.00 91.53           H  
ATOM   4123 HE22 GLN B 144      -3.055  19.839  -2.261  1.00 91.53           H  
ATOM   4124  OE1 GLN B 144      -3.522  22.662  -1.094  1.00 91.53           O  
ATOM   4125  N   ARG B 145      -4.392  19.947   3.881  1.00 90.98           N  
ATOM   4126  H   ARG B 145      -5.029  19.264   3.495  1.00 90.98           H  
ATOM   4127  CA  ARG B 145      -4.374  20.195   5.333  1.00 90.98           C  
ATOM   4128  HA  ARG B 145      -4.499  21.264   5.509  1.00 90.98           H  
ATOM   4129  C   ARG B 145      -3.051  19.842   6.015  1.00 90.98           C  
ATOM   4130  CB  ARG B 145      -5.491  19.411   6.024  1.00 90.98           C  
ATOM   4131  HB2 ARG B 145      -5.308  19.409   7.098  1.00 90.98           H  
ATOM   4132  HB3 ARG B 145      -5.463  18.380   5.673  1.00 90.98           H  
ATOM   4133  O   ARG B 145      -2.785  20.396   7.072  1.00 90.98           O  
ATOM   4134  CG  ARG B 145      -6.876  20.015   5.789  1.00 90.98           C  
ATOM   4135  HG2 ARG B 145      -6.928  21.006   6.238  1.00 90.98           H  
ATOM   4136  HG3 ARG B 145      -7.076  20.099   4.721  1.00 90.98           H  
ATOM   4137  CD  ARG B 145      -7.894  19.084   6.449  1.00 90.98           C  
ATOM   4138  HD2 ARG B 145      -7.764  19.137   7.530  1.00 90.98           H  
ATOM   4139  HD3 ARG B 145      -7.688  18.067   6.116  1.00 90.98           H  
ATOM   4140  NE  ARG B 145      -9.275  19.436   6.089  1.00 90.98           N  
ATOM   4141  HE  ARG B 145      -9.394  20.319   5.615  1.00 90.98           H  
ATOM   4142  NH1 ARG B 145     -10.256  17.561   6.970  1.00 90.98           N  
ATOM   4143 HH11 ARG B 145     -11.078  17.021   7.198  1.00 90.98           H  
ATOM   4144 HH12 ARG B 145      -9.345  17.284   7.307  1.00 90.98           H  
ATOM   4145  NH2 ARG B 145     -11.520  19.096   5.950  1.00 90.98           N  
ATOM   4146 HH21 ARG B 145     -12.343  18.575   6.217  1.00 90.98           H  
ATOM   4147 HH22 ARG B 145     -11.611  20.015   5.541  1.00 90.98           H  
ATOM   4148  CZ  ARG B 145     -10.340  18.698   6.334  1.00 90.98           C  
ATOM   4149  N   ARG B 146      -2.276  18.880   5.501  1.00 87.12           N  
ATOM   4150  H   ARG B 146      -2.509  18.517   4.588  1.00 87.12           H  
ATOM   4151  CA  ARG B 146      -0.962  18.538   6.076  1.00 87.12           C  
ATOM   4152  HA  ARG B 146      -1.000  18.608   7.164  1.00 87.12           H  
ATOM   4153  C   ARG B 146       0.094  19.556   5.672  1.00 87.12           C  
ATOM   4154  CB  ARG B 146      -0.516  17.129   5.674  1.00 87.12           C  
ATOM   4155  HB2 ARG B 146      -0.701  16.964   4.613  1.00 87.12           H  
ATOM   4156  HB3 ARG B 146       0.558  17.056   5.845  1.00 87.12           H  
ATOM   4157  O   ARG B 146       0.866  19.971   6.526  1.00 87.12           O  
ATOM   4158  CG  ARG B 146      -1.209  16.049   6.512  1.00 87.12           C  
ATOM   4159  HG2 ARG B 146      -1.088  16.282   7.570  1.00 87.12           H  
ATOM   4160  HG3 ARG B 146      -2.271  16.014   6.270  1.00 87.12           H  
ATOM   4161  CD  ARG B 146      -0.555  14.696   6.219  1.00 87.12           C  
ATOM   4162  HD2 ARG B 146       0.513  14.794   6.414  1.00 87.12           H  
ATOM   4163  HD3 ARG B 146      -0.684  14.466   5.162  1.00 87.12           H  
ATOM   4164  NE  ARG B 146      -1.144  13.611   7.035  1.00 87.12           N  
ATOM   4165  HE  ARG B 146      -2.150  13.625   7.129  1.00 87.12           H  
ATOM   4166  NH1 ARG B 146       0.801  12.564   7.651  1.00 87.12           N  
ATOM   4167 HH11 ARG B 146       1.270  11.843   8.181  1.00 87.12           H  
ATOM   4168 HH12 ARG B 146       1.308  13.366   7.306  1.00 87.12           H  
ATOM   4169  NH2 ARG B 146      -1.129  11.658   8.222  1.00 87.12           N  
ATOM   4170 HH21 ARG B 146      -2.132  11.596   8.127  1.00 87.12           H  
ATOM   4171 HH22 ARG B 146      -0.618  10.843   8.530  1.00 87.12           H  
ATOM   4172  CZ  ARG B 146      -0.495  12.621   7.623  1.00 87.12           C  
ATOM   4173  N   ASP B 147       0.058  19.999   4.420  1.00 84.09           N  
ATOM   4174  H   ASP B 147      -0.579  19.577   3.760  1.00 84.09           H  
ATOM   4175  CA  ASP B 147       0.954  21.048   3.933  1.00 84.09           C  
ATOM   4176  HA  ASP B 147       1.985  20.735   4.096  1.00 84.09           H  
ATOM   4177  C   ASP B 147       0.753  22.374   4.698  1.00 84.09           C  
ATOM   4178  CB  ASP B 147       0.743  21.248   2.422  1.00 84.09           C  
ATOM   4179  HB2 ASP B 147      -0.300  21.511   2.245  1.00 84.09           H  
ATOM   4180  HB3 ASP B 147       1.355  22.091   2.100  1.00 84.09           H  
ATOM   4181  O   ASP B 147       1.711  23.121   4.871  1.00 84.09           O  
ATOM   4182  CG  ASP B 147       1.111  20.039   1.545  1.00 84.09           C  
ATOM   4183  OD1 ASP B 147       0.586  19.983   0.409  1.00 84.09           O  
ATOM   4184  OD2 ASP B 147       1.922  19.183   1.972  1.00 84.09           O  
ATOM   4185  N   ASP B 148      -0.458  22.647   5.199  1.00 82.30           N  
ATOM   4186  H   ASP B 148      -1.235  22.083   4.886  1.00 82.30           H  
ATOM   4187  CA  ASP B 148      -0.747  23.812   6.053  1.00 82.30           C  
ATOM   4188  HA  ASP B 148      -0.243  24.687   5.644  1.00 82.30           H  
ATOM   4189  C   ASP B 148      -0.261  23.664   7.511  1.00 82.30           C  
ATOM   4190  CB  ASP B 148      -2.263  24.086   6.063  1.00 82.30           C  
ATOM   4191  HB2 ASP B 148      -2.785  23.160   6.308  1.00 82.30           H  
ATOM   4192  HB3 ASP B 148      -2.485  24.803   6.854  1.00 82.30           H  
ATOM   4193  O   ASP B 148      -0.116  24.670   8.197  1.00 82.30           O  
ATOM   4194  CG  ASP B 148      -2.837  24.662   4.763  1.00 82.30           C  
ATOM   4195  OD1 ASP B 148      -4.063  24.467   4.564  1.00 82.30           O  
ATOM   4196  OD2 ASP B 148      -2.095  25.346   4.018  1.00 82.30           O  
ATOM   4197  N   VAL B 149      -0.043  22.439   8.010  1.00 76.92           N  
ATOM   4198  H   VAL B 149      -0.113  21.659   7.371  1.00 76.92           H  
ATOM   4199  CA  VAL B 149       0.396  22.173   9.400  1.00 76.92           C  
ATOM   4200  HA  VAL B 149       0.135  23.028  10.025  1.00 76.92           H  
ATOM   4201  C   VAL B 149       1.915  22.032   9.505  1.00 76.92           C  
ATOM   4202  CB  VAL B 149      -0.312  20.928   9.975  1.00 76.92           C  
ATOM   4203  HB  VAL B 149      -0.179  20.093   9.287  1.00 76.92           H  
ATOM   4204  O   VAL B 149       2.485  22.375  10.537  1.00 76.92           O  
ATOM   4205  CG1 VAL B 149       0.205  20.499  11.358  1.00 76.92           C  
ATOM   4206 HG11 VAL B 149      -0.412  19.697  11.764  1.00 76.92           H  
ATOM   4207 HG12 VAL B 149       0.199  21.353  12.036  1.00 76.92           H  
ATOM   4208 HG13 VAL B 149       1.227  20.130  11.269  1.00 76.92           H  
ATOM   4209  CG2 VAL B 149      -1.818  21.181  10.144  1.00 76.92           C  
ATOM   4210 HG21 VAL B 149      -1.980  21.929  10.920  1.00 76.92           H  
ATOM   4211 HG22 VAL B 149      -2.325  20.253  10.407  1.00 76.92           H  
ATOM   4212 HG23 VAL B 149      -2.239  21.563   9.214  1.00 76.92           H  
ATOM   4213  N   ASP B 150       2.569  21.540   8.451  1.00 75.25           N  
ATOM   4214  H   ASP B 150       2.036  21.228   7.652  1.00 75.25           H  
ATOM   4215  CA  ASP B 150       4.034  21.459   8.374  1.00 75.25           C  
ATOM   4216  HA  ASP B 150       4.419  21.226   9.366  1.00 75.25           H  
ATOM   4217  C   ASP B 150       4.684  22.816   7.982  1.00 75.25           C  
ATOM   4218  CB  ASP B 150       4.444  20.296   7.434  1.00 75.25           C  
ATOM   4219  HB2 ASP B 150       3.900  20.394   6.495  1.00 75.25           H  
ATOM   4220  HB3 ASP B 150       5.505  20.394   7.204  1.00 75.25           H  
ATOM   4221  O   ASP B 150       5.912  22.899   7.888  1.00 75.25           O  
ATOM   4222  CG  ASP B 150       4.239  18.871   7.998  1.00 75.25           C  
ATOM   4223  OD1 ASP B 150       4.243  17.904   7.192  1.00 75.25           O  
ATOM   4224  OD2 ASP B 150       4.138  18.696   9.234  1.00 75.25           O  
ATOM   4225  N   ARG B 151       3.885  23.876   7.758  1.00 73.35           N  
ATOM   4226  H   ARG B 151       2.907  23.756   7.980  1.00 73.35           H  
ATOM   4227  CA  ARG B 151       4.320  25.271   7.525  1.00 73.35           C  
ATOM   4228  HA  ARG B 151       5.373  25.289   7.245  1.00 73.35           H  
ATOM   4229  C   ARG B 151       4.234  26.124   8.788  1.00 73.35           C  
ATOM   4230  CB  ARG B 151       3.470  25.924   6.427  1.00 73.35           C  
ATOM   4231  HB2 ARG B 151       3.561  27.006   6.514  1.00 73.35           H  
ATOM   4232  HB3 ARG B 151       2.423  25.661   6.584  1.00 73.35           H  
ATOM   4233  O   ARG B 151       5.137  26.976   8.941  1.00 73.35           O  
ATOM   4234  CG  ARG B 151       3.909  25.521   5.020  1.00 73.35           C  
ATOM   4235  HG2 ARG B 151       4.936  25.846   4.852  1.00 73.35           H  
ATOM   4236  HG3 ARG B 151       3.860  24.438   4.910  1.00 73.35           H  
ATOM   4237  CD  ARG B 151       2.983  26.203   4.010  1.00 73.35           C  
ATOM   4238  HD2 ARG B 151       3.098  27.283   4.103  1.00 73.35           H  
ATOM   4239  HD3 ARG B 151       1.954  25.934   4.251  1.00 73.35           H  
ATOM   4240  NE  ARG B 151       3.272  25.779   2.631  1.00 73.35           N  
ATOM   4241  HE  ARG B 151       3.805  24.925   2.549  1.00 73.35           H  
ATOM   4242  NH1 ARG B 151       1.921  27.304   1.592  1.00 73.35           N  
ATOM   4243 HH11 ARG B 151       1.393  27.586   0.778  1.00 73.35           H  
ATOM   4244 HH12 ARG B 151       1.621  27.591   2.513  1.00 73.35           H  
ATOM   4245  NH2 ARG B 151       2.975  25.752   0.381  1.00 73.35           N  
ATOM   4246 HH21 ARG B 151       3.496  24.888   0.353  1.00 73.35           H  
ATOM   4247 HH22 ARG B 151       2.480  26.080  -0.436  1.00 73.35           H  
ATOM   4248  CZ  ARG B 151       2.729  26.283   1.544  1.00 73.35           C  
ATOM   4249  OXT ARG B 151       3.227  25.982   9.510  1.00 73.35           O  
TER    4250      ARG B 151                                                       
END   
